# Supplementary material for: A Systematic Computational Analysis of Biosynthetic Gene Cluster Evolution: Lessons for Engineering Biosynthesis
Source: PLoS Comput Biol. 2014 Dec 4;10(12):e1004016. doi: 10.1371/journal.pcbi.1004016 (PMC4256081; doi:10.1371/journal.pcbi.1004016)
Supplement: Table S1 — Overview of evolutionary events detected between alignments of gene cluster pairs sharing at least three matching 1 kb-sized blocks in alignments with thresholds of >70% identity (top) or >80% identity (bottom). The numbers of observed indels, duplications and rearrangements are given for BGCs of several sizes classes: 1–10 kb, 11–20 kb, 21–30 kb, 31–40 kb and 40+ kb, or in cumulative combinations of these size classes (>10 kb, >20 kb, >30 kb, >40 kb). (XLSX) [file pcbi.1004016.s012.xlsx]

## Sheet: Table S1
Table S1. Overview of evolutionary events detected between alignments of gene cluster pairs.
70% identity treshold in gene cluster alignments
Cluster sizes	Nr of clusters	clusters with indels	clusters with duplications	clusters with rearrangements
1-10 kb	3086	88	1	396
11-20 kb	3319	447	9	608
21-30 kb	1725	265	26	358
31-40 kb	908	159	19	173
40+ kb	1058	181	80	215
	% clusters with indels	% clusters with duplications	% clusters with rearrangements
10+	0.150071	0.0191155	0.193153
20+	0.163912	0.0338662	0.202113
30+	0.17294	0.0503561	0.197355
40+	0.171078	0.0756144	0.203214
80% identity treshold in gene cluster alignments
Cluster sizes	Nr of clusters	clusters with indels	clusters with duplications	clusters with rearrangements
1-10 kb	3086	55	1	304
11-20 kb	3319	367	6	486
21-30 kb	1725	203	18	266
31-40 kb	908	136	13	149
40+ kb	1058	144	32	161
	% clusters with indels	% clusters with duplications	% clusters with rearrangements
10+	0.121255	0.00984308	0.151498
20+	0.130859	0.0170685	0.156055
30+	0.142421	0.0228891	0.157681
40+	0.136106	0.0302457	0.152174
