# Supplementary material for: A Systematic Computational Analysis of Biosynthetic Gene Cluster Evolution: Lessons for Engineering Biosynthesis
Source: PLoS Comput Biol. 2014 Dec 4;10(12):e1004016. doi: 10.1371/journal.pcbi.1004016 (PMC4256081; doi:10.1371/journal.pcbi.1004016)
Supplement: Table S2 — Results from the phylogenetic profiling analysis at three different cross-correlation cutoffs. The first and second column of each table show a number of co-evolving and non-coevolving motifs, followed by p-values from a Chi2-test (in which the first two numbers were assumed to be equally distributed), a string of Pfam IDs that constitute a motif, and their description. (XLSX) [file pcbi.1004016.s013.xlsx]

## Sheet: Table S2
Table S2. Phylogenetic profiling analysis at three different cross-correlation cutoffs.
Correlated	Uncorrelated	p-value	Pfam motif	Description	Status
3481	391	0	PF00109 | PF02801	Beta-ketoacyl synthase, N-terminal domain | Beta-ketoacyl synthase, C-terminal domain	ACCEPTED
1977	776	5.88584e-116	PF00668 | PF00501	Condensation domain | AMP-binding enzyme	ACCEPTED
1963	850	8.98021e-98	PF00550 | PF00668	Phosphopantetheine attachment site | Condensation domain	ACCEPTED
1676	2075	7.27991e-11	PF00501 | PF00550	AMP-binding enzyme | Phosphopantetheine attachment site	REJECTED
1215	1348	0.00861149	PF00668 | PF00501 | PF00550	Condensation domain | AMP-binding enzyme | Phosphopantetheine attachment site	REJECTED
972	1169	2.06696e-05	PF00501 | PF00550 | PF00668	AMP-binding enzyme | Phosphopantetheine attachment site | Condensation domain	REJECTED
896	49	4.08375e-167	PF03721 | PF00984	UDP-glucose/GDP-mannose dehydrogenase family, NAD binding domain | UDP-glucose/GDP-mannose dehydrogenase family, central domain	ACCEPTED
836	950	0.00698588	PF00668 | PF00501 | PF00550 | PF00668	Condensation domain | AMP-binding enzyme | Phosphopantetheine attachment site | Condensation domain	REJECTED
826	674	8.68656e-05	PF00550 | PF00109	Phosphopantetheine attachment site | Beta-ketoacyl synthase, N-terminal domain	REJECTED
812	765	0.236596	PF00550 | PF00668 | PF00501	Phosphopantetheine attachment site | Condensation domain | AMP-binding enzyme	REJECTED
729	344	6.78911e-32	PF08545 | PF08541	3-Oxoacyl-[acyl-carrier-protein (ACP)] synthase III | 3-Oxoacyl-[acyl-carrier-protein (ACP)] synthase III C terminal	ACCEPTED
642	309	3.5077e-27	PF00984 | PF03720	UDP-glucose/GDP-mannose dehydrogenase family, central domain | UDP-glucose/GDP-mannose dehydrogenase family, UDP binding domain	ACCEPTED
631	837	7.5924e-08	PF00550 | PF00668 | PF00501 | PF00550	Phosphopantetheine attachment site | Condensation domain | AMP-binding enzyme | Phosphopantetheine attachment site	REJECTED
544	810	4.86917e-13	PF00501 | PF00550 | PF00668 | PF00501	AMP-binding enzyme | Phosphopantetheine attachment site | Condensation domain | AMP-binding enzyme	REJECTED
511	129	1.62239e-51	PF00106 | PF00698	short chain dehydrogenase | Acyl transferase domain	ACCEPTED
511	49	6.9918e-85	PF00698 | PF08659	Acyl transferase domain | KR domain	ACCEPTED
508	83	1.95921e-68	PF04183 | PF06276	IucA / IucC family | Ferric iron reductase FhuF-like transporter	ACCEPTED
499	322	6.51895e-10	PF00483 | PF01370	Nucleotidyl transferase | NAD dependent epimerase/dehydratase family	ACCEPTED
478	684	1.51124e-09	PF00668 | PF00501 | PF00550 | PF00668 | PF00501	Condensation domain | AMP-binding enzyme | Phosphopantetheine attachment site | Condensation domain | AMP-binding enzyme	REJECTED
475	595	0.000243971	PF00550 | PF00668 | PF00501 | PF00550 | PF00668	Phosphopantetheine attachment site | Condensation domain | AMP-binding enzyme | Phosphopantetheine attachment site | Condensation domain	REJECTED
452	1029	8.11712e-51	PF00550 | PF00109 | PF02801	Phosphopantetheine attachment site | Beta-ketoacyl synthase, N-terminal domain | Beta-ketoacyl synthase, C-terminal domain	REJECTED
436	276	2.01922e-09	PF00550 | PF00106	Phosphopantetheine attachment site | short chain dehydrogenase	ACCEPTED
433	850	2.52421e-31	PF00501 | PF00550 | PF00668 | PF00501 | PF00550	AMP-binding enzyme | Phosphopantetheine attachment site | Condensation domain | AMP-binding enzyme | Phosphopantetheine attachment site	REJECTED
417	71	2.72164e-55	PF00400 | PF00400	WD domain, G-beta repeat | WD domain, G-beta repeat	ACCEPTED
391	718	9.29567e-23	PF00668 | PF00501 | PF00550 | PF00668 | PF00501 | PF00550	Condensation domain | AMP-binding enzyme | Phosphopantetheine attachment site | Condensation domain | AMP-binding enzyme | Phosphopantetheine attachment site	REJECTED
372	119	3.41024e-30	PF00668 | PF00668	Condensation domain | Condensation domain	ACCEPTED
338	44	3.87553e-51	PF00668 | PF08415	Condensation domain | Nonribosomal peptide synthase	ACCEPTED
322	625	7.12009e-23	PF00501 | PF00550 | PF00668 | PF00501 | PF00550 | PF00668	AMP-binding enzyme | Phosphopantetheine attachment site | Condensation domain | AMP-binding enzyme | Phosphopantetheine attachment site | Condensation domain	REJECTED
318	107	1.3819e-24	PF00400 | PF00400 | PF00400	WD domain, G-beta repeat | WD domain, G-beta repeat | WD domain, G-beta repeat	ACCEPTED
306	0	1.62411e-68	PF01032 | PF01032	FecCD transport family | FecCD transport family	ACCEPTED
300	424	4.05733e-06	PF00550 | PF00668 | PF00501 | PF00550 | PF00668 | PF00501	Phosphopantetheine attachment site | Condensation domain | AMP-binding enzyme | Phosphopantetheine attachment site | Condensation domain | AMP-binding enzyme	REJECTED
299	664	6.12942e-32	PF00664 | PF00005	ABC transporter transmembrane region | ABC transporter	REJECTED
298	191	1.30686e-06	PF00550 | PF00668 | PF00668	Phosphopantetheine attachment site | Condensation domain | Condensation domain	ACCEPTED
295	297	0.934488	PF01370 | PF01370	NAD dependent epimerase/dehydratase family | NAD dependent epimerase/dehydratase family	REJECTED
287	535	5.15024e-18	PF00668 | PF00501 | PF00550 | PF00668 | PF00501 | PF00550 | PF00668	Condensation domain | AMP-binding enzyme | Phosphopantetheine attachment site | Condensation domain | AMP-binding enzyme | Phosphopantetheine attachment site | Condensation domain	REJECTED
256	437	6.17202e-12	PF00550 | PF00668 | PF00501 | PF00550 | PF00668 | PF00501 | PF00550	Phosphopantetheine attachment site | Condensation domain | AMP-binding enzyme | Phosphopantetheine attachment site | Condensation domain | AMP-binding enzyme | Phosphopantetheine attachment site	REJECTED
255	112	8.35916e-14	PF00400 | PF00400 | PF00400 | PF00400	WD domain, G-beta repeat | WD domain, G-beta repeat | WD domain, G-beta repeat | WD domain, G-beta repeat	ACCEPTED
253	113	2.51849e-13	PF00483 | PF01050	Nucleotidyl transferase | Mannose-6-phosphate isomerase	ACCEPTED
251	1	7.03079e-56	PF02801 | PF08659	Beta-ketoacyl synthase, C-terminal domain | KR domain	ACCEPTED
250	168	6.05259e-05	PF00550 | PF00550	Phosphopantetheine attachment site | Phosphopantetheine attachment site	REJECTED
245	167	0.000121646	PF00668 | PF00668 | PF00501	Condensation domain | Condensation domain | AMP-binding enzyme	REJECTED
238	68	2.52069e-22	PF01032 | PF00005	FecCD transport family | ABC transporter	ACCEPTED
231	209	0.294266	PF00501 | PF00550 | PF00668 | PF00668	AMP-binding enzyme | Phosphopantetheine attachment site | Condensation domain | Condensation domain	REJECTED
230	206	0.250395	PF00005 | PF01061	ABC transporter | ABC-2 type transporter	REJECTED
223	162	0.00187818	PF04321 | PF01370	RmlD substrate binding domain | NAD dependent epimerase/dehydratase family	REJECTED
211	17	8.8304e-38	PF01580 | PF01580	FtsK/SpoIIIE family | FtsK/SpoIIIE family	ACCEPTED
211	29	7.22677e-32	PF00389 | PF02826	D-isomer specific 2-hydroxyacid dehydrogenase, catalytic domain | D-isomer specific 2-hydroxyacid dehydrogenase, NAD binding domain	ACCEPTED
210	438	3.34583e-19	PF00501 | PF00550 | PF00668 | PF00501 | PF00550 | PF00668 | PF00501	AMP-binding enzyme | Phosphopantetheine attachment site | Condensation domain | AMP-binding enzyme | Phosphopantetheine attachment site | Condensation domain | AMP-binding enzyme	REJECTED
209	173	0.0654868	PF00550 | PF00668 | PF00668 | PF00501	Phosphopantetheine attachment site | Condensation domain | Condensation domain | AMP-binding enzyme	REJECTED
206	37	2.192e-27	PF08415 | PF00501	Nonribosomal peptide synthase | AMP-binding enzyme	ACCEPTED
204	108	5.4818e-08	PF00400 | PF00400 | PF00400 | PF00400 | PF00400	WD domain, G-beta repeat | WD domain, G-beta repeat | WD domain, G-beta repeat | WD domain, G-beta repeat | WD domain, G-beta repeat	ACCEPTED
204	201	0.881497	PF00668 | PF00501 | PF00550 | PF00668 | PF00668	Condensation domain | AMP-binding enzyme | Phosphopantetheine attachment site | Condensation domain | Condensation domain	REJECTED
200	1	9.33642e-45	PF01501 | PF08437	Glycosyl transferase family 8 | Glycosyl transferase family 8 C-terminal	ACCEPTED
197	341	5.35674e-10	PF00550 | PF00668 | PF00501 | PF00550 | PF00668 | PF00501 | PF00550 | PF00668	Phosphopantetheine attachment site | Condensation domain | AMP-binding enzyme | Phosphopantetheine attachment site | Condensation domain | AMP-binding enzyme | Phosphopantetheine attachment site | Condensation domain	REJECTED
197	620	1.48905e-49	PF08240 | PF00107	Alcohol dehydrogenase GroES-like domain | Zinc-binding dehydrogenase	REJECTED
192	0	1.16355e-43	PF00823 | PF12484	PPE family | Polymorphic PE/PPE proteins C terminal	ACCEPTED
190	572	1.49497e-43	PF00550 | PF00975	Phosphopantetheine attachment site | Thioesterase domain	REJECTED
189	392	3.70557e-17	PF00668 | PF00501 | PF00550 | PF00668 | PF00501 | PF00550 | PF00668 | PF00501	Condensation domain | AMP-binding enzyme | Phosphopantetheine attachment site | Condensation domain | AMP-binding enzyme | Phosphopantetheine attachment site | Condensation domain | AMP-binding enzyme	REJECTED
184	442	6.23529e-25	PF00501 | PF00550 | PF00668 | PF00501 | PF00550 | PF00668 | PF00501 | PF00550	AMP-binding enzyme | Phosphopantetheine attachment site | Condensation domain | AMP-binding enzyme | Phosphopantetheine attachment site | Condensation domain | AMP-binding enzyme | Phosphopantetheine attachment site	REJECTED
181	218	0.0639803	PF02770 | PF00441	Acyl-CoA dehydrogenase, middle domain | Acyl-CoA dehydrogenase, C-terminal domain	REJECTED
173	1039	1.38059e-136	PF02801 | PF00698	Beta-ketoacyl synthase, C-terminal domain | Acyl transferase domain	REJECTED
173	978	1.86103e-124	PF08659 | PF00550	KR domain | Phosphopantetheine attachment site	REJECTED
172	197	0.193105	PF00501 | PF00550 | PF00668 | PF00668 | PF00501	AMP-binding enzyme | Phosphopantetheine attachment site | Condensation domain | Condensation domain | AMP-binding enzyme	REJECTED
172	3	2.25569e-37	PF02878 | PF02879	Phosphoglucomutase/phosphomannomutase, alpha/beta/alpha domain I | Phosphoglucomutase/phosphomannomutase, alpha/beta/alpha domain II	ACCEPTED
167	8	2.81446e-33	PF02879 | PF02880	Phosphoglucomutase/phosphomannomutase, alpha/beta/alpha domain II | Phosphoglucomutase/phosphomannomutase, alpha/beta/alpha domain III	ACCEPTED
166	95	1.1088e-05	PF00400 | PF00400 | PF00400 | PF00400 | PF00400 | PF00400	WD domain, G-beta repeat | WD domain, G-beta repeat | WD domain, G-beta repeat | WD domain, G-beta repeat | WD domain, G-beta repeat | WD domain, G-beta repeat	REJECTED
165	400	4.76277e-23	PF00668 | PF00501 | PF00550 | PF00668 | PF00501 | PF00550 | PF00668 | PF00501 | PF00550	Condensation domain | AMP-binding enzyme | Phosphopantetheine attachment site | Condensation domain | AMP-binding enzyme | Phosphopantetheine attachment site | Condensation domain | AMP-binding enzyme | Phosphopantetheine attachment site	REJECTED
159	1	8.35996e-36	PF02369 | PF02369	Bacterial Ig-like domain (group 1) | Bacterial Ig-like domain (group 1)	ACCEPTED
158	240	3.95165e-05	PF00668 | PF00668 | PF00501 | PF00550	Condensation domain | Condensation domain | AMP-binding enzyme | Phosphopantetheine attachment site	REJECTED
155	113	0.010301	PF03176 | PF03176	MMPL family | MMPL family	REJECTED
153	75	2.39571e-07	PF01032 | PF01032 | PF00005	FecCD transport family | FecCD transport family | ABC transporter	ACCEPTED
151	1	4.68143e-34	PF03446 | PF00393	NAD binding domain of 6-phosphogluconate dehydrogenase | 6-phosphogluconate dehydrogenase, C-terminal domain	ACCEPTED
149	26	1.43212e-20	PF02878 | PF02879 | PF02880	Phosphoglucomutase/phosphomannomutase, alpha/beta/alpha domain I | Phosphoglucomutase/phosphomannomutase, alpha/beta/alpha domain II | Phosphoglucomutase/phosphomannomutase, alpha/beta/alpha domain III	ACCEPTED
149	350	2.29876e-19	PF00501 | PF00550 | PF00668 | PF00501 | PF00550 | PF00668 | PF00501 | PF00550 | PF00668	AMP-binding enzyme | Phosphopantetheine attachment site | Condensation domain | AMP-binding enzyme | Phosphopantetheine attachment site | Condensation domain | AMP-binding enzyme | Phosphopantetheine attachment site | Condensation domain	REJECTED
148	103	0.00450606	PF00109 | PF02801 | PF08659	Beta-ketoacyl synthase, N-terminal domain | Beta-ketoacyl synthase, C-terminal domain | KR domain	REJECTED
148	27	5.86774e-20	PF02879 | PF02880 | PF00408	Phosphoglucomutase/phosphomannomutase, alpha/beta/alpha domain II | Phosphoglucomutase/phosphomannomutase, alpha/beta/alpha domain III | Phosphoglucomutase/phosphomannomutase, C-terminal domain	ACCEPTED
148	27	5.86774e-20	PF02880 | PF00408	Phosphoglucomutase/phosphomannomutase, alpha/beta/alpha domain III | Phosphoglucomutase/phosphomannomutase, C-terminal domain	ACCEPTED
143	151	0.640808	PF01370 | PF00908	NAD dependent epimerase/dehydratase family | dTDP-4-dehydrorhamnose 3,5-epimerase	REJECTED
142	1	4.34289e-32	PF02369 | PF02369 | PF02369	Bacterial Ig-like domain (group 1) | Bacterial Ig-like domain (group 1) | Bacterial Ig-like domain (group 1)	ACCEPTED
140	259	2.56202e-09	PF00550 | PF00668 | PF00501 | PF00550 | PF00668 | PF00501 | PF00550 | PF00668 | PF00501	Phosphopantetheine attachment site | Condensation domain | AMP-binding enzyme | Phosphopantetheine attachment site | Condensation domain | AMP-binding enzyme | Phosphopantetheine attachment site | Condensation domain | AMP-binding enzyme	REJECTED
140	77	1.89668e-05	PF00400 | PF00400 | PF00400 | PF00400 | PF00400 | PF00400 | PF00400	WD domain, G-beta repeat | WD domain, G-beta repeat | WD domain, G-beta repeat | WD domain, G-beta repeat | WD domain, G-beta repeat | WD domain, G-beta repeat | WD domain, G-beta repeat	REJECTED
137	21	2.74539e-20	PF00501 | PF00425	AMP-binding enzyme | chorismate binding enzyme	ACCEPTED
137	36	1.60476e-14	PF02784 | PF00278	Pyridoxal-dependent decarboxylase, pyridoxal binding domain | Pyridoxal-dependent decarboxylase, C-terminal sheet domain	ACCEPTED
137	364	3.61091e-24	PF00698 | PF00106 | PF00550	Acyl transferase domain | short chain dehydrogenase | Phosphopantetheine attachment site	REJECTED
136	234	3.49151e-07	PF00550 | PF00668 | PF00668 | PF00501 | PF00550	Phosphopantetheine attachment site | Condensation domain | Condensation domain | AMP-binding enzyme | Phosphopantetheine attachment site	REJECTED
132	213	1.29532e-05	PF00668 | PF00501 | PF00550 | PF00668 | PF00668 | PF00501	Condensation domain | AMP-binding enzyme | Phosphopantetheine attachment site | Condensation domain | Condensation domain | AMP-binding enzyme	REJECTED
130	318	6.55714e-19	PF00668 | PF00501 | PF00550 | PF00668 | PF00501 | PF00550 | PF00668 | PF00501 | PF00550 | PF00668	Condensation domain | AMP-binding enzyme | Phosphopantetheine attachment site | Condensation domain | AMP-binding enzyme | Phosphopantetheine attachment site | Condensation domain | AMP-binding enzyme | Phosphopantetheine attachment site | Condensation domain	REJECTED
128	1084	5.22244e-166	PF00109 | PF02801 | PF00698	Beta-ketoacyl synthase, N-terminal domain | Beta-ketoacyl synthase, C-terminal domain | Acyl transferase domain	REJECTED
126	1	1.37253e-28	PF02369 | PF02369 | PF02369 | PF02369	Bacterial Ig-like domain (group 1) | Bacterial Ig-like domain (group 1) | Bacterial Ig-like domain (group 1) | Bacterial Ig-like domain (group 1)	ACCEPTED
126	156	0.0740225	PF00550 | PF00668 | PF08415	Phosphopantetheine attachment site | Condensation domain | Nonribosomal peptide synthase	REJECTED
125	7	9.56263e-25	PF00195 | PF02797	Chalcone and stilbene synthases, N-terminal domain | Chalcone and stilbene synthases, C-terminal domain	ACCEPTED
124	817	5.2946e-113	PF03721 | PF00984 | PF03720	UDP-glucose/GDP-mannose dehydrogenase family, NAD binding domain | UDP-glucose/GDP-mannose dehydrogenase family, central domain | UDP-glucose/GDP-mannose dehydrogenase family, UDP binding domain	REJECTED
123	0	1.39449e-28	PF04122 | PF04122	Putative cell wall binding repeat 2 | Putative cell wall binding repeat 2	ACCEPTED
123	266	4.1558e-13	PF00550 | PF00668 | PF00501 | PF00550 | PF00668 | PF00501 | PF00550 | PF00668 | PF00501 | PF00550	Phosphopantetheine attachment site | Condensation domain | AMP-binding enzyme | Phosphopantetheine attachment site | Condensation domain | AMP-binding enzyme | Phosphopantetheine attachment site | Condensation domain | AMP-binding enzyme | Phosphopantetheine attachment site	REJECTED
122	115	0.649326	PF00698 | PF00106 | PF00550 | PF00109	Acyl transferase domain | short chain dehydrogenase | Phosphopantetheine attachment site | Beta-ketoacyl synthase, N-terminal domain	REJECTED
122	158	0.0314437	PF00106 | PF00550 | PF00109 | PF02801	short chain dehydrogenase | Phosphopantetheine attachment site | Beta-ketoacyl synthase, N-terminal domain | Beta-ketoacyl synthase, C-terminal domain	REJECTED
122	164	0.0130094	PF00106 | PF00550 | PF00109	short chain dehydrogenase | Phosphopantetheine attachment site | Beta-ketoacyl synthase, N-terminal domain	REJECTED
121	255	4.82872e-12	PF00501 | PF00550 | PF00668 | PF00501 | PF00550 | PF00668 | PF00501 | PF00550 | PF00668 | PF00501	AMP-binding enzyme | Phosphopantetheine attachment site | Condensation domain | AMP-binding enzyme | Phosphopantetheine attachment site | Condensation domain | AMP-binding enzyme | Phosphopantetheine attachment site | Condensation domain | AMP-binding enzyme	REJECTED
121	7	7.03449e-24	PF00108 | PF02803	Thiolase, N-terminal domain | Thiolase, C-terminal domain	ACCEPTED
119	139	0.213078	PF00109 | PF02801 | PF00109	Beta-ketoacyl synthase, N-terminal domain | Beta-ketoacyl synthase, C-terminal domain | Beta-ketoacyl synthase, N-terminal domain	REJECTED
118	2	3.34071e-26	PF08990 | PF00109	Erythronolide synthase docking | Beta-ketoacyl synthase, N-terminal domain	ACCEPTED
117	57	5.4007e-06	PF00400 | PF00400 | PF00400 | PF00400 | PF00400 | PF00400 | PF00400 | PF00400	WD domain, G-beta repeat | WD domain, G-beta repeat | WD domain, G-beta repeat | WD domain, G-beta repeat | WD domain, G-beta repeat | WD domain, G-beta repeat | WD domain, G-beta repeat | WD domain, G-beta repeat	ACCEPTED
115	128	0.404309	PF00668 | PF08415 | PF00501	Condensation domain | Nonribosomal peptide synthase | AMP-binding enzyme	REJECTED
114	105	0.543079	PF01032 | PF01497	FecCD transport family | Periplasmic binding protein	REJECTED
114	31	5.47144e-12	PF00550 | PF00550 | PF00550	Phosphopantetheine attachment site | Phosphopantetheine attachment site | Phosphopantetheine attachment site	ACCEPTED
113	236	4.57837e-11	PF00668 | PF00501 | PF00550 | PF00668 | PF00501 | PF00550 | PF00668 | PF00501 | PF00550 | PF00668 | PF00501	Condensation domain | AMP-binding enzyme | Phosphopantetheine attachment site | Condensation domain | AMP-binding enzyme | Phosphopantetheine attachment site | Condensation domain | AMP-binding enzyme | Phosphopantetheine attachment site | Condensation domain | AMP-binding enzyme	REJECTED
113	246	2.22709e-12	PF00501 | PF00550 | PF00668 | PF00668 | PF00501 | PF00550	AMP-binding enzyme | Phosphopantetheine attachment site | Condensation domain | Condensation domain | AMP-binding enzyme | Phosphopantetheine attachment site	REJECTED
111	258	1.97087e-14	PF00501 | PF00550 | PF00668 | PF00501 | PF00550 | PF00668 | PF00501 | PF00550 | PF00668 | PF00501 | PF00550	AMP-binding enzyme | Phosphopantetheine attachment site | Condensation domain | AMP-binding enzyme | Phosphopantetheine attachment site | Condensation domain | AMP-binding enzyme | Phosphopantetheine attachment site | Condensation domain | AMP-binding enzyme | Phosphopantetheine attachment site	REJECTED
111	449	2.78885e-46	PF02801 | PF00550	Beta-ketoacyl synthase, C-terminal domain | Phosphopantetheine attachment site	REJECTED
108	1	1.19895e-24	PF00501 | PF00857	AMP-binding enzyme | Isochorismatase family	ACCEPTED
106	5	9.11275e-22	PF02369 | PF02369 | PF02369 | PF02369 | PF02369	Bacterial Ig-like domain (group 1) | Bacterial Ig-like domain (group 1) | Bacterial Ig-like domain (group 1) | Bacterial Ig-like domain (group 1) | Bacterial Ig-like domain (group 1)	ACCEPTED
105	0	1.22136e-24	PF02719 | PF08485	Polysaccharide biosynthesis protein | Polysaccharide biosynthesis protein C-terminal	ACCEPTED
105	234	2.44671e-12	PF04542 | PF08281	Sigma-70 region 2 | Sigma-70, region 4	REJECTED
103	194	1.28933e-07	PF00550 | PF00668 | PF00501 | PF00550 | PF00668 | PF00501 | PF00550 | PF00668 | PF00501 | PF00550 | PF00668	Phosphopantetheine attachment site | Condensation domain | AMP-binding enzyme | Phosphopantetheine attachment site | Condensation domain | AMP-binding enzyme | Phosphopantetheine attachment site | Condensation domain | AMP-binding enzyme | Phosphopantetheine attachment site | Condensation domain	REJECTED
103	240	1.38976e-13	PF00668 | PF00501 | PF00550 | PF00668 | PF00501 | PF00550 | PF00668 | PF00501 | PF00550 | PF00668 | PF00501 | PF00550	Condensation domain | AMP-binding enzyme | Phosphopantetheine attachment site | Condensation domain | AMP-binding enzyme | Phosphopantetheine attachment site | Condensation domain | AMP-binding enzyme | Phosphopantetheine attachment site | Condensation domain | AMP-binding enzyme | Phosphopantetheine attachment site	REJECTED
102	0	5.55218e-24	PF02826 | PF11890	D-isomer specific 2-hydroxyacid dehydrogenase, NAD binding domain | Domain of unknown function (DUF3410)	ACCEPTED
102	14	3.06872e-16	PF01075 | PF01075	Glycosyltransferase family 9 (heptosyltransferase) | Glycosyltransferase family 9 (heptosyltransferase)	ACCEPTED
101	71	0.0221679	PF01943 | PF01041	Polysaccharide biosynthesis protein | DegT/DnrJ/EryC1/StrS aminotransferase family	REJECTED
100	366	6.87813e-35	PF00501 | PF00550 | PF00975	AMP-binding enzyme | Phosphopantetheine attachment site | Thioesterase domain	REJECTED
100	9	2.87646e-18	PF00953 | PF02706	Glycosyl transferase family 4 | Chain length determinant protein	ACCEPTED
98	117	0.195048	PF00005 | PF00005	ABC transporter | ABC transporter	REJECTED
98	298	9.15156e-24	PF00668 | PF00501 | PF00550 | PF00975	Condensation domain | AMP-binding enzyme | Phosphopantetheine attachment site | Thioesterase domain	REJECTED
97	0	6.93273e-23	PF00934 | PF00823	PE family | PPE family	ACCEPTED
97	63	0.00718952	PF00005 | PF12399	ABC transporter | Branched-chain amino acid ATP-binding cassette transporter	REJECTED
96	135	0.0102875	PF00550 | PF00668 | PF00501 | PF00550 | PF00668 | PF00668	Phosphopantetheine attachment site | Condensation domain | AMP-binding enzyme | Phosphopantetheine attachment site | Condensation domain | Condensation domain	REJECTED
96	190	2.72358e-08	PF00668 | PF00668 | PF00501 | PF00550 | PF00668	Condensation domain | Condensation domain | AMP-binding enzyme | Phosphopantetheine attachment site | Condensation domain	REJECTED
94	1	1.40647e-21	PF02369 | PF02369 | PF02369 | PF02369 | PF02369 | PF02369	Bacterial Ig-like domain (group 1) | Bacterial Ig-like domain (group 1) | Bacterial Ig-like domain (group 1) | Bacterial Ig-like domain (group 1) | Bacterial Ig-like domain (group 1) | Bacterial Ig-like domain (group 1)	ACCEPTED
94	62	0.0104056	PF00857 | PF00550	Isochorismatase family | Phosphopantetheine attachment site	REJECTED
93	190	8.11503e-09	PF00501 | PF00550 | PF00668 | PF00501 | PF00550 | PF00668 | PF00501 | PF00550 | PF00668 | PF00501 | PF00550 | PF00668	AMP-binding enzyme | Phosphopantetheine attachment site | Condensation domain | AMP-binding enzyme | Phosphopantetheine attachment site | Condensation domain | AMP-binding enzyme | Phosphopantetheine attachment site | Condensation domain | AMP-binding enzyme | Phosphopantetheine attachment site | Condensation domain	REJECTED
93	243	2.76471e-16	PF00668 | PF00501 | PF00550 | PF00668 | PF00668 | PF00501 | PF00550	Condensation domain | AMP-binding enzyme | Phosphopantetheine attachment site | Condensation domain | Condensation domain | AMP-binding enzyme | Phosphopantetheine attachment site	REJECTED
93	51	0.000465258	PF00400 | PF00400 | PF00400 | PF00400 | PF00400 | PF00400 | PF00400 | PF00400 | PF00400	WD domain, G-beta repeat | WD domain, G-beta repeat | WD domain, G-beta repeat | WD domain, G-beta repeat | WD domain, G-beta repeat | WD domain, G-beta repeat | WD domain, G-beta repeat | WD domain, G-beta repeat | WD domain, G-beta repeat	REJECTED
93	72	0.102081	PF00432 | PF00432	Prenyltransferase and squalene oxidase repeat | Prenyltransferase and squalene oxidase repeat	REJECTED
91	10	7.64186e-16	PF06293 | PF00534	Lipopolysaccharide kinase (Kdo/WaaP) family | Glycosyl transferases group 1	ACCEPTED
91	161	1.03569e-05	PF00550 | PF00668 | PF00501 | PF00550 | PF00668 | PF00501 | PF00550 | PF00668 | PF00501 | PF00550 | PF00668 | PF00501	Phosphopantetheine attachment site | Condensation domain | AMP-binding enzyme | Phosphopantetheine attachment site | Condensation domain | AMP-binding enzyme | Phosphopantetheine attachment site | Condensation domain | AMP-binding enzyme | Phosphopantetheine attachment site | Condensation domain | AMP-binding enzyme	REJECTED
90	17	1.6992e-12	PF02706 | PF02350	Chain length determinant protein | UDP-N-acetylglucosamine 2-epimerase	ACCEPTED
89	10	2.0251e-15	PF05159 | PF05159	Capsule polysaccharide biosynthesis protein | Capsule polysaccharide biosynthesis protein	ACCEPTED
89	4	1.20662e-18	PF11806 | PF00756	Domain of unknown function (DUF3327) | Putative esterase	ACCEPTED
88	103	0.277761	PF07715 | PF00593	TonB-dependent Receptor Plug Domain | TonB dependent receptor	REJECTED
88	63	0.0419041	PF00534 | PF01075	Glycosyl transferases group 1 | Glycosyltransferase family 9 (heptosyltransferase)	REJECTED
86	176	2.69437e-08	PF00668 | PF00501 | PF00550 | PF00668 | PF00501 | PF00550 | PF00668 | PF00501 | PF00550 | PF00668 | PF00501 | PF00550 | PF00668	Condensation domain | AMP-binding enzyme | Phosphopantetheine attachment site | Condensation domain | AMP-binding enzyme | Phosphopantetheine attachment site | Condensation domain | AMP-binding enzyme | Phosphopantetheine attachment site | Condensation domain | AMP-binding enzyme | Phosphopantetheine attachment site | Condensation domain	REJECTED
85	161	1.2624e-06	PF00501 | PF00550 | PF00668 | PF00501 | PF00550 | PF00668 | PF00501 | PF00550 | PF00668 | PF00501 | PF00550 | PF00668 | PF00501	AMP-binding enzyme | Phosphopantetheine attachment site | Condensation domain | AMP-binding enzyme | Phosphopantetheine attachment site | Condensation domain | AMP-binding enzyme | Phosphopantetheine attachment site | Condensation domain | AMP-binding enzyme | Phosphopantetheine attachment site | Condensation domain | AMP-binding enzyme	REJECTED
84	15	4.06909e-12	PF01580 | PF01580 | PF01580	FtsK/SpoIIIE family | FtsK/SpoIIIE family | FtsK/SpoIIIE family	ACCEPTED
84	164	3.77425e-07	PF00550 | PF00668 | PF00501 | PF00550 | PF00668 | PF00501 | PF00550 | PF00668 | PF00501 | PF00550 | PF00668 | PF00501 | PF00550	Phosphopantetheine attachment site | Condensation domain | AMP-binding enzyme | Phosphopantetheine attachment site | Condensation domain | AMP-binding enzyme | Phosphopantetheine attachment site | Condensation domain | AMP-binding enzyme | Phosphopantetheine attachment site | Condensation domain | AMP-binding enzyme | Phosphopantetheine attachment site	REJECTED
84	476	1.24732e-61	PF00109 | PF02801 | PF00550	Beta-ketoacyl synthase, N-terminal domain | Beta-ketoacyl synthase, C-terminal domain | Phosphopantetheine attachment site	REJECTED
83	181	1.62462e-09	PF00550 | PF00668 | PF00668 | PF00501 | PF00550 | PF00668	Phosphopantetheine attachment site | Condensation domain | Condensation domain | AMP-binding enzyme | Phosphopantetheine attachment site | Condensation domain	REJECTED
82	1	6.06132e-19	PF04055 | PF11946	Radical SAM superfamily | Domain of unknown function (DUF3463)	ACCEPTED
82	82	1	PF00975 | PF00501	Thioesterase domain | AMP-binding enzyme	REJECTED
81	3	1.73188e-17	PF02369 | PF02369 | PF02369 | PF02369 | PF02369 | PF02369 | PF02369	Bacterial Ig-like domain (group 1) | Bacterial Ig-like domain (group 1) | Bacterial Ig-like domain (group 1) | Bacterial Ig-like domain (group 1) | Bacterial Ig-like domain (group 1) | Bacterial Ig-like domain (group 1) | Bacterial Ig-like domain (group 1)	ACCEPTED
81	36	3.17897e-05	PF08990 | PF00109 | PF02801	Erythronolide synthase docking | Beta-ketoacyl synthase, N-terminal domain | Beta-ketoacyl synthase, C-terminal domain	REJECTED
81	7	3.0602e-15	PF00082 | PF04600	Subtilase family | Protein of unknown function (DUF571)	ACCEPTED
80	367	5.66257e-42	PF02706 | PF01656	Chain length determinant protein | CobQ/CobB/MinD/ParA nucleotide binding domain	REJECTED
79	3	4.74715e-17	PF00494 | PF00494	Squalene/phytoene synthase | Squalene/phytoene synthase	ACCEPTED
78	2	1.94456e-17	PF08310 | PF08310	LGFP repeat | LGFP repeat	ACCEPTED
78	25	1.76767e-07	PF00501 | PF00857 | PF00550	AMP-binding enzyme | Isochorismatase family | Phosphopantetheine attachment site	ACCEPTED
77	152	7.19076e-07	PF00668 | PF00501 | PF00550 | PF00668 | PF00501 | PF00550 | PF00668 | PF00501 | PF00550 | PF00668 | PF00501 | PF00550 | PF00668 | PF00501	Condensation domain | AMP-binding enzyme | Phosphopantetheine attachment site | Condensation domain | AMP-binding enzyme | Phosphopantetheine attachment site | Condensation domain | AMP-binding enzyme | Phosphopantetheine attachment site | Condensation domain | AMP-binding enzyme | Phosphopantetheine attachment site | Condensation domain | AMP-binding enzyme	REJECTED
77	73	0.743971	PF02801 | PF00109 | PF02801	Beta-ketoacyl synthase, C-terminal domain | Beta-ketoacyl synthase, N-terminal domain | Beta-ketoacyl synthase, C-terminal domain	REJECTED
77	98	0.112411	PF02878 | PF02879 | PF02880 | PF00408	Phosphoglucomutase/phosphomannomutase, alpha/beta/alpha domain I | Phosphoglucomutase/phosphomannomutase, alpha/beta/alpha domain II | Phosphoglucomutase/phosphomannomutase, alpha/beta/alpha domain III | Phosphoglucomutase/phosphomannomutase, C-terminal domain	REJECTED
76	135	4.87109e-05	PF03102 | PF08666	NeuB family | SAF domain	REJECTED
76	167	5.29414e-09	PF00501 | PF00550 | PF00668 | PF00501 | PF00550 | PF00668 | PF00501 | PF00550 | PF00668 | PF00501 | PF00550 | PF00668 | PF00501 | PF00550	AMP-binding enzyme | Phosphopantetheine attachment site | Condensation domain | AMP-binding enzyme | Phosphopantetheine attachment site | Condensation domain | AMP-binding enzyme | Phosphopantetheine attachment site | Condensation domain | AMP-binding enzyme | Phosphopantetheine attachment site | Condensation domain | AMP-binding enzyme | Phosphopantetheine attachment site	REJECTED
76	19	4.9729e-09	PF00425 | PF00501 | PF00857	chorismate binding enzyme | AMP-binding enzyme | Isochorismatase family	ACCEPTED
76	24	1.99289e-07	PF02350 | PF02706 | PF00953	UDP-N-acetylglucosamine 2-epimerase | Chain length determinant protein | Glycosyl transferase family 4	ACCEPTED
76	45	0.00482965	PF02779 | PF02780	Transketolase, pyrimidine binding domain | Transketolase, C-terminal domain	REJECTED
76	7	3.62647e-14	PF03061 | PF00106	Thioesterase superfamily | short chain dehydrogenase	ACCEPTED
75	40	0.00109942	PF01075 | PF01370	Glycosyltransferase family 9 (heptosyltransferase) | NAD dependent epimerase/dehydratase family	REJECTED
74	11	8.29777e-12	PF05977 | PF01497	Bacterial protein of unknown function (DUF894) | Periplasmic binding protein	ACCEPTED
74	20	2.55215e-08	PF00425 | PF00501 | PF00857 | PF00550	chorismate binding enzyme | AMP-binding enzyme | Isochorismatase family | Phosphopantetheine attachment site	ACCEPTED
74	2	1.46939e-16	PF00550 | PF08990 | PF00109	Phosphopantetheine attachment site | Erythronolide synthase docking | Beta-ketoacyl synthase, N-terminal domain	ACCEPTED
74	2	1.46939e-16	PF00550 | PF08990	Phosphopantetheine attachment site | Erythronolide synthase docking	ACCEPTED
74	41	0.00208909	PF00400 | PF00400 | PF00400 | PF00400 | PF00400 | PF00400 | PF00400 | PF00400 | PF00400 | PF00400	WD domain, G-beta repeat | WD domain, G-beta repeat | WD domain, G-beta repeat | WD domain, G-beta repeat | WD domain, G-beta repeat | WD domain, G-beta repeat | WD domain, G-beta repeat | WD domain, G-beta repeat | WD domain, G-beta repeat | WD domain, G-beta repeat	REJECTED
74	47	0.0141063	PF02776 | PF00205	Thiamine pyrophosphate enzyme, N-terminal TPP binding domain | Thiamine pyrophosphate enzyme, central domain	REJECTED
73	25	1.24253e-06	PF00293 | PF01370	NUDIX domain | NAD dependent epimerase/dehydratase family	ACCEPTED
73	5	1.36617e-14	PF01497 | PF05977 | PF01032	Periplasmic binding protein | Bacterial protein of unknown function (DUF894) | FecCD transport family	ACCEPTED
73	5	1.36617e-14	PF01497 | PF05977 | PF01032 | PF01032	Periplasmic binding protein | Bacterial protein of unknown function (DUF894) | FecCD transport family | FecCD transport family	ACCEPTED
73	5	1.36617e-14	PF05977 | PF01032 | PF01032	Bacterial protein of unknown function (DUF894) | FecCD transport family | FecCD transport family	ACCEPTED
73	5	1.36617e-14	PF05977 | PF01032 | PF01032 | PF00005	Bacterial protein of unknown function (DUF894) | FecCD transport family | FecCD transport family | ABC transporter	ACCEPTED
73	6	4.76909e-14	PF05977 | PF01032	Bacterial protein of unknown function (DUF894) | FecCD transport family	ACCEPTED
72	1	9.57654e-17	PF02369 | PF02369 | PF02369 | PF02369 | PF02369 | PF02369 | PF02369 | PF02369	Bacterial Ig-like domain (group 1) | Bacterial Ig-like domain (group 1) | Bacterial Ig-like domain (group 1) | Bacterial Ig-like domain (group 1) | Bacterial Ig-like domain (group 1) | Bacterial Ig-like domain (group 1) | Bacterial Ig-like domain (group 1) | Bacterial Ig-like domain (group 1)	ACCEPTED
71	20	8.97938e-08	PF06293 | PF00534 | PF01075	Lipopolysaccharide kinase (Kdo/WaaP) family | Glycosyl transferases group 1 | Glycosyltransferase family 9 (heptosyltransferase)	ACCEPTED
71	7	4.27449e-13	PF01497 | PF05977 | PF01032 | PF01032 | PF00005	Periplasmic binding protein | Bacterial protein of unknown function (DUF894) | FecCD transport family | FecCD transport family | ABC transporter	ACCEPTED
71	8	1.36011e-12	PF08421 | PF08484	Hypothetical methyltransferase | C-methyltransferase	ACCEPTED
70	13	3.93555e-10	PF00550 | PF00550 | PF00550 | PF00550	Phosphopantetheine attachment site | Phosphopantetheine attachment site | Phosphopantetheine attachment site | Phosphopantetheine attachment site	ACCEPTED
70	2	1.11148e-15	PF02554 | PF04328	Carbon starvation protein CstA | Protein of unknown function (DUF466)	ACCEPTED
70	56	0.212317	PF01041 | PF00583	DegT/DnrJ/EryC1/StrS aminotransferase family | Acetyltransferase (GNAT) family	REJECTED
69	157	4.80834e-09	PF00668 | PF00501 | PF00550 | PF00668 | PF00501 | PF00550 | PF00668 | PF00501 | PF00550 | PF00668 | PF00501 | PF00550 | PF00668 | PF00501 | PF00550	Condensation domain | AMP-binding enzyme | Phosphopantetheine attachment site | Condensation domain | AMP-binding enzyme | Phosphopantetheine attachment site | Condensation domain | AMP-binding enzyme | Phosphopantetheine attachment site | Condensation domain | AMP-binding enzyme | Phosphopantetheine attachment site | Condensation domain | AMP-binding enzyme | Phosphopantetheine attachment site	REJECTED
69	17	2.05502e-08	PF08021 | PF04954	Siderophore-interacting FAD-binding domain | Siderophore-interacting protein	ACCEPTED
68	138	1.0764e-06	PF00550 | PF00668 | PF00501 | PF00550 | PF00668 | PF00668 | PF00501	Phosphopantetheine attachment site | Condensation domain | AMP-binding enzyme | Phosphopantetheine attachment site | Condensation domain | Condensation domain | AMP-binding enzyme	REJECTED
68	147	7.13431e-08	PF00501 | PF00550 | PF00668 | PF00501 | PF00550 | PF00668 | PF00668	AMP-binding enzyme | Phosphopantetheine attachment site | Condensation domain | AMP-binding enzyme | Phosphopantetheine attachment site | Condensation domain | Condensation domain	REJECTED
68	31	0.000200298	PF02737 | PF00725	3-hydroxyacyl-CoA dehydrogenase, NAD binding domain | 3-hydroxyacyl-CoA dehydrogenase, C-terminal domain	REJECTED
68	573	1.61397e-88	PF00550 | PF00109 | PF02801 | PF00698	Phosphopantetheine attachment site | Beta-ketoacyl synthase, N-terminal domain | Beta-ketoacyl synthase, C-terminal domain | Acyl transferase domain	REJECTED
67	1	1.20759e-15	PF11203 | PF00082	Protein of unknown function (DUF2984) | Subtilase family	ACCEPTED
67	115	0.000373694	PF00550 | PF00668 | PF00501 | PF00550 | PF00668 | PF00501 | PF00550 | PF00668 | PF00501 | PF00550 | PF00668 | PF00501 | PF00550 | PF00668	Phosphopantetheine attachment site | Condensation domain | AMP-binding enzyme | Phosphopantetheine attachment site | Condensation domain | AMP-binding enzyme | Phosphopantetheine attachment site | Condensation domain | AMP-binding enzyme | Phosphopantetheine attachment site | Condensation domain | AMP-binding enzyme | Phosphopantetheine attachment site | Condensation domain	REJECTED
67	26	2.12342e-05	PF02350 | PF03721 | PF00984	UDP-N-acetylglucosamine 2-epimerase | UDP-glucose/GDP-mannose dehydrogenase family, NAD binding domain | UDP-glucose/GDP-mannose dehydrogenase family, central domain	REJECTED
67	27	3.69633e-05	PF02350 | PF03721	UDP-N-acetylglucosamine 2-epimerase | UDP-glucose/GDP-mannose dehydrogenase family, NAD binding domain	REJECTED
67	3	2.0182e-14	PF05977 | PF01497 | PF00425	Bacterial protein of unknown function (DUF894) | Periplasmic binding protein | chorismate binding enzyme	ACCEPTED
67	3	2.0182e-14	PF05977 | PF01497 | PF00425 | PF00501	Bacterial protein of unknown function (DUF894) | Periplasmic binding protein | chorismate binding enzyme | AMP-binding enzyme	ACCEPTED
67	4	7.6198e-14	PF01497 | PF00425	Periplasmic binding protein | chorismate binding enzyme	ACCEPTED
67	4	7.6198e-14	PF01497 | PF00425 | PF00501	Periplasmic binding protein | chorismate binding enzyme | AMP-binding enzyme	ACCEPTED
67	97	0.0191496	PF01497 | PF01032 | PF01032	Periplasmic binding protein | FecCD transport family | FecCD transport family	REJECTED
66	167	3.67231e-11	PF00698 | PF00106 | PF00550 | PF00109 | PF02801	Acyl transferase domain | short chain dehydrogenase | Phosphopantetheine attachment site | Beta-ketoacyl synthase, N-terminal domain | Beta-ketoacyl synthase, C-terminal domain	REJECTED
66	2	8.41693e-15	PF00425 | PF01497 | PF05977 | PF01032	chorismate binding enzyme | Periplasmic binding protein | Bacterial protein of unknown function (DUF894) | FecCD transport family	ACCEPTED
66	2	8.41693e-15	PF00425 | PF01497 | PF05977 | PF01032 | PF01032	chorismate binding enzyme | Periplasmic binding protein | Bacterial protein of unknown function (DUF894) | FecCD transport family | FecCD transport family	ACCEPTED
66	2	8.41693e-15	PF00425 | PF01497 | PF05977 | PF01032 | PF01032 | PF00005	chorismate binding enzyme | Periplasmic binding protein | Bacterial protein of unknown function (DUF894) | FecCD transport family | FecCD transport family | ABC transporter	ACCEPTED
66	2	8.41693e-15	PF00501 | PF00425 | PF01497 | PF05977 | PF01032	AMP-binding enzyme | chorismate binding enzyme | Periplasmic binding protein | Bacterial protein of unknown function (DUF894) | FecCD transport family	ACCEPTED
66	2	8.41693e-15	PF00501 | PF00425 | PF01497 | PF05977 | PF01032 | PF01032	AMP-binding enzyme | chorismate binding enzyme | Periplasmic binding protein | Bacterial protein of unknown function (DUF894) | FecCD transport family | FecCD transport family	ACCEPTED
66	2	8.41693e-15	PF00501 | PF00425 | PF01497 | PF05977 | PF01032 | PF01032 | PF00005	AMP-binding enzyme | chorismate binding enzyme | Periplasmic binding protein | Bacterial protein of unknown function (DUF894) | FecCD transport family | FecCD transport family | ABC transporter	ACCEPTED
66	42	0.0209213	PF00534 | PF04230	Glycosyl transferases group 1 | Polysaccharide pyruvyl transferase	REJECTED
65	36	0.00390659	PF04737 | PF04738	Lantibiotic dehydratase, N terminus | Lantibiotic dehydratase, C terminus	REJECTED
65	37	0.00556424	PF00067 | PF00067	Cytochrome P450 | Cytochrome P450	REJECTED
64	0	1.24419e-15	PF00148 | PF08369	Nitrogenase component 1 type Oxidoreductase | Proto-chlorophyllide reductase 57 kD subunit	ACCEPTED
64	193	8.49877e-16	PF00501 | PF00550 | PF00668 | PF00668 | PF00501 | PF00550 | PF00668	AMP-binding enzyme | Phosphopantetheine attachment site | Condensation domain | Condensation domain | AMP-binding enzyme | Phosphopantetheine attachment site | Condensation domain	REJECTED
64	5	1.22285e-12	PF00534 | PF00293	Glycosyl transferases group 1 | NUDIX domain	ACCEPTED
63	0	2.06707e-15	PF02369 | PF02369 | PF02369 | PF02369 | PF02369 | PF02369 | PF02369 | PF02369 | PF02369	Bacterial Ig-like domain (group 1) | Bacterial Ig-like domain (group 1) | Bacterial Ig-like domain (group 1) | Bacterial Ig-like domain (group 1) | Bacterial Ig-like domain (group 1) | Bacterial Ig-like domain (group 1) | Bacterial Ig-like domain (group 1) | Bacterial Ig-like domain (group 1) | Bacterial Ig-like domain (group 1)	ACCEPTED
63	16	1.2372e-07	PF00293 | PF01370 | PF01370	NUDIX domain | NAD dependent epimerase/dehydratase family | NAD dependent epimerase/dehydratase family	ACCEPTED
63	30	0.000621759	PF02801 | PF01063	Beta-ketoacyl synthase, C-terminal domain | Aminotransferase class IV	REJECTED
63	3	1.51894e-13	PF00534 | PF00293 | PF01370	Glycosyl transferases group 1 | NUDIX domain | NAD dependent epimerase/dehydratase family	ACCEPTED
63	49	0.185877	PF04413 | PF00534	3-Deoxy-D-manno-octulosonic-acid transferase (kdotransferase) | Glycosyl transferases group 1	REJECTED
63	84	0.0832645	PF02618 | PF01063	YceG-like family | Aminotransferase class IV	REJECTED
62	0	3.43457e-15	PF01580 | PF05108	FtsK/SpoIIIE family | Protein of unknown function (DUF690)	ACCEPTED
62	20	3.51586e-06	PF03621 | PF00668 | PF00501 | PF00550	MbtH-like protein | Condensation domain | AMP-binding enzyme | Phosphopantetheine attachment site	ACCEPTED
62	22	1.27497e-05	PF03621 | PF00668 | PF00501	MbtH-like protein | Condensation domain | AMP-binding enzyme	REJECTED
62	31	0.00130649	PF00109 | PF02801 | PF01063	Beta-ketoacyl synthase, N-terminal domain | Beta-ketoacyl synthase, C-terminal domain | Aminotransferase class IV	REJECTED
62	31	0.00130649	PF03621 | PF00668	MbtH-like protein | Condensation domain	REJECTED
62	6	1.11361e-11	PF02801 | PF02618	Beta-ketoacyl synthase, C-terminal domain | YceG-like family	ACCEPTED
61	101	0.00167399	PF00550 | PF00668 | PF00501 | PF00550 | PF00668 | PF00501 | PF00550 | PF00668 | PF00501 | PF00550 | PF00668 | PF00501 | PF00550 | PF00668 | PF00501	Phosphopantetheine attachment site | Condensation domain | AMP-binding enzyme | Phosphopantetheine attachment site | Condensation domain | AMP-binding enzyme | Phosphopantetheine attachment site | Condensation domain | AMP-binding enzyme | Phosphopantetheine attachment site | Condensation domain | AMP-binding enzyme | Phosphopantetheine attachment site | Condensation domain | AMP-binding enzyme	REJECTED
61	11	3.80266e-09	PF02706 | PF02350 | PF03721	Chain length determinant protein | UDP-N-acetylglucosamine 2-epimerase | UDP-glucose/GDP-mannose dehydrogenase family, NAD binding domain	ACCEPTED
61	11	3.80266e-09	PF02706 | PF02350 | PF03721 | PF00984	Chain length determinant protein | UDP-N-acetylglucosamine 2-epimerase | UDP-glucose/GDP-mannose dehydrogenase family, NAD binding domain | UDP-glucose/GDP-mannose dehydrogenase family, central domain	ACCEPTED
61	11	3.80266e-09	PF02706 | PF02350 | PF03721 | PF00984 | PF03720	Chain length determinant protein | UDP-N-acetylglucosamine 2-epimerase | UDP-glucose/GDP-mannose dehydrogenase family, NAD binding domain | UDP-glucose/GDP-mannose dehydrogenase family, central domain | UDP-glucose/GDP-mannose dehydrogenase family, UDP binding domain	ACCEPTED
61	118	2.0408e-05	PF00501 | PF00550 | PF00668 | PF00501 | PF00550 | PF00668 | PF00501 | PF00550 | PF00668 | PF00501 | PF00550 | PF00668 | PF00501 | PF00550 | PF00668	AMP-binding enzyme | Phosphopantetheine attachment site | Condensation domain | AMP-binding enzyme | Phosphopantetheine attachment site | Condensation domain | AMP-binding enzyme | Phosphopantetheine attachment site | Condensation domain | AMP-binding enzyme | Phosphopantetheine attachment site | Condensation domain | AMP-binding enzyme | Phosphopantetheine attachment site | Condensation domain	REJECTED
61	1	2.53661e-14	PF00107 | PF00155	Zinc-binding dehydrogenase | Aminotransferase class I and II	ACCEPTED
61	32	0.00263701	PF02350 | PF03721 | PF00984 | PF03720	UDP-N-acetylglucosamine 2-epimerase | UDP-glucose/GDP-mannose dehydrogenase family, NAD binding domain | UDP-glucose/GDP-mannose dehydrogenase family, central domain | UDP-glucose/GDP-mannose dehydrogenase family, UDP binding domain	REJECTED
61	9	5.1263e-10	PF00953 | PF02706 | PF02350 | PF03721	Glycosyl transferase family 4 | Chain length determinant protein | UDP-N-acetylglucosamine 2-epimerase | UDP-glucose/GDP-mannose dehydrogenase family, NAD binding domain	ACCEPTED
61	9	5.1263e-10	PF00953 | PF02706 | PF02350 | PF03721 | PF00984	Glycosyl transferase family 4 | Chain length determinant protein | UDP-N-acetylglucosamine 2-epimerase | UDP-glucose/GDP-mannose dehydrogenase family, NAD binding domain | UDP-glucose/GDP-mannose dehydrogenase family, central domain	ACCEPTED
60	0	9.48574e-15	PF04328 | PF00465	Protein of unknown function (DUF466) | Iron-containing alcohol dehydrogenase	ACCEPTED
60	27	0.000403214	PF00106 | PF00550 | PF00109 | PF02801 | PF01063	short chain dehydrogenase | Phosphopantetheine attachment site | Beta-ketoacyl synthase, N-terminal domain | Beta-ketoacyl synthase, C-terminal domain | Aminotransferase class IV	REJECTED
60	30	0.0015654	PF00550 | PF00109 | PF02801 | PF01063	Phosphopantetheine attachment site | Beta-ketoacyl synthase, N-terminal domain | Beta-ketoacyl synthase, C-terminal domain | Aminotransferase class IV	REJECTED
60	5	8.98377e-12	PF00501 | PF00857 | PF00550 | PF00106	AMP-binding enzyme | Isochorismatase family | Phosphopantetheine attachment site | short chain dehydrogenase	ACCEPTED
60	6	2.99248e-11	PF00857 | PF00550 | PF00106	Isochorismatase family | Phosphopantetheine attachment site | short chain dehydrogenase	ACCEPTED
59	107	0.000194911	PF00664 | PF00005 | PF00664	ABC transporter transmembrane region | ABC transporter | ABC transporter transmembrane region	REJECTED
59	118	9.21956e-06	PF00005 | PF00664 | PF00005	ABC transporter | ABC transporter transmembrane region | ABC transporter	REJECTED
59	1	7.00548e-14	PF00501 | PF00857 | PF00550 | PF00106 | PF03061	AMP-binding enzyme | Isochorismatase family | Phosphopantetheine attachment site | short chain dehydrogenase | Thioesterase superfamily	ACCEPTED
59	1	7.00548e-14	PF00857 | PF00550 | PF00106 | PF03061	Isochorismatase family | Phosphopantetheine attachment site | short chain dehydrogenase | Thioesterase superfamily	ACCEPTED
59	2	2.91855e-13	PF00550 | PF00106 | PF03061	Phosphopantetheine attachment site | short chain dehydrogenase | Thioesterase superfamily	ACCEPTED
59	2	2.91855e-13	PF09721 | PF11984	Transmembrane exosortase (Exosortase_EpsH) | Protein of unknown function (DUF3485)	ACCEPTED
59	237	4.36155e-25	PF02771 | PF02770	Acyl-CoA dehydrogenase, N-terminal domain | Acyl-CoA dehydrogenase, middle domain	REJECTED
59	242	5.19204e-26	PF01408 | PF02894	Oxidoreductase family, NAD-binding Rossmann fold | Oxidoreductase family, C-terminal alpha/beta domain	REJECTED
59	4	4.22783e-12	PF00823 | PF12484 | PF00823 | PF12484	PPE family | Polymorphic PE/PPE proteins C terminal | PPE family | Polymorphic PE/PPE proteins C terminal	ACCEPTED
59	66	0.53125	PF00072 | PF00486	Response regulator receiver domain | Transcriptional regulatory protein, C terminal	REJECTED
59	9	1.33281e-09	PF00535 | PF03552	Glycosyl transferase family 2 | Cellulose synthase	ACCEPTED
58	0	2.62118e-14	PF00155 | PF02195	Aminotransferase class I and II | ParB-like nuclease domain	ACCEPTED
58	0	2.62118e-14	PF01507 | PF11922	Phosphoadenosine phosphosulfate reductase family | Domain of unknown function (DUF3440)	ACCEPTED
58	0	2.62118e-14	PF02706 | PF00005 | PF01032	Chain length determinant protein | ABC transporter | FecCD transport family	ACCEPTED
58	0	2.62118e-14	PF02706 | PF00005 | PF01032 | PF01032	Chain length determinant protein | ABC transporter | FecCD transport family | FecCD transport family	ACCEPTED
58	0	2.62118e-14	PF02706 | PF00005 | PF01032 | PF01032 | PF05977	Chain length determinant protein | ABC transporter | FecCD transport family | FecCD transport family | Bacterial protein of unknown function (DUF894)	ACCEPTED
58	0	2.62118e-14	PF02706 | PF00005 | PF01032 | PF01032 | PF05977 | PF01497	Chain length determinant protein | ABC transporter | FecCD transport family | FecCD transport family | Bacterial protein of unknown function (DUF894) | Periplasmic binding protein	ACCEPTED
58	14	2.15494e-07	PF09699 | PF09699	Doubled CXXCH motif (Paired_CXXCH_1) | Doubled CXXCH motif (Paired_CXXCH_1)	ACCEPTED
58	147	5.09892e-10	PF08541 | PF00698	3-Oxoacyl-[acyl-carrier-protein (ACP)] synthase III C terminal | Acyl transferase domain	REJECTED
58	182	1.20279e-15	PF00668 | PF00501 | PF00550 | PF00668 | PF00668 | PF00501 | PF00550 | PF00668	Condensation domain | AMP-binding enzyme | Phosphopantetheine attachment site | Condensation domain | Condensation domain | AMP-binding enzyme | Phosphopantetheine attachment site | Condensation domain	REJECTED
58	3	1.89461e-12	PF02706 | PF00005	Chain length determinant protein | ABC transporter	ACCEPTED
58	34	0.0123434	PF04230 | PF01943	Polysaccharide pyruvyl transferase | Polysaccharide biosynthesis protein	REJECTED
58	5	2.43264e-11	PF00106 | PF03061 | PF02554	short chain dehydrogenase | Thioesterase superfamily | Carbon starvation protein CstA	ACCEPTED
58	5	2.43264e-11	PF03061 | PF02554	Thioesterase superfamily | Carbon starvation protein CstA	ACCEPTED
57	0	4.35812e-14	PF02706 | PF00005 | PF01032 | PF01032 | PF05977 | PF01497 | PF00425	Chain length determinant protein | ABC transporter | FecCD transport family | FecCD transport family | Bacterial protein of unknown function (DUF894) | Periplasmic binding protein | chorismate binding enzyme	ACCEPTED
57	0	4.35812e-14	PF02706 | PF00005 | PF01032 | PF01032 | PF05977 | PF01497 | PF00425 | PF00501	Chain length determinant protein | ABC transporter | FecCD transport family | FecCD transport family | Bacterial protein of unknown function (DUF894) | Periplasmic binding protein | chorismate binding enzyme | AMP-binding enzyme	ACCEPTED
57	111	3.09732e-05	PF00668 | PF00501 | PF00550 | PF00668 | PF00501 | PF00550 | PF00668 | PF00501 | PF00550 | PF00668 | PF00501 | PF00550 | PF00668 | PF00501 | PF00550 | PF00668	Condensation domain | AMP-binding enzyme | Phosphopantetheine attachment site | Condensation domain | AMP-binding enzyme | Phosphopantetheine attachment site | Condensation domain | AMP-binding enzyme | Phosphopantetheine attachment site | Condensation domain | AMP-binding enzyme | Phosphopantetheine attachment site | Condensation domain | AMP-binding enzyme | Phosphopantetheine attachment site |…	REJECTED
57	114	1.30718e-05	PF00668 | PF00501 | PF00550 | PF00668 | PF00501 | PF00550 | PF00668 | PF00668	Condensation domain | AMP-binding enzyme | Phosphopantetheine attachment site | Condensation domain | AMP-binding enzyme | Phosphopantetheine attachment site | Condensation domain | Condensation domain	REJECTED
57	117	5.4007e-06	PF08541 | PF00698 | PF00106	3-Oxoacyl-[acyl-carrier-protein (ACP)] synthase III C terminal | Acyl transferase domain | short chain dehydrogenase	REJECTED
57	147	2.95235e-10	PF08545 | PF08541 | PF00698	3-Oxoacyl-[acyl-carrier-protein (ACP)] synthase III | 3-Oxoacyl-[acyl-carrier-protein (ACP)] synthase III C terminal | Acyl transferase domain	REJECTED
57	3	3.13869e-12	PF08310 | PF08310 | PF08310	LGFP repeat | LGFP repeat | LGFP repeat	ACCEPTED
56	0	7.2471e-14	PF04600 | PF01580	Protein of unknown function (DUF571) | FtsK/SpoIIIE family	ACCEPTED
56	21	6.64587e-05	PF00106 | PF00106	short chain dehydrogenase | short chain dehydrogenase	REJECTED
56	4	1.9044e-11	PF00425 | PF00501 | PF00857 | PF00550 | PF00106	chorismate binding enzyme | AMP-binding enzyme | Isochorismatase family | Phosphopantetheine attachment site | short chain dehydrogenase	ACCEPTED
56	4	1.9044e-11	PF03621 | PF00668 | PF00501 | PF00550 | PF00975	MbtH-like protein | Condensation domain | AMP-binding enzyme | Phosphopantetheine attachment site | Thioesterase domain	ACCEPTED
55	0	1.2053e-13	PF06176 | PF01501	Lipopolysaccharide core biosynthesis protein (WaaY) | Glycosyl transferase family 8	ACCEPTED
55	0	1.2053e-13	PF06176 | PF01501 | PF08437	Lipopolysaccharide core biosynthesis protein (WaaY) | Glycosyl transferase family 8 | Glycosyl transferase family 8 C-terminal	ACCEPTED
55	100	0.000300943	PF08545 | PF08541 | PF00698 | PF00106 | PF00550	3-Oxoacyl-[acyl-carrier-protein (ACP)] synthase III | 3-Oxoacyl-[acyl-carrier-protein (ACP)] synthase III C terminal | Acyl transferase domain | short chain dehydrogenase | Phosphopantetheine attachment site	REJECTED
55	106	5.83557e-05	PF08541 | PF00698 | PF00106 | PF00550	3-Oxoacyl-[acyl-carrier-protein (ACP)] synthase III C terminal | Acyl transferase domain | short chain dehydrogenase | Phosphopantetheine attachment site	REJECTED
55	118	1.66947e-06	PF08545 | PF08541 | PF00698 | PF00106	3-Oxoacyl-[acyl-carrier-protein (ACP)] synthase III | 3-Oxoacyl-[acyl-carrier-protein (ACP)] synthase III C terminal | Acyl transferase domain | short chain dehydrogenase	REJECTED
55	139	1.63101e-09	PF00501 | PF00550 | PF00668 | PF00501 | PF00550 | PF00668 | PF00668 | PF00501	AMP-binding enzyme | Phosphopantetheine attachment site | Condensation domain | AMP-binding enzyme | Phosphopantetheine attachment site | Condensation domain | Condensation domain | AMP-binding enzyme	REJECTED
55	139	1.63101e-09	PF00550 | PF00668 | PF08415 | PF00501	Phosphopantetheine attachment site | Condensation domain | Nonribosomal peptide synthase | AMP-binding enzyme	REJECTED
55	1	5.3518e-13	PF01497 | PF00425 | PF00501 | PF00857 | PF00550 | PF00106	Periplasmic binding protein | chorismate binding enzyme | AMP-binding enzyme | Isochorismatase family | Phosphopantetheine attachment site | short chain dehydrogenase	ACCEPTED
55	1	5.3518e-13	PF05977 | PF01497 | PF00425 | PF00501 | PF00857 | PF00550 | PF00106	Bacterial protein of unknown function (DUF894) | Periplasmic binding protein | chorismate binding enzyme | AMP-binding enzyme | Isochorismatase family | Phosphopantetheine attachment site | short chain dehydrogenase	ACCEPTED
55	2	2.21834e-12	PF01497 | PF00425 | PF00501 | PF00857	Periplasmic binding protein | chorismate binding enzyme | AMP-binding enzyme | Isochorismatase family	ACCEPTED
55	2	2.21834e-12	PF01497 | PF00425 | PF00501 | PF00857 | PF00550	Periplasmic binding protein | chorismate binding enzyme | AMP-binding enzyme | Isochorismatase family | Phosphopantetheine attachment site	ACCEPTED
55	2	2.21834e-12	PF05977 | PF01497 | PF00425 | PF00501 | PF00857	Bacterial protein of unknown function (DUF894) | Periplasmic binding protein | chorismate binding enzyme | AMP-binding enzyme | Isochorismatase family	ACCEPTED
55	2	2.21834e-12	PF05977 | PF01497 | PF00425 | PF00501 | PF00857 | PF00550	Bacterial protein of unknown function (DUF894) | Periplasmic binding protein | chorismate binding enzyme | AMP-binding enzyme | Isochorismatase family | Phosphopantetheine attachment site	ACCEPTED
55	28	0.00304029	PF00408 | PF00483	Phosphoglucomutase/phosphomannomutase, C-terminal domain | Nucleotidyl transferase	REJECTED
55	32	0.0136685	PF00400 | PF00400 | PF00400 | PF00400 | PF00400 | PF00400 | PF00400 | PF00400 | PF00400 | PF00400 | PF00400	WD domain, G-beta repeat | WD domain, G-beta repeat | WD domain, G-beta repeat | WD domain, G-beta repeat | WD domain, G-beta repeat | WD domain, G-beta repeat | WD domain, G-beta repeat | WD domain, G-beta repeat | WD domain, G-beta repeat | WD domain, G-beta repeat | WD domain, G-beta repeat	REJECTED
55	97	0.000657654	PF08541 | PF00698 | PF00106 | PF00550 | PF00109	3-Oxoacyl-[acyl-carrier-protein (ACP)] synthase III C terminal | Acyl transferase domain | short chain dehydrogenase | Phosphopantetheine attachment site | Beta-ketoacyl synthase, N-terminal domain	REJECTED
55	97	0.000657654	PF08541 | PF00698 | PF00106 | PF00550 | PF00109 | PF02801	3-Oxoacyl-[acyl-carrier-protein (ACP)] synthase III C terminal | Acyl transferase domain | short chain dehydrogenase | Phosphopantetheine attachment site | Beta-ketoacyl synthase, N-terminal domain | Beta-ketoacyl synthase, C-terminal domain	REJECTED
55	97	0.000657654	PF08545 | PF08541 | PF00698 | PF00106 | PF00550 | PF00109	3-Oxoacyl-[acyl-carrier-protein (ACP)] synthase III | 3-Oxoacyl-[acyl-carrier-protein (ACP)] synthase III C terminal | Acyl transferase domain | short chain dehydrogenase | Phosphopantetheine attachment site | Beta-ketoacyl synthase, N-terminal domain	REJECTED
54	0	2.0049e-13	PF02369 | PF02369 | PF02369 | PF02369 | PF02369 | PF02369 | PF02369 | PF02369 | PF02369 | PF02369	Bacterial Ig-like domain (group 1) | Bacterial Ig-like domain (group 1) | Bacterial Ig-like domain (group 1) | Bacterial Ig-like domain (group 1) | Bacterial Ig-like domain (group 1) | Bacterial Ig-like domain (group 1) | Bacterial Ig-like domain (group 1) | Bacterial Ig-like domain (group 1) | Bacterial Ig-like domain (group 1) | Bacterial Ig-like domain (group 1)	ACCEPTED
54	17	1.12783e-05	PF11930 | PF00501	Domain of unknown function (DUF3448) | AMP-binding enzyme	REJECTED
54	1	8.90064e-13	PF00005 | PF01032 | PF01032 | PF05977 | PF01497 | PF00425 | PF00501 | PF00857	ABC transporter | FecCD transport family | FecCD transport family | Bacterial protein of unknown function (DUF894) | Periplasmic binding protein | chorismate binding enzyme | AMP-binding enzyme | Isochorismatase family	ACCEPTED
54	1	8.90064e-13	PF00005 | PF01032 | PF01032 | PF05977 | PF01497 | PF00425 | PF00501 | PF00857 | PF00550	ABC transporter | FecCD transport family | FecCD transport family | Bacterial protein of unknown function (DUF894) | Periplasmic binding protein | chorismate binding enzyme | AMP-binding enzyme | Isochorismatase family | Phosphopantetheine attachment site	ACCEPTED
54	1	8.90064e-13	PF00005 | PF01032 | PF01032 | PF05977 | PF01497 | PF00425 | PF00501 | PF00857 | PF00550 | PF00106	ABC transporter | FecCD transport family | FecCD transport family | Bacterial protein of unknown function (DUF894) | Periplasmic binding protein | chorismate binding enzyme | AMP-binding enzyme | Isochorismatase family | Phosphopantetheine attachment site | short chain dehydrogenase	ACCEPTED
54	1	8.90064e-13	PF01032 | PF01032 | PF05977 | PF01497 | PF00425 | PF00501 | PF00857	FecCD transport family | FecCD transport family | Bacterial protein of unknown function (DUF894) | Periplasmic binding protein | chorismate binding enzyme | AMP-binding enzyme | Isochorismatase family	ACCEPTED
54	1	8.90064e-13	PF01032 | PF01032 | PF05977 | PF01497 | PF00425 | PF00501 | PF00857 | PF00550	FecCD transport family | FecCD transport family | Bacterial protein of unknown function (DUF894) | Periplasmic binding protein | chorismate binding enzyme | AMP-binding enzyme | Isochorismatase family | Phosphopantetheine attachment site	ACCEPTED
54	1	8.90064e-13	PF01032 | PF01032 | PF05977 | PF01497 | PF00425 | PF00501 | PF00857 | PF00550 | PF00106	FecCD transport family | FecCD transport family | Bacterial protein of unknown function (DUF894) | Periplasmic binding protein | chorismate binding enzyme | AMP-binding enzyme | Isochorismatase family | Phosphopantetheine attachment site | short chain dehydrogenase	ACCEPTED
54	1	8.90064e-13	PF01032 | PF05977 | PF01497 | PF00425 | PF00501 | PF00857	FecCD transport family | Bacterial protein of unknown function (DUF894) | Periplasmic binding protein | chorismate binding enzyme | AMP-binding enzyme | Isochorismatase family	ACCEPTED
54	1	8.90064e-13	PF01032 | PF05977 | PF01497 | PF00425 | PF00501 | PF00857 | PF00550	FecCD transport family | Bacterial protein of unknown function (DUF894) | Periplasmic binding protein | chorismate binding enzyme | AMP-binding enzyme | Isochorismatase family | Phosphopantetheine attachment site	ACCEPTED
54	1	8.90064e-13	PF01032 | PF05977 | PF01497 | PF00425 | PF00501 | PF00857 | PF00550 | PF00106	FecCD transport family | Bacterial protein of unknown function (DUF894) | Periplasmic binding protein | chorismate binding enzyme | AMP-binding enzyme | Isochorismatase family | Phosphopantetheine attachment site | short chain dehydrogenase	ACCEPTED
54	1	8.90064e-13	PF01497 | PF00425 | PF00501 | PF00857 | PF00550 | PF00106 | PF03061	Periplasmic binding protein | chorismate binding enzyme | AMP-binding enzyme | Isochorismatase family | Phosphopantetheine attachment site | short chain dehydrogenase | Thioesterase superfamily	ACCEPTED
54	2	3.68427e-12	PF00425 | PF00501 | PF00857 | PF00550 | PF00106 | PF03061	chorismate binding enzyme | AMP-binding enzyme | Isochorismatase family | Phosphopantetheine attachment site | short chain dehydrogenase | Thioesterase superfamily	ACCEPTED
54	28	0.00408891	PF00408 | PF00483 | PF01050	Phosphoglucomutase/phosphomannomutase, C-terminal domain | Nucleotidyl transferase | Mannose-6-phosphate isomerase	REJECTED
54	28	0.00408891	PF02879 | PF02880 | PF00408 | PF00483 | PF01050	Phosphoglucomutase/phosphomannomutase, alpha/beta/alpha domain II | Phosphoglucomutase/phosphomannomutase, alpha/beta/alpha domain III | Phosphoglucomutase/phosphomannomutase, C-terminal domain | Nucleotidyl transferase | Mannose-6-phosphate isomerase	REJECTED
54	28	0.00408891	PF02880 | PF00408 | PF00483 | PF01050	Phosphoglucomutase/phosphomannomutase, alpha/beta/alpha domain III | Phosphoglucomutase/phosphomannomutase, C-terminal domain | Nucleotidyl transferase | Mannose-6-phosphate isomerase	REJECTED
54	29	0.00606758	PF02878 | PF02879 | PF02880 | PF00408 | PF00483	Phosphoglucomutase/phosphomannomutase, alpha/beta/alpha domain I | Phosphoglucomutase/phosphomannomutase, alpha/beta/alpha domain II | Phosphoglucomutase/phosphomannomutase, alpha/beta/alpha domain III | Phosphoglucomutase/phosphomannomutase, C-terminal domain | Nucleotidyl transferase	REJECTED
54	29	0.00606758	PF02879 | PF02880 | PF00408 | PF00483	Phosphoglucomutase/phosphomannomutase, alpha/beta/alpha domain II | Phosphoglucomutase/phosphomannomutase, alpha/beta/alpha domain III | Phosphoglucomutase/phosphomannomutase, C-terminal domain | Nucleotidyl transferase	REJECTED
54	29	0.00606758	PF02880 | PF00408 | PF00483	Phosphoglucomutase/phosphomannomutase, alpha/beta/alpha domain III | Phosphoglucomutase/phosphomannomutase, C-terminal domain | Nucleotidyl transferase	REJECTED
54	3	1.42722e-11	PF00756 | PF03621 | PF00668 | PF00501 | PF00550 | PF00975	Putative esterase | MbtH-like protein | Condensation domain | AMP-binding enzyme | Phosphopantetheine attachment site | Thioesterase domain	ACCEPTED
54	5	1.7795e-10	PF00106 | PF03061 | PF02554 | PF04328	short chain dehydrogenase | Thioesterase superfamily | Carbon starvation protein CstA | Protein of unknown function (DUF466)	ACCEPTED
54	5	1.7795e-10	PF03061 | PF02554 | PF04328	Thioesterase superfamily | Carbon starvation protein CstA | Protein of unknown function (DUF466)	ACCEPTED
54	7	1.76876e-09	PF00756 | PF03621 | PF00668 | PF00501 | PF00550	Putative esterase | MbtH-like protein | Condensation domain | AMP-binding enzyme | Phosphopantetheine attachment site	ACCEPTED
54	7	1.76876e-09	PF00756 | PF03621 | PF00668 | PF00501	Putative esterase | MbtH-like protein | Condensation domain | AMP-binding enzyme	ACCEPTED
54	7	1.76876e-09	PF00756 | PF03621 | PF00668	Putative esterase | MbtH-like protein | Condensation domain	ACCEPTED
54	7	1.76876e-09	PF11806 | PF00756 | PF03621	Domain of unknown function (DUF3327) | Putative esterase | MbtH-like protein	ACCEPTED
54	7	1.76876e-09	PF11806 | PF00756 | PF03621 | PF00668	Domain of unknown function (DUF3327) | Putative esterase | MbtH-like protein | Condensation domain	ACCEPTED
54	7	1.76876e-09	PF11806 | PF00756 | PF03621 | PF00668 | PF00501	Domain of unknown function (DUF3327) | Putative esterase | MbtH-like protein | Condensation domain | AMP-binding enzyme	ACCEPTED
54	7	1.76876e-09	PF11806 | PF00756 | PF03621 | PF00668 | PF00501 | PF00550	Domain of unknown function (DUF3327) | Putative esterase | MbtH-like protein | Condensation domain | AMP-binding enzyme | Phosphopantetheine attachment site	ACCEPTED
54	9	1.43242e-08	PF00756 | PF03621	Putative esterase | MbtH-like protein	ACCEPTED
53	0	3.33548e-13	PF00823 | PF12484 | PF00823	PPE family | Polymorphic PE/PPE proteins C terminal | PPE family	ACCEPTED
53	107	1.96285e-05	PF00501 | PF00550 | PF00668 | PF00501 | PF00550 | PF00668 | PF00501 | PF00550 | PF00668 | PF00501 | PF00550 | PF00668 | PF00501 | PF00550 | PF00668 | PF00501	AMP-binding enzyme | Phosphopantetheine attachment site | Condensation domain | AMP-binding enzyme | Phosphopantetheine attachment site | Condensation domain | AMP-binding enzyme | Phosphopantetheine attachment site | Condensation domain | AMP-binding enzyme | Phosphopantetheine attachment site | Condensation domain | AMP-binding enzyme | Phosphopantetheine attachment site | Condensation domain |…	REJECTED
53	107	1.96285e-05	PF00550 | PF00668 | PF00501 | PF00550 | PF00668 | PF00501 | PF00550 | PF00668 | PF00501 | PF00550 | PF00668 | PF00501 | PF00550 | PF00668 | PF00501 | PF00550	Phosphopantetheine attachment site | Condensation domain | AMP-binding enzyme | Phosphopantetheine attachment site | Condensation domain | AMP-binding enzyme | Phosphopantetheine attachment site | Condensation domain | AMP-binding enzyme | Phosphopantetheine attachment site | Condensation domain | AMP-binding enzyme | Phosphopantetheine attachment site | Condensation domain | AMP-binding enzyme |…	REJECTED
53	108	1.46021e-05	PF00534 | PF04932	Glycosyl transferases group 1 | O-Antigen ligase	REJECTED
53	1	1.4805e-12	PF00005 | PF01032 | PF01032 | PF05977 | PF01497 | PF00425 | PF00501 | PF00857 | PF00550 | PF00106 | PF03061	ABC transporter | FecCD transport family | FecCD transport family | Bacterial protein of unknown function (DUF894) | Periplasmic binding protein | chorismate binding enzyme | AMP-binding enzyme | Isochorismatase family | Phosphopantetheine attachment site | short chain dehydrogenase | Thioesterase superfamily	ACCEPTED
53	1	1.4805e-12	PF01032 | PF01032 | PF05977 | PF01497 | PF00425 | PF00501 | PF00857 | PF00550 | PF00106 | PF03061	FecCD transport family | FecCD transport family | Bacterial protein of unknown function (DUF894) | Periplasmic binding protein | chorismate binding enzyme | AMP-binding enzyme | Isochorismatase family | Phosphopantetheine attachment site | short chain dehydrogenase | Thioesterase superfamily	ACCEPTED
53	1	1.4805e-12	PF01032 | PF05977 | PF01497 | PF00425 | PF00501 | PF00857 | PF00550 | PF00106 | PF03061	FecCD transport family | Bacterial protein of unknown function (DUF894) | Periplasmic binding protein | chorismate binding enzyme | AMP-binding enzyme | Isochorismatase family | Phosphopantetheine attachment site | short chain dehydrogenase | Thioesterase superfamily	ACCEPTED
53	148	2.07305e-11	PF00550 | PF00668 | PF00501 | PF00550 | PF00668 | PF00668 | PF00501 | PF00550	Phosphopantetheine attachment site | Condensation domain | AMP-binding enzyme | Phosphopantetheine attachment site | Condensation domain | Condensation domain | AMP-binding enzyme | Phosphopantetheine attachment site	REJECTED
53	19	6.15109e-05	PF08415 | PF00501 | PF08242	Nonribosomal peptide synthase | AMP-binding enzyme | Methyltransferase domain	REJECTED
53	2	6.11954e-12	PF05977 | PF01497 | PF00425 | PF00501 | PF00857 | PF00550 | PF00106 | PF03061	Bacterial protein of unknown function (DUF894) | Periplasmic binding protein | chorismate binding enzyme | AMP-binding enzyme | Isochorismatase family | Phosphopantetheine attachment site | short chain dehydrogenase | Thioesterase superfamily	ACCEPTED
53	69	0.147457	PF00501 | PF08242	AMP-binding enzyme | Methyltransferase domain	REJECTED
52	108	9.54692e-06	PF00109 | PF02801 | PF00109 | PF02801	Beta-ketoacyl synthase, N-terminal domain | Beta-ketoacyl synthase, C-terminal domain | Beta-ketoacyl synthase, N-terminal domain | Beta-ketoacyl synthase, C-terminal domain	REJECTED
51	0	9.2366e-13	PF00106 | PF03061 | PF02554 | PF04328 | PF00465	short chain dehydrogenase | Thioesterase superfamily | Carbon starvation protein CstA | Protein of unknown function (DUF466) | Iron-containing alcohol dehydrogenase	ACCEPTED
51	0	9.2366e-13	PF00289 | PF02786	Carbamoyl-phosphate synthase L chain, N-terminal domain | Carbamoyl-phosphate synthase L chain, ATP binding domain	ACCEPTED
51	0	9.2366e-13	PF03061 | PF02554 | PF04328 | PF00465	Thioesterase superfamily | Carbon starvation protein CstA | Protein of unknown function (DUF466) | Iron-containing alcohol dehydrogenase	ACCEPTED
51	2	1.68886e-11	PF02554 | PF04328 | PF00465	Carbon starvation protein CstA | Protein of unknown function (DUF466) | Iron-containing alcohol dehydrogenase	ACCEPTED
50	0	1.53746e-12	PF08354 | PF01575	Domain of unknown function (DUF1729) | MaoC like domain	ACCEPTED
50	122	4.02051e-08	PF00106 | PF00109	short chain dehydrogenase | Beta-ketoacyl synthase, N-terminal domain	REJECTED
50	149	2.25189e-12	PF00668 | PF00668 | PF00501 | PF00550 | PF00668 | PF00501	Condensation domain | Condensation domain | AMP-binding enzyme | Phosphopantetheine attachment site | Condensation domain | AMP-binding enzyme	REJECTED
50	17	5.54004e-05	PF06013 | PF06013	Proteins of 100 residues with WXG | Proteins of 100 residues with WXG	REJECTED
50	20	0.000336194	PF06276 | PF04183 | PF06276	Ferric iron reductase FhuF-like transporter | IucA / IucC family | Ferric iron reductase FhuF-like transporter	REJECTED
50	20	0.000336194	PF08541 | PF00698 | PF00106 | PF00550 | PF00109 | PF02801 | PF01063	3-Oxoacyl-[acyl-carrier-protein (ACP)] synthase III C terminal | Acyl transferase domain | short chain dehydrogenase | Phosphopantetheine attachment site | Beta-ketoacyl synthase, N-terminal domain | Beta-ketoacyl synthase, C-terminal domain | Aminotransferase class IV	REJECTED
50	26	0.00590539	PF04183 | PF06276 | PF04183	IucA / IucC family | Ferric iron reductase FhuF-like transporter | IucA / IucC family	REJECTED
50	3	1.07545e-10	PF00501 | PF00857 | PF00550 | PF00106 | PF03061 | PF02554	AMP-binding enzyme | Isochorismatase family | Phosphopantetheine attachment site | short chain dehydrogenase | Thioesterase superfamily | Carbon starvation protein CstA	ACCEPTED
50	3	1.07545e-10	PF00550 | PF00106 | PF03061 | PF02554	Phosphopantetheine attachment site | short chain dehydrogenase | Thioesterase superfamily | Carbon starvation protein CstA	ACCEPTED
50	3	1.07545e-10	PF00857 | PF00550 | PF00106 | PF03061 | PF02554	Isochorismatase family | Phosphopantetheine attachment site | short chain dehydrogenase | Thioesterase superfamily | Carbon starvation protein CstA	ACCEPTED
50	3	1.07545e-10	PF08659 | PF00109	KR domain | Beta-ketoacyl synthase, N-terminal domain	ACCEPTED
50	36	0.131131	PF00698 | PF00106 | PF00550 | PF00109 | PF02801 | PF01063	Acyl transferase domain | short chain dehydrogenase | Phosphopantetheine attachment site | Beta-ketoacyl synthase, N-terminal domain | Beta-ketoacyl synthase, C-terminal domain | Aminotransferase class IV	REJECTED
50	80	0.00850904	PF00732 | PF05199	GMC oxidoreductase | GMC oxidoreductase	REJECTED
50	83	0.00421691	PF08545 | PF08541 | PF00698 | PF00106 | PF00550 | PF00109 | PF02801	3-Oxoacyl-[acyl-carrier-protein (ACP)] synthase III | 3-Oxoacyl-[acyl-carrier-protein (ACP)] synthase III C terminal | Acyl transferase domain | short chain dehydrogenase | Phosphopantetheine attachment site | Beta-ketoacyl synthase, N-terminal domain | Beta-ketoacyl synthase, C-terminal domain	REJECTED
50	8	3.49038e-08	PF01063 | PF00109	Aminotransferase class IV | Beta-ketoacyl synthase, N-terminal domain	ACCEPTED
49	0	2.55963e-12	PF02706 | PF00005 | PF01032 | PF01032 | PF05977 | PF01497 | PF00425 | PF00501 | PF00857	Chain length determinant protein | ABC transporter | FecCD transport family | FecCD transport family | Bacterial protein of unknown function (DUF894) | Periplasmic binding protein | chorismate binding enzyme | AMP-binding enzyme | Isochorismatase family	ACCEPTED
49	0	2.55963e-12	PF02706 | PF00005 | PF01032 | PF01032 | PF05977 | PF01497 | PF00425 | PF00501 | PF00857 | PF00550	Chain length determinant protein | ABC transporter | FecCD transport family | FecCD transport family | Bacterial protein of unknown function (DUF894) | Periplasmic binding protein | chorismate binding enzyme | AMP-binding enzyme | Isochorismatase family | Phosphopantetheine attachment site	ACCEPTED
49	0	2.55963e-12	PF02706 | PF00005 | PF01032 | PF01032 | PF05977 | PF01497 | PF00425 | PF00501 | PF00857 | PF00550 | PF00106	Chain length determinant protein | ABC transporter | FecCD transport family | FecCD transport family | Bacterial protein of unknown function (DUF894) | Periplasmic binding protein | chorismate binding enzyme | AMP-binding enzyme | Isochorismatase family | Phosphopantetheine attachment site | short chain dehydrogenase	ACCEPTED
49	0	2.55963e-12	PF02706 | PF00005 | PF01032 | PF01032 | PF05977 | PF01497 | PF00425 | PF00501 | PF00857 | PF00550 | PF00106 | PF03061	Chain length determinant protein | ABC transporter | FecCD transport family | FecCD transport family | Bacterial protein of unknown function (DUF894) | Periplasmic binding protein | chorismate binding enzyme | AMP-binding enzyme | Isochorismatase family | Phosphopantetheine attachment site | short chain dehydrogenase | Thioesterase superfamily	ACCEPTED
49	101	2.17832e-05	PF00668 | PF00501 | PF00550 | PF00668 | PF00501 | PF00550 | PF00668 | PF00501 | PF00550 | PF00668 | PF00501 | PF00550 | PF00668 | PF00501 | PF00550 | PF00668 | PF00501	Condensation domain | AMP-binding enzyme | Phosphopantetheine attachment site | Condensation domain | AMP-binding enzyme | Phosphopantetheine attachment site | Condensation domain | AMP-binding enzyme | Phosphopantetheine attachment site | Condensation domain | AMP-binding enzyme | Phosphopantetheine attachment site | Condensation domain | AMP-binding enzyme | Phosphopantetheine attachment site |…	REJECTED
49	109	1.81192e-06	PF00501 | PF00550 | PF00668 | PF00501 | PF00550 | PF00668 | PF00501 | PF00550 | PF00668 | PF00501 | PF00550 | PF00668 | PF00501 | PF00550 | PF00668 | PF00501 | PF00550	AMP-binding enzyme | Phosphopantetheine attachment site | Condensation domain | AMP-binding enzyme | Phosphopantetheine attachment site | Condensation domain | AMP-binding enzyme | Phosphopantetheine attachment site | Condensation domain | AMP-binding enzyme | Phosphopantetheine attachment site | Condensation domain | AMP-binding enzyme | Phosphopantetheine attachment site | Condensation domain |…	REJECTED
49	2	4.66301e-11	PF00440 | PF02909	Bacterial regulatory proteins, tetR family | Tetracyclin repressor, C-terminal all-alpha domain	ACCEPTED
48	0	4.26219e-12	PF01075 | PF01075 | PF01370 | PF00155	Glycosyltransferase family 9 (heptosyltransferase) | Glycosyltransferase family 9 (heptosyltransferase) | NAD dependent epimerase/dehydratase family | Aminotransferase class I and II	ACCEPTED
48	0	4.26219e-12	PF01075 | PF01370 | PF00155	Glycosyltransferase family 9 (heptosyltransferase) | NAD dependent epimerase/dehydratase family | Aminotransferase class I and II	ACCEPTED
48	0	4.26219e-12	PF07497 | PF00006	Rho termination factor, RNA-binding domain | ATP synthase alpha/beta family, nucleotide-binding domain	ACCEPTED
48	0	4.26219e-12	PF12484 | PF00823 | PF12484	Polymorphic PE/PPE proteins C terminal | PPE family | Polymorphic PE/PPE proteins C terminal	ACCEPTED
48	108	1.55648e-06	PF00668 | PF00501 | PF00550 | PF00668 | PF00501 | PF00550 | PF00668 | PF00668 | PF00501	Condensation domain | AMP-binding enzyme | Phosphopantetheine attachment site | Condensation domain | AMP-binding enzyme | Phosphopantetheine attachment site | Condensation domain | Condensation domain | AMP-binding enzyme	REJECTED
48	26	0.0105443	PF01075 | PF01075 | PF01370	Glycosyltransferase family 9 (heptosyltransferase) | Glycosyltransferase family 9 (heptosyltransferase) | NAD dependent epimerase/dehydratase family	REJECTED
48	2	7.7496e-11	PF01522 | PF11959	Polysaccharide deacetylase | Domain of unknown function (DUF3473)	ACCEPTED
48	33	0.0955807	PF01370 | PF00155	NAD dependent epimerase/dehydratase family | Aminotransferase class I and II	REJECTED
48	73	0.0230426	PF00205 | PF02775	Thiamine pyrophosphate enzyme, central domain | Thiamine pyrophosphate enzyme, C-terminal TPP binding domain	REJECTED
47	0	7.09867e-12	PF04715 | PF00425	Anthranilate synthase component I, N terminal region | chorismate binding enzyme	ACCEPTED
47	0	7.09867e-12	PF07498 | PF07497	Rho termination factor, N-terminal domain | Rho termination factor, RNA-binding domain	ACCEPTED
47	10	9.54619e-07	PF11806 | PF00756 | PF03621 | PF00668 | PF00501 | PF00550 | PF00975	Domain of unknown function (DUF3327) | Putative esterase | MbtH-like protein | Condensation domain | AMP-binding enzyme | Phosphopantetheine attachment site | Thioesterase domain	ACCEPTED
47	14	2.38711e-05	PF01580 | PF01580 | PF05108	FtsK/SpoIIIE family | FtsK/SpoIIIE family | Protein of unknown function (DUF690)	REJECTED
47	34	0.148614	PF06293 | PF06293	Lipopolysaccharide kinase (Kdo/WaaP) family | Lipopolysaccharide kinase (Kdo/WaaP) family	REJECTED
47	3	4.89171e-10	PF00501 | PF00857 | PF00550 | PF00106 | PF03061 | PF02554 | PF04328	AMP-binding enzyme | Isochorismatase family | Phosphopantetheine attachment site | short chain dehydrogenase | Thioesterase superfamily | Carbon starvation protein CstA | Protein of unknown function (DUF466)	ACCEPTED
47	3	4.89171e-10	PF00550 | PF00106 | PF03061 | PF02554 | PF04328	Phosphopantetheine attachment site | short chain dehydrogenase | Thioesterase superfamily | Carbon starvation protein CstA | Protein of unknown function (DUF466)	ACCEPTED
47	3	4.89171e-10	PF00857 | PF00550 | PF00106 | PF03061 | PF02554 | PF04328	Isochorismatase family | Phosphopantetheine attachment site | short chain dehydrogenase | Thioesterase superfamily | Carbon starvation protein CstA | Protein of unknown function (DUF466)	ACCEPTED
47	5	5.73346e-09	PF12000 | PF00534	Domain of unknown function (DUF3495) | Glycosyl transferases group 1	ACCEPTED
46	0	1.18253e-11	PF01501 | PF08437 | PF01501	Glycosyl transferase family 8 | Glycosyl transferase family 8 C-terminal | Glycosyl transferase family 8	ACCEPTED
46	0	1.18253e-11	PF01580 | PF00934	FtsK/SpoIIIE family | PE family	ACCEPTED
46	0	1.18253e-11	PF08437 | PF01501 | PF08437	Glycosyl transferase family 8 C-terminal | Glycosyl transferase family 8 | Glycosyl transferase family 8 C-terminal	ACCEPTED
46	145	7.87068e-13	PF00501 | PF00550 | PF00668 | PF00501 | PF00550 | PF00668 | PF00668 | PF00501 | PF00550	AMP-binding enzyme | Phosphopantetheine attachment site | Condensation domain | AMP-binding enzyme | Phosphopantetheine attachment site | Condensation domain | Condensation domain | AMP-binding enzyme | Phosphopantetheine attachment site	REJECTED
46	19	0.00081122	PF00535 | PF02706	Glycosyl transferase family 2 | Chain length determinant protein	REJECTED
46	2	2.14124e-10	PF00005 | PF01032 | PF01032 | PF05977 | PF01497 | PF00425 | PF00501 | PF00857 | PF00550 | PF00106 | PF03061 | PF02554	ABC transporter | FecCD transport family | FecCD transport family | Bacterial protein of unknown function (DUF894) | Periplasmic binding protein | chorismate binding enzyme | AMP-binding enzyme | Isochorismatase family | Phosphopantetheine attachment site | short chain dehydrogenase | Thioesterase superfamily | Carbon starvation protein CstA	ACCEPTED
46	2	2.14124e-10	PF01032 | PF01032 | PF05977 | PF01497 | PF00425 | PF00501 | PF00857 | PF00550 | PF00106 | PF03061 | PF02554	FecCD transport family | FecCD transport family | Bacterial protein of unknown function (DUF894) | Periplasmic binding protein | chorismate binding enzyme | AMP-binding enzyme | Isochorismatase family | Phosphopantetheine attachment site | short chain dehydrogenase | Thioesterase superfamily | Carbon starvation protein CstA	ACCEPTED
46	2	2.14124e-10	PF01032 | PF05977 | PF01497 | PF00425 | PF00501 | PF00857 | PF00550 | PF00106 | PF03061 | PF02554	FecCD transport family | Bacterial protein of unknown function (DUF894) | Periplasmic binding protein | chorismate binding enzyme | AMP-binding enzyme | Isochorismatase family | Phosphopantetheine attachment site | short chain dehydrogenase | Thioesterase superfamily | Carbon starvation protein CstA	ACCEPTED
46	2	2.14124e-10	PF03780 | PF10031	Protein of unknown function (DUF322) | Small integral membrane protein (DUF2273)	ACCEPTED
46	3	8.10502e-10	PF00425 | PF00501 | PF00857 | PF00550 | PF00106 | PF03061 | PF02554	chorismate binding enzyme | AMP-binding enzyme | Isochorismatase family | Phosphopantetheine attachment site | short chain dehydrogenase | Thioesterase superfamily | Carbon starvation protein CstA	ACCEPTED
46	3	8.10502e-10	PF01497 | PF00425 | PF00501 | PF00857 | PF00550 | PF00106 | PF03061 | PF02554	Periplasmic binding protein | chorismate binding enzyme | AMP-binding enzyme | Isochorismatase family | Phosphopantetheine attachment site | short chain dehydrogenase | Thioesterase superfamily | Carbon starvation protein CstA	ACCEPTED
46	3	8.10502e-10	PF05977 | PF01497 | PF00425 | PF00501 | PF00857 | PF00550 | PF00106 | PF03061 | PF02554	Bacterial protein of unknown function (DUF894) | Periplasmic binding protein | chorismate binding enzyme | AMP-binding enzyme | Isochorismatase family | Phosphopantetheine attachment site | short chain dehydrogenase | Thioesterase superfamily | Carbon starvation protein CstA	ACCEPTED
46	43	0.750485	PF03060 | PF00550	2-nitropropane dioxygenase | Phosphopantetheine attachment site	REJECTED
45	0	1.97034e-11	PF00501 | PF00857 | PF00550 | PF00106 | PF03061 | PF02554 | PF04328 | PF00465	AMP-binding enzyme | Isochorismatase family | Phosphopantetheine attachment site | short chain dehydrogenase | Thioesterase superfamily | Carbon starvation protein CstA | Protein of unknown function (DUF466) | Iron-containing alcohol dehydrogenase	ACCEPTED
45	0	1.97034e-11	PF00550 | PF00106 | PF03061 | PF02554 | PF04328 | PF00465	Phosphopantetheine attachment site | short chain dehydrogenase | Thioesterase superfamily | Carbon starvation protein CstA | Protein of unknown function (DUF466) | Iron-containing alcohol dehydrogenase	ACCEPTED
45	0	1.97034e-11	PF00857 | PF00550 | PF00106 | PF03061 | PF02554 | PF04328 | PF00465	Isochorismatase family | Phosphopantetheine attachment site | short chain dehydrogenase | Thioesterase superfamily | Carbon starvation protein CstA | Protein of unknown function (DUF466) | Iron-containing alcohol dehydrogenase	ACCEPTED
45	0	1.97034e-11	PF02369 | PF02369 | PF02369 | PF02369 | PF02369 | PF02369 | PF02369 | PF02369 | PF02369 | PF02369 | PF02369	Bacterial Ig-like domain (group 1) | Bacterial Ig-like domain (group 1) | Bacterial Ig-like domain (group 1) | Bacterial Ig-like domain (group 1) | Bacterial Ig-like domain (group 1) | Bacterial Ig-like domain (group 1) | Bacterial Ig-like domain (group 1) | Bacterial Ig-like domain (group 1) | Bacterial Ig-like domain (group 1) | Bacterial Ig-like domain (group 1) | Bacterial Ig-like domain (gro…	ACCEPTED
45	0	1.97034e-11	PF02786 | PF02785	Carbamoyl-phosphate synthase L chain, ATP binding domain | Biotin carboxylase C-terminal domain	ACCEPTED
45	10	2.36542e-06	PF04600 | PF01580 | PF01580	Protein of unknown function (DUF571) | FtsK/SpoIIIE family | FtsK/SpoIIIE family	ACCEPTED
45	103	1.86461e-06	PF00668 | PF00501 | PF00550 | PF00668 | PF00501 | PF00550 | PF00668 | PF00501 | PF00550 | PF00668 | PF00501 | PF00550 | PF00668 | PF00501 | PF00550 | PF00668 | PF00501 | PF00550	Condensation domain | AMP-binding enzyme | Phosphopantetheine attachment site | Condensation domain | AMP-binding enzyme | Phosphopantetheine attachment site | Condensation domain | AMP-binding enzyme | Phosphopantetheine attachment site | Condensation domain | AMP-binding enzyme | Phosphopantetheine attachment site | Condensation domain | AMP-binding enzyme | Phosphopantetheine attachment site |…	REJECTED
45	120	5.25964e-09	PF00550 | PF07993	Phosphopantetheine attachment site | Male sterility protein	REJECTED
45	1	8.73036e-11	PF01501 | PF08437 | PF01501 | PF08437	Glycosyl transferase family 8 | Glycosyl transferase family 8 C-terminal | Glycosyl transferase family 8 | Glycosyl transferase family 8 C-terminal	ACCEPTED
45	1	8.73036e-11	PF01580 | PF01580 | PF00934	FtsK/SpoIIIE family | FtsK/SpoIIIE family | PE family	ACCEPTED
45	1	8.73036e-11	PF01580 | PF01580 | PF01580 | PF05108	FtsK/SpoIIIE family | FtsK/SpoIIIE family | FtsK/SpoIIIE family | Protein of unknown function (DUF690)	ACCEPTED
45	714	2.95303e-130	PF00535 | PF00535	Glycosyl transferase family 2 | Glycosyl transferase family 2	REJECTED
44	0	3.28376e-11	PF00534 | PF01075 | PF04413	Glycosyl transferases group 1 | Glycosyltransferase family 9 (heptosyltransferase) | 3-Deoxy-D-manno-octulosonic-acid transferase (kdotransferase)	ACCEPTED
44	0	3.28376e-11	PF00534 | PF01075 | PF04413 | PF00534	Glycosyl transferases group 1 | Glycosyltransferase family 9 (heptosyltransferase) | 3-Deoxy-D-manno-octulosonic-acid transferase (kdotransferase) | Glycosyl transferases group 1	ACCEPTED
44	0	3.28376e-11	PF06293 | PF00534 | PF01075 | PF04413	Lipopolysaccharide kinase (Kdo/WaaP) family | Glycosyl transferases group 1 | Glycosyltransferase family 9 (heptosyltransferase) | 3-Deoxy-D-manno-octulosonic-acid transferase (kdotransferase)	ACCEPTED
44	135	1.03421e-11	PF00550 | PF00668 | PF00668 | PF00501 | PF00550 | PF00668 | PF00501	Phosphopantetheine attachment site | Condensation domain | Condensation domain | AMP-binding enzyme | Phosphopantetheine attachment site | Condensation domain | AMP-binding enzyme	REJECTED
44	2	5.9194e-10	PF00005 | PF01032 | PF01032 | PF05977 | PF01497 | PF00425 | PF00501 | PF00857 | PF00550 | PF00106 | PF03061 | PF02554 | PF04328	ABC transporter | FecCD transport family | FecCD transport family | Bacterial protein of unknown function (DUF894) | Periplasmic binding protein | chorismate binding enzyme | AMP-binding enzyme | Isochorismatase family | Phosphopantetheine attachment site | short chain dehydrogenase | Thioesterase superfamily | Carbon starvation protein CstA | Protein of unknown function (DUF466)	ACCEPTED
44	2	5.9194e-10	PF01032 | PF01032 | PF05977 | PF01497 | PF00425 | PF00501 | PF00857 | PF00550 | PF00106 | PF03061 | PF02554 | PF04328	FecCD transport family | FecCD transport family | Bacterial protein of unknown function (DUF894) | Periplasmic binding protein | chorismate binding enzyme | AMP-binding enzyme | Isochorismatase family | Phosphopantetheine attachment site | short chain dehydrogenase | Thioesterase superfamily | Carbon starvation protein CstA | Protein of unknown function (DUF466)	ACCEPTED
44	2	5.9194e-10	PF01032 | PF05977 | PF01497 | PF00425 | PF00501 | PF00857 | PF00550 | PF00106 | PF03061 | PF02554 | PF04328	FecCD transport family | Bacterial protein of unknown function (DUF894) | Periplasmic binding protein | chorismate binding enzyme | AMP-binding enzyme | Isochorismatase family | Phosphopantetheine attachment site | short chain dehydrogenase | Thioesterase superfamily | Carbon starvation protein CstA | Protein of unknown function (DUF466)	ACCEPTED
44	3	2.22502e-09	PF00425 | PF00501 | PF00857 | PF00550 | PF00106 | PF03061 | PF02554 | PF04328	chorismate binding enzyme | AMP-binding enzyme | Isochorismatase family | Phosphopantetheine attachment site | short chain dehydrogenase | Thioesterase superfamily | Carbon starvation protein CstA | Protein of unknown function (DUF466)	ACCEPTED
44	3	2.22502e-09	PF00501 | PF00550 | PF00975 | PF02706 | PF00005	AMP-binding enzyme | Phosphopantetheine attachment site | Thioesterase domain | Chain length determinant protein | ABC transporter	ACCEPTED
44	3	2.22502e-09	PF00501 | PF00550 | PF00975 | PF02706 | PF00005 | PF01032	AMP-binding enzyme | Phosphopantetheine attachment site | Thioesterase domain | Chain length determinant protein | ABC transporter | FecCD transport family	ACCEPTED
44	3	2.22502e-09	PF00501 | PF00550 | PF00975 | PF02706 | PF00005 | PF01032 | PF01032	AMP-binding enzyme | Phosphopantetheine attachment site | Thioesterase domain | Chain length determinant protein | ABC transporter | FecCD transport family | FecCD transport family	ACCEPTED
44	3	2.22502e-09	PF00501 | PF00550 | PF00975 | PF02706 | PF00005 | PF01032 | PF01032 | PF05977	AMP-binding enzyme | Phosphopantetheine attachment site | Thioesterase domain | Chain length determinant protein | ABC transporter | FecCD transport family | FecCD transport family | Bacterial protein of unknown function (DUF894)	ACCEPTED
44	3	2.22502e-09	PF00501 | PF00550 | PF00975 | PF02706 | PF00005 | PF01032 | PF01032 | PF05977 | PF01497	AMP-binding enzyme | Phosphopantetheine attachment site | Thioesterase domain | Chain length determinant protein | ABC transporter | FecCD transport family | FecCD transport family | Bacterial protein of unknown function (DUF894) | Periplasmic binding protein	ACCEPTED
44	3	2.22502e-09	PF00501 | PF00550 | PF00975 | PF02706 | PF00005 | PF01032 | PF01032 | PF05977 | PF01497 | PF00425	AMP-binding enzyme | Phosphopantetheine attachment site | Thioesterase domain | Chain length determinant protein | ABC transporter | FecCD transport family | FecCD transport family | Bacterial protein of unknown function (DUF894) | Periplasmic binding protein | chorismate binding enzyme	ACCEPTED
44	3	2.22502e-09	PF00501 | PF00550 | PF00975 | PF02706 | PF00005 | PF01032 | PF01032 | PF05977 | PF01497 | PF00425 | PF00501	AMP-binding enzyme | Phosphopantetheine attachment site | Thioesterase domain | Chain length determinant protein | ABC transporter | FecCD transport family | FecCD transport family | Bacterial protein of unknown function (DUF894) | Periplasmic binding protein | chorismate binding enzyme | AMP-binding enzyme	ACCEPTED
44	3	2.22502e-09	PF00501 | PF00550 | PF00975 | PF02706 | PF00005 | PF01032 | PF01032 | PF05977 | PF01497 | PF00425 | PF00501 | PF00857	AMP-binding enzyme | Phosphopantetheine attachment site | Thioesterase domain | Chain length determinant protein | ABC transporter | FecCD transport family | FecCD transport family | Bacterial protein of unknown function (DUF894) | Periplasmic binding protein | chorismate binding enzyme | AMP-binding enzyme | Isochorismatase family	ACCEPTED
44	3	2.22502e-09	PF00501 | PF00550 | PF00975 | PF02706 | PF00005 | PF01032 | PF01032 | PF05977 | PF01497 | PF00425 | PF00501 | PF00857 | PF00550	AMP-binding enzyme | Phosphopantetheine attachment site | Thioesterase domain | Chain length determinant protein | ABC transporter | FecCD transport family | FecCD transport family | Bacterial protein of unknown function (DUF894) | Periplasmic binding protein | chorismate binding enzyme | AMP-binding enzyme | Isochorismatase family | Phosphopantetheine attachment site	ACCEPTED
44	3	2.22502e-09	PF00501 | PF00550 | PF00975 | PF02706 | PF00005 | PF01032 | PF01032 | PF05977 | PF01497 | PF00425 | PF00501 | PF00857 | PF00550 | PF00106	AMP-binding enzyme | Phosphopantetheine attachment site | Thioesterase domain | Chain length determinant protein | ABC transporter | FecCD transport family | FecCD transport family | Bacterial protein of unknown function (DUF894) | Periplasmic binding protein | chorismate binding enzyme | AMP-binding enzyme | Isochorismatase family | Phosphopantetheine attachment site | short chain dehydrogenase	ACCEPTED
44	3	2.22502e-09	PF00501 | PF00550 | PF00975 | PF02706 | PF00005 | PF01032 | PF01032 | PF05977 | PF01497 | PF00425 | PF00501 | PF00857 | PF00550 | PF00106 | PF03061	AMP-binding enzyme | Phosphopantetheine attachment site | Thioesterase domain | Chain length determinant protein | ABC transporter | FecCD transport family | FecCD transport family | Bacterial protein of unknown function (DUF894) | Periplasmic binding protein | chorismate binding enzyme | AMP-binding enzyme | Isochorismatase family | Phosphopantetheine attachment site | short chain dehydrogenase …	ACCEPTED
44	3	2.22502e-09	PF00550 | PF00975 | PF02706 | PF00005 | PF01032 | PF01032 | PF05977 | PF01497 | PF00425 | PF00501 | PF00857 | PF00550 | PF00106 | PF03061	Phosphopantetheine attachment site | Thioesterase domain | Chain length determinant protein | ABC transporter | FecCD transport family | FecCD transport family | Bacterial protein of unknown function (DUF894) | Periplasmic binding protein | chorismate binding enzyme | AMP-binding enzyme | Isochorismatase family | Phosphopantetheine attachment site | short chain dehydrogenase | Thioesterase superf…	ACCEPTED
44	3	2.22502e-09	PF00550 | PF00975 | PF02706 | PF00005 | PF01032 | PF01032 | PF05977 | PF01497 | PF00425 | PF00501 | PF00857 | PF00550 | PF00106	Phosphopantetheine attachment site | Thioesterase domain | Chain length determinant protein | ABC transporter | FecCD transport family | FecCD transport family | Bacterial protein of unknown function (DUF894) | Periplasmic binding protein | chorismate binding enzyme | AMP-binding enzyme | Isochorismatase family | Phosphopantetheine attachment site | short chain dehydrogenase	ACCEPTED
44	3	2.22502e-09	PF00550 | PF00975 | PF02706 | PF00005 | PF01032 | PF01032 | PF05977 | PF01497 | PF00425 | PF00501 | PF00857 | PF00550	Phosphopantetheine attachment site | Thioesterase domain | Chain length determinant protein | ABC transporter | FecCD transport family | FecCD transport family | Bacterial protein of unknown function (DUF894) | Periplasmic binding protein | chorismate binding enzyme | AMP-binding enzyme | Isochorismatase family | Phosphopantetheine attachment site	ACCEPTED
44	3	2.22502e-09	PF00550 | PF00975 | PF02706 | PF00005 | PF01032 | PF01032 | PF05977 | PF01497 | PF00425 | PF00501 | PF00857	Phosphopantetheine attachment site | Thioesterase domain | Chain length determinant protein | ABC transporter | FecCD transport family | FecCD transport family | Bacterial protein of unknown function (DUF894) | Periplasmic binding protein | chorismate binding enzyme | AMP-binding enzyme | Isochorismatase family	ACCEPTED
44	3	2.22502e-09	PF00550 | PF00975 | PF02706 | PF00005 | PF01032 | PF01032 | PF05977 | PF01497 | PF00425 | PF00501	Phosphopantetheine attachment site | Thioesterase domain | Chain length determinant protein | ABC transporter | FecCD transport family | FecCD transport family | Bacterial protein of unknown function (DUF894) | Periplasmic binding protein | chorismate binding enzyme | AMP-binding enzyme	ACCEPTED
44	3	2.22502e-09	PF00550 | PF00975 | PF02706 | PF00005 | PF01032 | PF01032 | PF05977 | PF01497 | PF00425	Phosphopantetheine attachment site | Thioesterase domain | Chain length determinant protein | ABC transporter | FecCD transport family | FecCD transport family | Bacterial protein of unknown function (DUF894) | Periplasmic binding protein | chorismate binding enzyme	ACCEPTED
44	3	2.22502e-09	PF00550 | PF00975 | PF02706 | PF00005 | PF01032 | PF01032 | PF05977 | PF01497	Phosphopantetheine attachment site | Thioesterase domain | Chain length determinant protein | ABC transporter | FecCD transport family | FecCD transport family | Bacterial protein of unknown function (DUF894) | Periplasmic binding protein	ACCEPTED
44	3	2.22502e-09	PF00550 | PF00975 | PF02706 | PF00005 | PF01032 | PF01032 | PF05977	Phosphopantetheine attachment site | Thioesterase domain | Chain length determinant protein | ABC transporter | FecCD transport family | FecCD transport family | Bacterial protein of unknown function (DUF894)	ACCEPTED
44	3	2.22502e-09	PF00550 | PF00975 | PF02706 | PF00005 | PF01032 | PF01032	Phosphopantetheine attachment site | Thioesterase domain | Chain length determinant protein | ABC transporter | FecCD transport family | FecCD transport family	ACCEPTED
44	3	2.22502e-09	PF00550 | PF00975 | PF02706 | PF00005 | PF01032	Phosphopantetheine attachment site | Thioesterase domain | Chain length determinant protein | ABC transporter | FecCD transport family	ACCEPTED
44	3	2.22502e-09	PF00550 | PF00975 | PF02706 | PF00005	Phosphopantetheine attachment site | Thioesterase domain | Chain length determinant protein | ABC transporter	ACCEPTED
44	3	2.22502e-09	PF00668 | PF00501 | PF00550 | PF00975 | PF02706 | PF00005	Condensation domain | AMP-binding enzyme | Phosphopantetheine attachment site | Thioesterase domain | Chain length determinant protein | ABC transporter	ACCEPTED
44	3	2.22502e-09	PF00668 | PF00501 | PF00550 | PF00975 | PF02706 | PF00005 | PF01032	Condensation domain | AMP-binding enzyme | Phosphopantetheine attachment site | Thioesterase domain | Chain length determinant protein | ABC transporter | FecCD transport family	ACCEPTED
44	3	2.22502e-09	PF00668 | PF00501 | PF00550 | PF00975 | PF02706 | PF00005 | PF01032 | PF01032	Condensation domain | AMP-binding enzyme | Phosphopantetheine attachment site | Thioesterase domain | Chain length determinant protein | ABC transporter | FecCD transport family | FecCD transport family	ACCEPTED
44	3	2.22502e-09	PF00668 | PF00501 | PF00550 | PF00975 | PF02706 | PF00005 | PF01032 | PF01032 | PF05977	Condensation domain | AMP-binding enzyme | Phosphopantetheine attachment site | Thioesterase domain | Chain length determinant protein | ABC transporter | FecCD transport family | FecCD transport family | Bacterial protein of unknown function (DUF894)	ACCEPTED
44	3	2.22502e-09	PF00668 | PF00501 | PF00550 | PF00975 | PF02706 | PF00005 | PF01032 | PF01032 | PF05977 | PF01497	Condensation domain | AMP-binding enzyme | Phosphopantetheine attachment site | Thioesterase domain | Chain length determinant protein | ABC transporter | FecCD transport family | FecCD transport family | Bacterial protein of unknown function (DUF894) | Periplasmic binding protein	ACCEPTED
44	3	2.22502e-09	PF00668 | PF00501 | PF00550 | PF00975 | PF02706 | PF00005 | PF01032 | PF01032 | PF05977 | PF01497 | PF00425	Condensation domain | AMP-binding enzyme | Phosphopantetheine attachment site | Thioesterase domain | Chain length determinant protein | ABC transporter | FecCD transport family | FecCD transport family | Bacterial protein of unknown function (DUF894) | Periplasmic binding protein | chorismate binding enzyme	ACCEPTED
44	3	2.22502e-09	PF00668 | PF00501 | PF00550 | PF00975 | PF02706 | PF00005 | PF01032 | PF01032 | PF05977 | PF01497 | PF00425 | PF00501	Condensation domain | AMP-binding enzyme | Phosphopantetheine attachment site | Thioesterase domain | Chain length determinant protein | ABC transporter | FecCD transport family | FecCD transport family | Bacterial protein of unknown function (DUF894) | Periplasmic binding protein | chorismate binding enzyme | AMP-binding enzyme	ACCEPTED
44	3	2.22502e-09	PF00668 | PF00501 | PF00550 | PF00975 | PF02706 | PF00005 | PF01032 | PF01032 | PF05977 | PF01497 | PF00425 | PF00501 | PF00857	Condensation domain | AMP-binding enzyme | Phosphopantetheine attachment site | Thioesterase domain | Chain length determinant protein | ABC transporter | FecCD transport family | FecCD transport family | Bacterial protein of unknown function (DUF894) | Periplasmic binding protein | chorismate binding enzyme | AMP-binding enzyme | Isochorismatase family	ACCEPTED
44	3	2.22502e-09	PF00668 | PF00501 | PF00550 | PF00975 | PF02706 | PF00005 | PF01032 | PF01032 | PF05977 | PF01497 | PF00425 | PF00501 | PF00857 | PF00550	Condensation domain | AMP-binding enzyme | Phosphopantetheine attachment site | Thioesterase domain | Chain length determinant protein | ABC transporter | FecCD transport family | FecCD transport family | Bacterial protein of unknown function (DUF894) | Periplasmic binding protein | chorismate binding enzyme | AMP-binding enzyme | Isochorismatase family | Phosphopantetheine attachment site	ACCEPTED
44	3	2.22502e-09	PF00668 | PF00501 | PF00550 | PF00975 | PF02706 | PF00005 | PF01032 | PF01032 | PF05977 | PF01497 | PF00425 | PF00501 | PF00857 | PF00550 | PF00106	Condensation domain | AMP-binding enzyme | Phosphopantetheine attachment site | Thioesterase domain | Chain length determinant protein | ABC transporter | FecCD transport family | FecCD transport family | Bacterial protein of unknown function (DUF894) | Periplasmic binding protein | chorismate binding enzyme | AMP-binding enzyme | Isochorismatase family | Phosphopantetheine attachment site | shor…	ACCEPTED
44	3	2.22502e-09	PF00668 | PF00501 | PF00550 | PF00975 | PF02706 | PF00005 | PF01032 | PF01032 | PF05977 | PF01497 | PF00425 | PF00501 | PF00857 | PF00550 | PF00106 | PF03061	Condensation domain | AMP-binding enzyme | Phosphopantetheine attachment site | Thioesterase domain | Chain length determinant protein | ABC transporter | FecCD transport family | FecCD transport family | Bacterial protein of unknown function (DUF894) | Periplasmic binding protein | chorismate binding enzyme | AMP-binding enzyme | Isochorismatase family | Phosphopantetheine attachment site | shor…	ACCEPTED
44	3	2.22502e-09	PF00975 | PF02706 | PF00005 | PF01032 | PF01032 | PF05977 | PF01497 | PF00425 | PF00501 | PF00857 | PF00550 | PF00106 | PF03061	Thioesterase domain | Chain length determinant protein | ABC transporter | FecCD transport family | FecCD transport family | Bacterial protein of unknown function (DUF894) | Periplasmic binding protein | chorismate binding enzyme | AMP-binding enzyme | Isochorismatase family | Phosphopantetheine attachment site | short chain dehydrogenase | Thioesterase superfamily	ACCEPTED
44	3	2.22502e-09	PF00975 | PF02706 | PF00005 | PF01032 | PF01032 | PF05977 | PF01497 | PF00425 | PF00501 | PF00857 | PF00550 | PF00106	Thioesterase domain | Chain length determinant protein | ABC transporter | FecCD transport family | FecCD transport family | Bacterial protein of unknown function (DUF894) | Periplasmic binding protein | chorismate binding enzyme | AMP-binding enzyme | Isochorismatase family | Phosphopantetheine attachment site | short chain dehydrogenase	ACCEPTED
44	3	2.22502e-09	PF00975 | PF02706 | PF00005 | PF01032 | PF01032 | PF05977 | PF01497 | PF00425 | PF00501 | PF00857 | PF00550	Thioesterase domain | Chain length determinant protein | ABC transporter | FecCD transport family | FecCD transport family | Bacterial protein of unknown function (DUF894) | Periplasmic binding protein | chorismate binding enzyme | AMP-binding enzyme | Isochorismatase family | Phosphopantetheine attachment site	ACCEPTED
44	3	2.22502e-09	PF00975 | PF02706 | PF00005 | PF01032 | PF01032 | PF05977 | PF01497 | PF00425 | PF00501 | PF00857	Thioesterase domain | Chain length determinant protein | ABC transporter | FecCD transport family | FecCD transport family | Bacterial protein of unknown function (DUF894) | Periplasmic binding protein | chorismate binding enzyme | AMP-binding enzyme | Isochorismatase family	ACCEPTED
44	3	2.22502e-09	PF00975 | PF02706 | PF00005 | PF01032 | PF01032 | PF05977 | PF01497 | PF00425 | PF00501	Thioesterase domain | Chain length determinant protein | ABC transporter | FecCD transport family | FecCD transport family | Bacterial protein of unknown function (DUF894) | Periplasmic binding protein | chorismate binding enzyme | AMP-binding enzyme	ACCEPTED
44	3	2.22502e-09	PF00975 | PF02706 | PF00005 | PF01032 | PF01032 | PF05977 | PF01497 | PF00425	Thioesterase domain | Chain length determinant protein | ABC transporter | FecCD transport family | FecCD transport family | Bacterial protein of unknown function (DUF894) | Periplasmic binding protein | chorismate binding enzyme	ACCEPTED
44	3	2.22502e-09	PF00975 | PF02706 | PF00005 | PF01032 | PF01032 | PF05977 | PF01497	Thioesterase domain | Chain length determinant protein | ABC transporter | FecCD transport family | FecCD transport family | Bacterial protein of unknown function (DUF894) | Periplasmic binding protein	ACCEPTED
44	3	2.22502e-09	PF00975 | PF02706 | PF00005 | PF01032 | PF01032 | PF05977	Thioesterase domain | Chain length determinant protein | ABC transporter | FecCD transport family | FecCD transport family | Bacterial protein of unknown function (DUF894)	ACCEPTED
44	3	2.22502e-09	PF00975 | PF02706 | PF00005 | PF01032 | PF01032	Thioesterase domain | Chain length determinant protein | ABC transporter | FecCD transport family | FecCD transport family	ACCEPTED
44	3	2.22502e-09	PF00975 | PF02706 | PF00005 | PF01032	Thioesterase domain | Chain length determinant protein | ABC transporter | FecCD transport family	ACCEPTED
44	3	2.22502e-09	PF00975 | PF02706 | PF00005	Thioesterase domain | Chain length determinant protein | ABC transporter	ACCEPTED
44	3	2.22502e-09	PF01497 | PF00425 | PF00501 | PF00857 | PF00550 | PF00106 | PF03061 | PF02554 | PF04328	Periplasmic binding protein | chorismate binding enzyme | AMP-binding enzyme | Isochorismatase family | Phosphopantetheine attachment site | short chain dehydrogenase | Thioesterase superfamily | Carbon starvation protein CstA | Protein of unknown function (DUF466)	ACCEPTED
44	3	2.22502e-09	PF05977 | PF01497 | PF00425 | PF00501 | PF00857 | PF00550 | PF00106 | PF03061 | PF02554 | PF04328	Bacterial protein of unknown function (DUF894) | Periplasmic binding protein | chorismate binding enzyme | AMP-binding enzyme | Isochorismatase family | Phosphopantetheine attachment site | short chain dehydrogenase | Thioesterase superfamily | Carbon starvation protein CstA | Protein of unknown function (DUF466)	ACCEPTED
44	5	2.52659e-08	PF00501 | PF00550 | PF00975 | PF02706	AMP-binding enzyme | Phosphopantetheine attachment site | Thioesterase domain | Chain length determinant protein	ACCEPTED
44	5	2.52659e-08	PF00550 | PF00975 | PF02706	Phosphopantetheine attachment site | Thioesterase domain | Chain length determinant protein	ACCEPTED
44	5	2.52659e-08	PF00668 | PF00501 | PF00550 | PF00975 | PF02706	Condensation domain | AMP-binding enzyme | Phosphopantetheine attachment site | Thioesterase domain | Chain length determinant protein	ACCEPTED
44	5	2.52659e-08	PF00975 | PF02706	Thioesterase domain | Chain length determinant protein	ACCEPTED
44	6	7.70039e-08	PF03472 | PF00196	Autoinducer binding domain | Bacterial regulatory proteins, luxR family	ACCEPTED
44	7	2.20657e-07	PF01075 | PF04413 | PF00534	Glycosyltransferase family 9 (heptosyltransferase) | 3-Deoxy-D-manno-octulosonic-acid transferase (kdotransferase) | Glycosyl transferases group 1	ACCEPTED
44	7	2.20657e-07	PF01118 | PF02774	Semialdehyde dehydrogenase, NAD binding domain | Semialdehyde dehydrogenase, dimerisation domain	ACCEPTED
44	9	1.52738e-06	PF01075 | PF04413	Glycosyltransferase family 9 (heptosyltransferase) | 3-Deoxy-D-manno-octulosonic-acid transferase (kdotransferase)	ACCEPTED
43	0	5.47399e-11	PF01501 | PF08437 | PF06176	Glycosyl transferase family 8 | Glycosyl transferase family 8 C-terminal | Lipopolysaccharide core biosynthesis protein (WaaY)	ACCEPTED
43	0	5.47399e-11	PF02706 | PF00005 | PF01032 | PF01032 | PF05977 | PF01497 | PF00425 | PF00501 | PF00857 | PF00550 | PF00106 | PF03061 | PF02554	Chain length determinant protein | ABC transporter | FecCD transport family | FecCD transport family | Bacterial protein of unknown function (DUF894) | Periplasmic binding protein | chorismate binding enzyme | AMP-binding enzyme | Isochorismatase family | Phosphopantetheine attachment site | short chain dehydrogenase | Thioesterase superfamily | Carbon starvation protein CstA	ACCEPTED
43	0	5.47399e-11	PF08437 | PF06176	Glycosyl transferase family 8 C-terminal | Lipopolysaccharide core biosynthesis protein (WaaY)	ACCEPTED
43	32	0.204024	PF00535 | PF10066	Glycosyl transferase family 2 | Uncharacterized conserved protein (DUF2304)	REJECTED
43	3	3.68652e-09	PF00756 | PF03621 | PF00668 | PF00501 | PF00550 | PF00975 | PF02706 | PF00005 | PF01032 | PF01032 | PF05977 | PF01497 | PF00425 | PF00501 | PF00857 | PF00550 | PF00106 | PF03061	Putative esterase | MbtH-like protein | Condensation domain | AMP-binding enzyme | Phosphopantetheine attachment site | Thioesterase domain | Chain length determinant protein | ABC transporter | FecCD transport family | FecCD transport family | Bacterial protein of unknown function (DUF894) | Periplasmic binding protein | chorismate binding enzyme | AMP-binding enzyme | Isochorismatase family | P…	ACCEPTED
43	3	3.68652e-09	PF00756 | PF03621 | PF00668 | PF00501 | PF00550 | PF00975 | PF02706 | PF00005 | PF01032 | PF01032 | PF05977 | PF01497 | PF00425 | PF00501 | PF00857 | PF00550 | PF00106	Putative esterase | MbtH-like protein | Condensation domain | AMP-binding enzyme | Phosphopantetheine attachment site | Thioesterase domain | Chain length determinant protein | ABC transporter | FecCD transport family | FecCD transport family | Bacterial protein of unknown function (DUF894) | Periplasmic binding protein | chorismate binding enzyme | AMP-binding enzyme | Isochorismatase family | P…	ACCEPTED
43	3	3.68652e-09	PF00756 | PF03621 | PF00668 | PF00501 | PF00550 | PF00975 | PF02706 | PF00005 | PF01032 | PF01032 | PF05977 | PF01497 | PF00425 | PF00501 | PF00857 | PF00550	Putative esterase | MbtH-like protein | Condensation domain | AMP-binding enzyme | Phosphopantetheine attachment site | Thioesterase domain | Chain length determinant protein | ABC transporter | FecCD transport family | FecCD transport family | Bacterial protein of unknown function (DUF894) | Periplasmic binding protein | chorismate binding enzyme | AMP-binding enzyme | Isochorismatase family | P…	ACCEPTED
43	3	3.68652e-09	PF00756 | PF03621 | PF00668 | PF00501 | PF00550 | PF00975 | PF02706 | PF00005 | PF01032 | PF01032 | PF05977 | PF01497 | PF00425 | PF00501 | PF00857	Putative esterase | MbtH-like protein | Condensation domain | AMP-binding enzyme | Phosphopantetheine attachment site | Thioesterase domain | Chain length determinant protein | ABC transporter | FecCD transport family | FecCD transport family | Bacterial protein of unknown function (DUF894) | Periplasmic binding protein | chorismate binding enzyme | AMP-binding enzyme | Isochorismatase family	ACCEPTED
43	3	3.68652e-09	PF00756 | PF03621 | PF00668 | PF00501 | PF00550 | PF00975 | PF02706 | PF00005 | PF01032 | PF01032 | PF05977 | PF01497 | PF00425 | PF00501	Putative esterase | MbtH-like protein | Condensation domain | AMP-binding enzyme | Phosphopantetheine attachment site | Thioesterase domain | Chain length determinant protein | ABC transporter | FecCD transport family | FecCD transport family | Bacterial protein of unknown function (DUF894) | Periplasmic binding protein | chorismate binding enzyme | AMP-binding enzyme	ACCEPTED
43	3	3.68652e-09	PF00756 | PF03621 | PF00668 | PF00501 | PF00550 | PF00975 | PF02706 | PF00005 | PF01032 | PF01032 | PF05977 | PF01497 | PF00425	Putative esterase | MbtH-like protein | Condensation domain | AMP-binding enzyme | Phosphopantetheine attachment site | Thioesterase domain | Chain length determinant protein | ABC transporter | FecCD transport family | FecCD transport family | Bacterial protein of unknown function (DUF894) | Periplasmic binding protein | chorismate binding enzyme	ACCEPTED
43	3	3.68652e-09	PF00756 | PF03621 | PF00668 | PF00501 | PF00550 | PF00975 | PF02706 | PF00005 | PF01032 | PF01032 | PF05977 | PF01497	Putative esterase | MbtH-like protein | Condensation domain | AMP-binding enzyme | Phosphopantetheine attachment site | Thioesterase domain | Chain length determinant protein | ABC transporter | FecCD transport family | FecCD transport family | Bacterial protein of unknown function (DUF894) | Periplasmic binding protein	ACCEPTED
43	3	3.68652e-09	PF00756 | PF03621 | PF00668 | PF00501 | PF00550 | PF00975 | PF02706 | PF00005 | PF01032 | PF01032 | PF05977	Putative esterase | MbtH-like protein | Condensation domain | AMP-binding enzyme | Phosphopantetheine attachment site | Thioesterase domain | Chain length determinant protein | ABC transporter | FecCD transport family | FecCD transport family | Bacterial protein of unknown function (DUF894)	ACCEPTED
43	3	3.68652e-09	PF00756 | PF03621 | PF00668 | PF00501 | PF00550 | PF00975 | PF02706 | PF00005 | PF01032 | PF01032	Putative esterase | MbtH-like protein | Condensation domain | AMP-binding enzyme | Phosphopantetheine attachment site | Thioesterase domain | Chain length determinant protein | ABC transporter | FecCD transport family | FecCD transport family	ACCEPTED
43	3	3.68652e-09	PF00756 | PF03621 | PF00668 | PF00501 | PF00550 | PF00975 | PF02706 | PF00005 | PF01032	Putative esterase | MbtH-like protein | Condensation domain | AMP-binding enzyme | Phosphopantetheine attachment site | Thioesterase domain | Chain length determinant protein | ABC transporter | FecCD transport family	ACCEPTED
43	3	3.68652e-09	PF00756 | PF03621 | PF00668 | PF00501 | PF00550 | PF00975 | PF02706 | PF00005	Putative esterase | MbtH-like protein | Condensation domain | AMP-binding enzyme | Phosphopantetheine attachment site | Thioesterase domain | Chain length determinant protein | ABC transporter	ACCEPTED
43	3	3.68652e-09	PF00756 | PF03621 | PF00668 | PF00501 | PF00550 | PF00975 | PF02706	Putative esterase | MbtH-like protein | Condensation domain | AMP-binding enzyme | Phosphopantetheine attachment site | Thioesterase domain | Chain length determinant protein	ACCEPTED
43	3	3.68652e-09	PF03621 | PF00668 | PF00501 | PF00550 | PF00975 | PF02706	MbtH-like protein | Condensation domain | AMP-binding enzyme | Phosphopantetheine attachment site | Thioesterase domain | Chain length determinant protein	ACCEPTED
43	3	3.68652e-09	PF03621 | PF00668 | PF00501 | PF00550 | PF00975 | PF02706 | PF00005	MbtH-like protein | Condensation domain | AMP-binding enzyme | Phosphopantetheine attachment site | Thioesterase domain | Chain length determinant protein | ABC transporter	ACCEPTED
43	3	3.68652e-09	PF03621 | PF00668 | PF00501 | PF00550 | PF00975 | PF02706 | PF00005 | PF01032	MbtH-like protein | Condensation domain | AMP-binding enzyme | Phosphopantetheine attachment site | Thioesterase domain | Chain length determinant protein | ABC transporter | FecCD transport family	ACCEPTED
43	3	3.68652e-09	PF03621 | PF00668 | PF00501 | PF00550 | PF00975 | PF02706 | PF00005 | PF01032 | PF01032	MbtH-like protein | Condensation domain | AMP-binding enzyme | Phosphopantetheine attachment site | Thioesterase domain | Chain length determinant protein | ABC transporter | FecCD transport family | FecCD transport family	ACCEPTED
43	3	3.68652e-09	PF03621 | PF00668 | PF00501 | PF00550 | PF00975 | PF02706 | PF00005 | PF01032 | PF01032 | PF05977	MbtH-like protein | Condensation domain | AMP-binding enzyme | Phosphopantetheine attachment site | Thioesterase domain | Chain length determinant protein | ABC transporter | FecCD transport family | FecCD transport family | Bacterial protein of unknown function (DUF894)	ACCEPTED
43	3	3.68652e-09	PF03621 | PF00668 | PF00501 | PF00550 | PF00975 | PF02706 | PF00005 | PF01032 | PF01032 | PF05977 | PF01497	MbtH-like protein | Condensation domain | AMP-binding enzyme | Phosphopantetheine attachment site | Thioesterase domain | Chain length determinant protein | ABC transporter | FecCD transport family | FecCD transport family | Bacterial protein of unknown function (DUF894) | Periplasmic binding protein	ACCEPTED
43	3	3.68652e-09	PF03621 | PF00668 | PF00501 | PF00550 | PF00975 | PF02706 | PF00005 | PF01032 | PF01032 | PF05977 | PF01497 | PF00425	MbtH-like protein | Condensation domain | AMP-binding enzyme | Phosphopantetheine attachment site | Thioesterase domain | Chain length determinant protein | ABC transporter | FecCD transport family | FecCD transport family | Bacterial protein of unknown function (DUF894) | Periplasmic binding protein | chorismate binding enzyme	ACCEPTED
43	3	3.68652e-09	PF03621 | PF00668 | PF00501 | PF00550 | PF00975 | PF02706 | PF00005 | PF01032 | PF01032 | PF05977 | PF01497 | PF00425 | PF00501	MbtH-like protein | Condensation domain | AMP-binding enzyme | Phosphopantetheine attachment site | Thioesterase domain | Chain length determinant protein | ABC transporter | FecCD transport family | FecCD transport family | Bacterial protein of unknown function (DUF894) | Periplasmic binding protein | chorismate binding enzyme | AMP-binding enzyme	ACCEPTED
43	3	3.68652e-09	PF03621 | PF00668 | PF00501 | PF00550 | PF00975 | PF02706 | PF00005 | PF01032 | PF01032 | PF05977 | PF01497 | PF00425 | PF00501 | PF00857	MbtH-like protein | Condensation domain | AMP-binding enzyme | Phosphopantetheine attachment site | Thioesterase domain | Chain length determinant protein | ABC transporter | FecCD transport family | FecCD transport family | Bacterial protein of unknown function (DUF894) | Periplasmic binding protein | chorismate binding enzyme | AMP-binding enzyme | Isochorismatase family	ACCEPTED
43	3	3.68652e-09	PF03621 | PF00668 | PF00501 | PF00550 | PF00975 | PF02706 | PF00005 | PF01032 | PF01032 | PF05977 | PF01497 | PF00425 | PF00501 | PF00857 | PF00550	MbtH-like protein | Condensation domain | AMP-binding enzyme | Phosphopantetheine attachment site | Thioesterase domain | Chain length determinant protein | ABC transporter | FecCD transport family | FecCD transport family | Bacterial protein of unknown function (DUF894) | Periplasmic binding protein | chorismate binding enzyme | AMP-binding enzyme | Isochorismatase family | Phosphopantetheine at…	ACCEPTED
43	3	3.68652e-09	PF03621 | PF00668 | PF00501 | PF00550 | PF00975 | PF02706 | PF00005 | PF01032 | PF01032 | PF05977 | PF01497 | PF00425 | PF00501 | PF00857 | PF00550 | PF00106	MbtH-like protein | Condensation domain | AMP-binding enzyme | Phosphopantetheine attachment site | Thioesterase domain | Chain length determinant protein | ABC transporter | FecCD transport family | FecCD transport family | Bacterial protein of unknown function (DUF894) | Periplasmic binding protein | chorismate binding enzyme | AMP-binding enzyme | Isochorismatase family | Phosphopantetheine at…	ACCEPTED
43	3	3.68652e-09	PF03621 | PF00668 | PF00501 | PF00550 | PF00975 | PF02706 | PF00005 | PF01032 | PF01032 | PF05977 | PF01497 | PF00425 | PF00501 | PF00857 | PF00550 | PF00106 | PF03061	MbtH-like protein | Condensation domain | AMP-binding enzyme | Phosphopantetheine attachment site | Thioesterase domain | Chain length determinant protein | ABC transporter | FecCD transport family | FecCD transport family | Bacterial protein of unknown function (DUF894) | Periplasmic binding protein | chorismate binding enzyme | AMP-binding enzyme | Isochorismatase family | Phosphopantetheine at…	ACCEPTED
43	3	3.68652e-09	PF11806 | PF00756 | PF03621 | PF00668 | PF00501 | PF00550 | PF00975 | PF02706	Domain of unknown function (DUF3327) | Putative esterase | MbtH-like protein | Condensation domain | AMP-binding enzyme | Phosphopantetheine attachment site | Thioesterase domain | Chain length determinant protein	ACCEPTED
43	3	3.68652e-09	PF11806 | PF00756 | PF03621 | PF00668 | PF00501 | PF00550 | PF00975 | PF02706 | PF00005	Domain of unknown function (DUF3327) | Putative esterase | MbtH-like protein | Condensation domain | AMP-binding enzyme | Phosphopantetheine attachment site | Thioesterase domain | Chain length determinant protein | ABC transporter	ACCEPTED
43	3	3.68652e-09	PF11806 | PF00756 | PF03621 | PF00668 | PF00501 | PF00550 | PF00975 | PF02706 | PF00005 | PF01032	Domain of unknown function (DUF3327) | Putative esterase | MbtH-like protein | Condensation domain | AMP-binding enzyme | Phosphopantetheine attachment site | Thioesterase domain | Chain length determinant protein | ABC transporter | FecCD transport family	ACCEPTED
43	3	3.68652e-09	PF11806 | PF00756 | PF03621 | PF00668 | PF00501 | PF00550 | PF00975 | PF02706 | PF00005 | PF01032 | PF01032	Domain of unknown function (DUF3327) | Putative esterase | MbtH-like protein | Condensation domain | AMP-binding enzyme | Phosphopantetheine attachment site | Thioesterase domain | Chain length determinant protein | ABC transporter | FecCD transport family | FecCD transport family	ACCEPTED
43	3	3.68652e-09	PF11806 | PF00756 | PF03621 | PF00668 | PF00501 | PF00550 | PF00975 | PF02706 | PF00005 | PF01032 | PF01032 | PF05977	Domain of unknown function (DUF3327) | Putative esterase | MbtH-like protein | Condensation domain | AMP-binding enzyme | Phosphopantetheine attachment site | Thioesterase domain | Chain length determinant protein | ABC transporter | FecCD transport family | FecCD transport family | Bacterial protein of unknown function (DUF894)	ACCEPTED
43	3	3.68652e-09	PF11806 | PF00756 | PF03621 | PF00668 | PF00501 | PF00550 | PF00975 | PF02706 | PF00005 | PF01032 | PF01032 | PF05977 | PF01497	Domain of unknown function (DUF3327) | Putative esterase | MbtH-like protein | Condensation domain | AMP-binding enzyme | Phosphopantetheine attachment site | Thioesterase domain | Chain length determinant protein | ABC transporter | FecCD transport family | FecCD transport family | Bacterial protein of unknown function (DUF894) | Periplasmic binding protein	ACCEPTED
43	3	3.68652e-09	PF11806 | PF00756 | PF03621 | PF00668 | PF00501 | PF00550 | PF00975 | PF02706 | PF00005 | PF01032 | PF01032 | PF05977 | PF01497 | PF00425	Domain of unknown function (DUF3327) | Putative esterase | MbtH-like protein | Condensation domain | AMP-binding enzyme | Phosphopantetheine attachment site | Thioesterase domain | Chain length determinant protein | ABC transporter | FecCD transport family | FecCD transport family | Bacterial protein of unknown function (DUF894) | Periplasmic binding protein | chorismate binding enzyme	ACCEPTED
43	3	3.68652e-09	PF11806 | PF00756 | PF03621 | PF00668 | PF00501 | PF00550 | PF00975 | PF02706 | PF00005 | PF01032 | PF01032 | PF05977 | PF01497 | PF00425 | PF00501	Domain of unknown function (DUF3327) | Putative esterase | MbtH-like protein | Condensation domain | AMP-binding enzyme | Phosphopantetheine attachment site | Thioesterase domain | Chain length determinant protein | ABC transporter | FecCD transport family | FecCD transport family | Bacterial protein of unknown function (DUF894) | Periplasmic binding protein | chorismate binding enzyme | AMP-bind…	ACCEPTED
43	3	3.68652e-09	PF11806 | PF00756 | PF03621 | PF00668 | PF00501 | PF00550 | PF00975 | PF02706 | PF00005 | PF01032 | PF01032 | PF05977 | PF01497 | PF00425 | PF00501 | PF00857	Domain of unknown function (DUF3327) | Putative esterase | MbtH-like protein | Condensation domain | AMP-binding enzyme | Phosphopantetheine attachment site | Thioesterase domain | Chain length determinant protein | ABC transporter | FecCD transport family | FecCD transport family | Bacterial protein of unknown function (DUF894) | Periplasmic binding protein | chorismate binding enzyme | AMP-bind…	ACCEPTED
43	3	3.68652e-09	PF11806 | PF00756 | PF03621 | PF00668 | PF00501 | PF00550 | PF00975 | PF02706 | PF00005 | PF01032 | PF01032 | PF05977 | PF01497 | PF00425 | PF00501 | PF00857 | PF00550	Domain of unknown function (DUF3327) | Putative esterase | MbtH-like protein | Condensation domain | AMP-binding enzyme | Phosphopantetheine attachment site | Thioesterase domain | Chain length determinant protein | ABC transporter | FecCD transport family | FecCD transport family | Bacterial protein of unknown function (DUF894) | Periplasmic binding protein | chorismate binding enzyme | AMP-bind…	ACCEPTED
43	3	3.68652e-09	PF11806 | PF00756 | PF03621 | PF00668 | PF00501 | PF00550 | PF00975 | PF02706 | PF00005 | PF01032 | PF01032 | PF05977 | PF01497 | PF00425 | PF00501 | PF00857 | PF00550 | PF00106	Domain of unknown function (DUF3327) | Putative esterase | MbtH-like protein | Condensation domain | AMP-binding enzyme | Phosphopantetheine attachment site | Thioesterase domain | Chain length determinant protein | ABC transporter | FecCD transport family | FecCD transport family | Bacterial protein of unknown function (DUF894) | Periplasmic binding protein | chorismate binding enzyme | AMP-bind…	ACCEPTED
43	378	6.35305e-60	PF00550 | PF00698	Phosphopantetheine attachment site | Acyl transferase domain	REJECTED
43	44	0.914621	PF00550 | PF00550 | PF08659	Phosphopantetheine attachment site | Phosphopantetheine attachment site | KR domain	REJECTED
43	72	0.00684559	PF00550 | PF00668 | PF00501 | PF00550 | PF00668 | PF00501 | PF00550 | PF00668 | PF00501 | PF00550 | PF00668 | PF00501 | PF00550 | PF00668 | PF00501 | PF00550 | PF00668	Phosphopantetheine attachment site | Condensation domain | AMP-binding enzyme | Phosphopantetheine attachment site | Condensation domain | AMP-binding enzyme | Phosphopantetheine attachment site | Condensation domain | AMP-binding enzyme | Phosphopantetheine attachment site | Condensation domain | AMP-binding enzyme | Phosphopantetheine attachment site | Condensation domain | AMP-binding enzyme |…	REJECTED
42	0	9.12734e-11	PF00005 | PF01032 | PF01032 | PF05977 | PF01497 | PF00425 | PF00501 | PF00857 | PF00550 | PF00106 | PF03061 | PF02554 | PF04328 | PF00465	ABC transporter | FecCD transport family | FecCD transport family | Bacterial protein of unknown function (DUF894) | Periplasmic binding protein | chorismate binding enzyme | AMP-binding enzyme | Isochorismatase family | Phosphopantetheine attachment site | short chain dehydrogenase | Thioesterase superfamily | Carbon starvation protein CstA | Protein of unknown function (DUF466) | Iron-containin…	ACCEPTED
42	0	9.12734e-11	PF00425 | PF00501 | PF00857 | PF00550 | PF00106 | PF03061 | PF02554 | PF04328 | PF00465	chorismate binding enzyme | AMP-binding enzyme | Isochorismatase family | Phosphopantetheine attachment site | short chain dehydrogenase | Thioesterase superfamily | Carbon starvation protein CstA | Protein of unknown function (DUF466) | Iron-containing alcohol dehydrogenase	ACCEPTED
42	0	9.12734e-11	PF01032 | PF01032 | PF05977 | PF01497 | PF00425 | PF00501 | PF00857 | PF00550 | PF00106 | PF03061 | PF02554 | PF04328 | PF00465	FecCD transport family | FecCD transport family | Bacterial protein of unknown function (DUF894) | Periplasmic binding protein | chorismate binding enzyme | AMP-binding enzyme | Isochorismatase family | Phosphopantetheine attachment site | short chain dehydrogenase | Thioesterase superfamily | Carbon starvation protein CstA | Protein of unknown function (DUF466) | Iron-containing alcohol dehydrog…	ACCEPTED
42	0	9.12734e-11	PF01032 | PF05977 | PF01497 | PF00425 | PF00501 | PF00857 | PF00550 | PF00106 | PF03061 | PF02554 | PF04328 | PF00465	FecCD transport family | Bacterial protein of unknown function (DUF894) | Periplasmic binding protein | chorismate binding enzyme | AMP-binding enzyme | Isochorismatase family | Phosphopantetheine attachment site | short chain dehydrogenase | Thioesterase superfamily | Carbon starvation protein CstA | Protein of unknown function (DUF466) | Iron-containing alcohol dehydrogenase	ACCEPTED
42	0	9.12734e-11	PF01497 | PF00425 | PF00501 | PF00857 | PF00550 | PF00106 | PF03061 | PF02554 | PF04328 | PF00465	Periplasmic binding protein | chorismate binding enzyme | AMP-binding enzyme | Isochorismatase family | Phosphopantetheine attachment site | short chain dehydrogenase | Thioesterase superfamily | Carbon starvation protein CstA | Protein of unknown function (DUF466) | Iron-containing alcohol dehydrogenase	ACCEPTED
42	0	9.12734e-11	PF05977 | PF01497 | PF00425 | PF00501 | PF00857 | PF00550 | PF00106 | PF03061 | PF02554 | PF04328 | PF00465	Bacterial protein of unknown function (DUF894) | Periplasmic binding protein | chorismate binding enzyme | AMP-binding enzyme | Isochorismatase family | Phosphopantetheine attachment site | short chain dehydrogenase | Thioesterase superfamily | Carbon starvation protein CstA | Protein of unknown function (DUF466) | Iron-containing alcohol dehydrogenase	ACCEPTED
42	1	4.04085e-10	PF01580 | PF00934 | PF00823	FtsK/SpoIIIE family | PE family | PPE family	ACCEPTED
42	20	0.005206	PF09699 | PF09699 | PF09699	Doubled CXXCH motif (Paired_CXXCH_1) | Doubled CXXCH motif (Paired_CXXCH_1) | Doubled CXXCH motif (Paired_CXXCH_1)	REJECTED
42	27	0.0709515	PF08541 | PF00698 | PF00106 | PF00550 | PF00109 | PF02801 | PF01063 | PF02618	3-Oxoacyl-[acyl-carrier-protein (ACP)] synthase III C terminal | Acyl transferase domain | short chain dehydrogenase | Phosphopantetheine attachment site | Beta-ketoacyl synthase, N-terminal domain | Beta-ketoacyl synthase, C-terminal domain | Aminotransferase class IV | YceG-like family	REJECTED
42	28	0.0942643	PF08545 | PF08541 | PF00698 | PF00106 | PF00550 | PF00109 | PF02801 | PF01063	3-Oxoacyl-[acyl-carrier-protein (ACP)] synthase III | 3-Oxoacyl-[acyl-carrier-protein (ACP)] synthase III C terminal | Acyl transferase domain | short chain dehydrogenase | Phosphopantetheine attachment site | Beta-ketoacyl synthase, N-terminal domain | Beta-ketoacyl synthase, C-terminal domain | Aminotransferase class IV	REJECTED
42	4	2.10923e-08	PF11806 | PF00756 | PF03621 | PF00668 | PF00501 | PF00550 | PF00975 | PF02706 | PF00005 | PF01032 | PF01032 | PF05977 | PF01497 | PF00425 | PF00501 | PF00857 | PF00550 | PF00106 | PF03061	Domain of unknown function (DUF3327) | Putative esterase | MbtH-like protein | Condensation domain | AMP-binding enzyme | Phosphopantetheine attachment site | Thioesterase domain | Chain length determinant protein | ABC transporter | FecCD transport family | FecCD transport family | Bacterial protein of unknown function (DUF894) | Periplasmic binding protein | chorismate binding enzyme | AMP-bind…	ACCEPTED
42	43	0.913627	PF00106 | PF00550 | PF00109 | PF02801 | PF01063 | PF02618	short chain dehydrogenase | Phosphopantetheine attachment site | Beta-ketoacyl synthase, N-terminal domain | Beta-ketoacyl synthase, C-terminal domain | Aminotransferase class IV | YceG-like family	REJECTED
42	43	0.913627	PF00550 | PF00109 | PF02801 | PF01063 | PF02618	Phosphopantetheine attachment site | Beta-ketoacyl synthase, N-terminal domain | Beta-ketoacyl synthase, C-terminal domain | Aminotransferase class IV | YceG-like family	REJECTED
42	43	0.913627	PF00698 | PF00106 | PF00550 | PF00109 | PF02801 | PF01063 | PF02618	Acyl transferase domain | short chain dehydrogenase | Phosphopantetheine attachment site | Beta-ketoacyl synthase, N-terminal domain | Beta-ketoacyl synthase, C-terminal domain | Aminotransferase class IV | YceG-like family	REJECTED
42	45	0.74773	PF00109 | PF02801 | PF01063 | PF02618	Beta-ketoacyl synthase, N-terminal domain | Beta-ketoacyl synthase, C-terminal domain | Aminotransferase class IV | YceG-like family	REJECTED
42	45	0.74773	PF02801 | PF01063 | PF02618	Beta-ketoacyl synthase, C-terminal domain | Aminotransferase class IV | YceG-like family	REJECTED
41	0	1.52229e-10	PF02706 | PF00005 | PF01032 | PF01032 | PF05977 | PF01497 | PF00425 | PF00501 | PF00857 | PF00550 | PF00106 | PF03061 | PF02554 | PF04328	Chain length determinant protein | ABC transporter | FecCD transport family | FecCD transport family | Bacterial protein of unknown function (DUF894) | Periplasmic binding protein | chorismate binding enzyme | AMP-binding enzyme | Isochorismatase family | Phosphopantetheine attachment site | short chain dehydrogenase | Thioesterase superfamily | Carbon starvation protein CstA | Protein of unknown…	ACCEPTED
41	13	0.000138789	PF02653 | PF02653	Branched-chain amino acid transport system / permease component | Branched-chain amino acid transport system / permease component	REJECTED
41	173	1.8245e-19	PF00392 | PF07729	Bacterial regulatory proteins, gntR family | FCD domain	REJECTED
41	2	2.72361e-09	PF00934 | PF01580 | PF01580 | PF01580	PE family | FtsK/SpoIIIE family | FtsK/SpoIIIE family | FtsK/SpoIIIE family	ACCEPTED
41	2	2.72361e-09	PF01580 | PF01580 | PF00934 | PF00823	FtsK/SpoIIIE family | FtsK/SpoIIIE family | PE family | PPE family	ACCEPTED
40	0	2.53963e-10	PF07968 | PF07968	Leukocidin/Hemolysin toxin family | Leukocidin/Hemolysin toxin family	ACCEPTED
40	10	2.20905e-05	PF00668 | PF00109	Condensation domain | Beta-ketoacyl synthase, N-terminal domain	REJECTED
40	2	4.53136e-09	PF00934 | PF01580 | PF01580 | PF01580 | PF05108	PE family | FtsK/SpoIIIE family | FtsK/SpoIIIE family | FtsK/SpoIIIE family | Protein of unknown function (DUF690)	ACCEPTED
40	32	0.345779	PF00668 | PF08415 | PF00501 | PF08242	Condensation domain | Nonribosomal peptide synthase | AMP-binding enzyme | Methyltransferase domain	REJECTED
40	6	5.35805e-07	PF02706 | PF03721	Chain length determinant protein | UDP-glucose/GDP-mannose dehydrogenase family, NAD binding domain	ACCEPTED
40	6	5.35805e-07	PF02706 | PF03721 | PF00984	Chain length determinant protein | UDP-glucose/GDP-mannose dehydrogenase family, NAD binding domain | UDP-glucose/GDP-mannose dehydrogenase family, central domain	ACCEPTED
39	0	4.23806e-10	PF02470 | PF11887	mce related protein | Protein of unknown function (DUF3407)	ACCEPTED
39	114	1.33281e-09	PF00668 | PF00501 | PF00550 | PF00668 | PF00501 | PF00550 | PF00668 | PF00668 | PF00501 | PF00550	Condensation domain | AMP-binding enzyme | Phosphopantetheine attachment site | Condensation domain | AMP-binding enzyme | Phosphopantetheine attachment site | Condensation domain | Condensation domain | AMP-binding enzyme | Phosphopantetheine attachment site	REJECTED
39	136	2.2588e-13	PF00501 | PF00550 | PF00668 | PF00668 | PF00501 | PF00550 | PF00668 | PF00501	AMP-binding enzyme | Phosphopantetheine attachment site | Condensation domain | Condensation domain | AMP-binding enzyme | Phosphopantetheine attachment site | Condensation domain | AMP-binding enzyme	REJECTED
39	156	5.35864e-17	PF00668 | PF00668 | PF00501 | PF00550 | PF00668 | PF00501 | PF00550	Condensation domain | Condensation domain | AMP-binding enzyme | Phosphopantetheine attachment site | Condensation domain | AMP-binding enzyme | Phosphopantetheine attachment site	REJECTED
39	3	2.77738e-08	PF00501 | PF00550 | PF00975 | PF02706 | PF00005 | PF01032 | PF01032 | PF05977 | PF01497 | PF00425 | PF00501 | PF00857 | PF00550 | PF00106 | PF03061 | PF02554	AMP-binding enzyme | Phosphopantetheine attachment site | Thioesterase domain | Chain length determinant protein | ABC transporter | FecCD transport family | FecCD transport family | Bacterial protein of unknown function (DUF894) | Periplasmic binding protein | chorismate binding enzyme | AMP-binding enzyme | Isochorismatase family | Phosphopantetheine attachment site | short chain dehydrogenase …	ACCEPTED
39	3	2.77738e-08	PF00550 | PF00975 | PF02706 | PF00005 | PF01032 | PF01032 | PF05977 | PF01497 | PF00425 | PF00501 | PF00857 | PF00550 | PF00106 | PF03061 | PF02554	Phosphopantetheine attachment site | Thioesterase domain | Chain length determinant protein | ABC transporter | FecCD transport family | FecCD transport family | Bacterial protein of unknown function (DUF894) | Periplasmic binding protein | chorismate binding enzyme | AMP-binding enzyme | Isochorismatase family | Phosphopantetheine attachment site | short chain dehydrogenase | Thioesterase superf…	ACCEPTED
39	3	2.77738e-08	PF00668 | PF00501 | PF00550 | PF00975 | PF02706 | PF00005 | PF01032 | PF01032 | PF05977 | PF01497 | PF00425 | PF00501 | PF00857 | PF00550 | PF00106 | PF03061 | PF02554	Condensation domain | AMP-binding enzyme | Phosphopantetheine attachment site | Thioesterase domain | Chain length determinant protein | ABC transporter | FecCD transport family | FecCD transport family | Bacterial protein of unknown function (DUF894) | Periplasmic binding protein | chorismate binding enzyme | AMP-binding enzyme | Isochorismatase family | Phosphopantetheine attachment site | shor…	ACCEPTED
39	3	2.77738e-08	PF00975 | PF02706 | PF00005 | PF01032 | PF01032 | PF05977 | PF01497 | PF00425 | PF00501 | PF00857 | PF00550 | PF00106 | PF03061 | PF02554	Thioesterase domain | Chain length determinant protein | ABC transporter | FecCD transport family | FecCD transport family | Bacterial protein of unknown function (DUF894) | Periplasmic binding protein | chorismate binding enzyme | AMP-binding enzyme | Isochorismatase family | Phosphopantetheine attachment site | short chain dehydrogenase | Thioesterase superfamily | Carbon starvation protein CstA	ACCEPTED
39	56	0.0811306	PF01041 | PF00583 | PF00483	DegT/DnrJ/EryC1/StrS aminotransferase family | Acetyltransferase (GNAT) family | Nucleotidyl transferase	REJECTED
39	57	0.0661926	PF00583 | PF00483 | PF01370	Acetyltransferase (GNAT) family | Nucleotidyl transferase | NAD dependent epimerase/dehydratase family	REJECTED
39	59	0.0433518	PF00583 | PF00483	Acetyltransferase (GNAT) family | Nucleotidyl transferase	REJECTED
39	64	0.0137656	PF01943 | PF01041 | PF00583	Polysaccharide biosynthesis protein | DegT/DnrJ/EryC1/StrS aminotransferase family | Acetyltransferase (GNAT) family	REJECTED
39	68	0.00505456	PF00550 | PF00668 | PF00501 | PF00550 | PF00668 | PF00501 | PF00550 | PF00668 | PF00501 | PF00550 | PF00668 | PF00501 | PF00550 | PF00668 | PF00501 | PF00550 | PF00668 | PF00501	Phosphopantetheine attachment site | Condensation domain | AMP-binding enzyme | Phosphopantetheine attachment site | Condensation domain | AMP-binding enzyme | Phosphopantetheine attachment site | Condensation domain | AMP-binding enzyme | Phosphopantetheine attachment site | Condensation domain | AMP-binding enzyme | Phosphopantetheine attachment site | Condensation domain | AMP-binding enzyme |…	REJECTED
39	7	2.38008e-06	PF00378 | PF00378	Enoyl-CoA hydratase/isomerase family | Enoyl-CoA hydratase/isomerase family	ACCEPTED
39	7	2.38008e-06	PF01154 | PF08540	Hydroxymethylglutaryl-coenzyme A synthase N terminal | Hydroxymethylglutaryl-coenzyme A synthase C terminal	ACCEPTED
39	75	0.000747034	PF00501 | PF00550 | PF00668 | PF00501 | PF00550 | PF00668 | PF00501 | PF00550 | PF00668 | PF00501 | PF00550 | PF00668 | PF00501 | PF00550 | PF00668 | PF00501 | PF00550 | PF00668	AMP-binding enzyme | Phosphopantetheine attachment site | Condensation domain | AMP-binding enzyme | Phosphopantetheine attachment site | Condensation domain | AMP-binding enzyme | Phosphopantetheine attachment site | Condensation domain | AMP-binding enzyme | Phosphopantetheine attachment site | Condensation domain | AMP-binding enzyme | Phosphopantetheine attachment site | Condensation domain |…	REJECTED
38	1	3.12789e-09	PF05108 | PF01580 | PF01580 | PF01580 | PF00934 | PF00823	Protein of unknown function (DUF690) | FtsK/SpoIIIE family | FtsK/SpoIIIE family | FtsK/SpoIIIE family | PE family | PPE family	ACCEPTED
38	132	5.61697e-13	PF00668 | PF00501 | PF00550 | PF00668 | PF00668 | PF00501 | PF00550 | PF00668 | PF00501	Condensation domain | AMP-binding enzyme | Phosphopantetheine attachment site | Condensation domain | Condensation domain | AMP-binding enzyme | Phosphopantetheine attachment site | Condensation domain | AMP-binding enzyme	REJECTED
38	2	1.25486e-08	PF01565 | PF08031	FAD binding domain | Berberine and berberine like	ACCEPTED
38	2	1.25486e-08	PF01580 | PF01580 | PF01580 | PF00934 | PF00823	FtsK/SpoIIIE family | FtsK/SpoIIIE family | FtsK/SpoIIIE family | PE family | PPE family	ACCEPTED
38	22	0.0388671	PF00400 | PF00400 | PF00400 | PF00400 | PF00400 | PF00400 | PF00400 | PF00400 | PF00400 | PF00400 | PF00400 | PF00400	WD domain, G-beta repeat | WD domain, G-beta repeat | WD domain, G-beta repeat | WD domain, G-beta repeat | WD domain, G-beta repeat | WD domain, G-beta repeat | WD domain, G-beta repeat | WD domain, G-beta repeat | WD domain, G-beta repeat | WD domain, G-beta repeat | WD domain, G-beta repeat | WD domain, G-beta repeat	REJECTED
38	3	4.60092e-08	PF00756 | PF03621 | PF00668 | PF00501 | PF00550 | PF00975 | PF02706 | PF00005 | PF01032 | PF01032 | PF05977 | PF01497 | PF00425 | PF00501 | PF00857 | PF00550 | PF00106 | PF03061 | PF02554	Putative esterase | MbtH-like protein | Condensation domain | AMP-binding enzyme | Phosphopantetheine attachment site | Thioesterase domain | Chain length determinant protein | ABC transporter | FecCD transport family | FecCD transport family | Bacterial protein of unknown function (DUF894) | Periplasmic binding protein | chorismate binding enzyme | AMP-binding enzyme | Isochorismatase family | P…	ACCEPTED
38	3	4.60092e-08	PF03621 | PF00668 | PF00501 | PF00550 | PF00975 | PF02706 | PF00005 | PF01032 | PF01032 | PF05977 | PF01497 | PF00425 | PF00501 | PF00857 | PF00550 | PF00106 | PF03061 | PF02554	MbtH-like protein | Condensation domain | AMP-binding enzyme | Phosphopantetheine attachment site | Thioesterase domain | Chain length determinant protein | ABC transporter | FecCD transport family | FecCD transport family | Bacterial protein of unknown function (DUF894) | Periplasmic binding protein | chorismate binding enzyme | AMP-binding enzyme | Isochorismatase family | Phosphopantetheine at…	ACCEPTED
38	3	4.60092e-08	PF08310 | PF08310 | PF08310 | PF08310	LGFP repeat | LGFP repeat | LGFP repeat | LGFP repeat	ACCEPTED
38	3	4.60092e-08	PF11806 | PF00756 | PF03621 | PF00668 | PF00501 | PF00550 | PF00975 | PF02706 | PF00005 | PF01032 | PF01032 | PF05977 | PF01497 | PF00425 | PF00501 | PF00857 | PF00550 | PF00106 | PF03061 | PF02554	Domain of unknown function (DUF3327) | Putative esterase | MbtH-like protein | Condensation domain | AMP-binding enzyme | Phosphopantetheine attachment site | Thioesterase domain | Chain length determinant protein | ABC transporter | FecCD transport family | FecCD transport family | Bacterial protein of unknown function (DUF894) | Periplasmic binding protein | chorismate binding enzyme | AMP-bind…	ACCEPTED
38	4	1.55172e-07	PF05108 | PF00004	Protein of unknown function (DUF690) | ATPase family associated with various cellular activities (AAA)	ACCEPTED
37	1	5.22099e-09	PF00934 | PF00823 | PF12484	PE family | PPE family | Polymorphic PE/PPE proteins C terminal	ACCEPTED
37	3	7.62129e-08	PF00501 | PF00550 | PF00975 | PF02706 | PF00005 | PF01032 | PF01032 | PF05977 | PF01497 | PF00425 | PF00501 | PF00857 | PF00550 | PF00106 | PF03061 | PF02554 | PF04328	AMP-binding enzyme | Phosphopantetheine attachment site | Thioesterase domain | Chain length determinant protein | ABC transporter | FecCD transport family | FecCD transport family | Bacterial protein of unknown function (DUF894) | Periplasmic binding protein | chorismate binding enzyme | AMP-binding enzyme | Isochorismatase family | Phosphopantetheine attachment site | short chain dehydrogenase …	ACCEPTED
37	3	7.62129e-08	PF00550 | PF00975 | PF02706 | PF00005 | PF01032 | PF01032 | PF05977 | PF01497 | PF00425 | PF00501 | PF00857 | PF00550 | PF00106 | PF03061 | PF02554 | PF04328	Phosphopantetheine attachment site | Thioesterase domain | Chain length determinant protein | ABC transporter | FecCD transport family | FecCD transport family | Bacterial protein of unknown function (DUF894) | Periplasmic binding protein | chorismate binding enzyme | AMP-binding enzyme | Isochorismatase family | Phosphopantetheine attachment site | short chain dehydrogenase | Thioesterase superf…	ACCEPTED
37	3	7.62129e-08	PF00668 | PF00501 | PF00550 | PF00975 | PF02706 | PF00005 | PF01032 | PF01032 | PF05977 | PF01497 | PF00425 | PF00501 | PF00857 | PF00550 | PF00106 | PF03061 | PF02554 | PF04328	Condensation domain | AMP-binding enzyme | Phosphopantetheine attachment site | Thioesterase domain | Chain length determinant protein | ABC transporter | FecCD transport family | FecCD transport family | Bacterial protein of unknown function (DUF894) | Periplasmic binding protein | chorismate binding enzyme | AMP-binding enzyme | Isochorismatase family | Phosphopantetheine attachment site | shor…	ACCEPTED
37	3	7.62129e-08	PF00756 | PF03621 | PF00668 | PF00501 | PF00550 | PF00975 | PF02706 | PF00005 | PF01032 | PF01032 | PF05977 | PF01497 | PF00425 | PF00501 | PF00857 | PF00550 | PF00106 | PF03061 | PF02554 | PF04328	Putative esterase | MbtH-like protein | Condensation domain | AMP-binding enzyme | Phosphopantetheine attachment site | Thioesterase domain | Chain length determinant protein | ABC transporter | FecCD transport family | FecCD transport family | Bacterial protein of unknown function (DUF894) | Periplasmic binding protein | chorismate binding enzyme | AMP-binding enzyme | Isochorismatase family | P…	ACCEPTED
37	3	7.62129e-08	PF00975 | PF02706 | PF00005 | PF01032 | PF01032 | PF05977 | PF01497 | PF00425 | PF00501 | PF00857 | PF00550 | PF00106 | PF03061 | PF02554 | PF04328	Thioesterase domain | Chain length determinant protein | ABC transporter | FecCD transport family | FecCD transport family | Bacterial protein of unknown function (DUF894) | Periplasmic binding protein | chorismate binding enzyme | AMP-binding enzyme | Isochorismatase family | Phosphopantetheine attachment site | short chain dehydrogenase | Thioesterase superfamily | Carbon starvation protein Cst…	ACCEPTED
37	3	7.62129e-08	PF01580 | PF05108 | PF00004	FtsK/SpoIIIE family | Protein of unknown function (DUF690) | ATPase family associated with various cellular activities (AAA)	ACCEPTED
37	3	7.62129e-08	PF03621 | PF00668 | PF00501 | PF00550 | PF00975 | PF02706 | PF00005 | PF01032 | PF01032 | PF05977 | PF01497 | PF00425 | PF00501 | PF00857 | PF00550 | PF00106 | PF03061 | PF02554 | PF04328	MbtH-like protein | Condensation domain | AMP-binding enzyme | Phosphopantetheine attachment site | Thioesterase domain | Chain length determinant protein | ABC transporter | FecCD transport family | FecCD transport family | Bacterial protein of unknown function (DUF894) | Periplasmic binding protein | chorismate binding enzyme | AMP-binding enzyme | Isochorismatase family | Phosphopantetheine at…	ACCEPTED
37	3	7.62129e-08	PF11659 | PF00109	Protein of unknown function (DUF3261) | Beta-ketoacyl synthase, N-terminal domain	ACCEPTED
37	3	7.62129e-08	PF11806 | PF00756 | PF03621 | PF00668 | PF00501 | PF00550 | PF00975 | PF02706 | PF00005 | PF01032 | PF01032 | PF05977 | PF01497 | PF00425 | PF00501 | PF00857 | PF00550 | PF00106 | PF03061 | PF02554 | PF04328	Domain of unknown function (DUF3327) | Putative esterase | MbtH-like protein | Condensation domain | AMP-binding enzyme | Phosphopantetheine attachment site | Thioesterase domain | Chain length determinant protein | ABC transporter | FecCD transport family | FecCD transport family | Bacterial protein of unknown function (DUF894) | Periplasmic binding protein | chorismate binding enzyme | AMP-bind…	ACCEPTED
37	56	0.0488145	PF01943 | PF01041 | PF00583 | PF00483	Polysaccharide biosynthesis protein | DegT/DnrJ/EryC1/StrS aminotransferase family | Acetyltransferase (GNAT) family | Nucleotidyl transferase	REJECTED
37	58	0.0311967	PF01041 | PF00583 | PF00483 | PF01370	DegT/DnrJ/EryC1/StrS aminotransferase family | Acetyltransferase (GNAT) family | Nucleotidyl transferase | NAD dependent epimerase/dehydratase family	REJECTED
37	6	2.27351e-06	PF00348 | PF00348	Polyprenyl synthetase | Polyprenyl synthetase	ACCEPTED
37	69	0.00188285	PF00550 | PF00668 | PF00501 | PF00550 | PF00668 | PF00501 | PF00550 | PF00668 | PF00668	Phosphopantetheine attachment site | Condensation domain | AMP-binding enzyme | Phosphopantetheine attachment site | Condensation domain | AMP-binding enzyme | Phosphopantetheine attachment site | Condensation domain | Condensation domain	REJECTED
36	0	1.97318e-09	PF00107 | PF00155 | PF01370 | PF01075 | PF01075	Zinc-binding dehydrogenase | Aminotransferase class I and II | NAD dependent epimerase/dehydratase family | Glycosyltransferase family 9 (heptosyltransferase) | Glycosyltransferase family 9 (heptosyltransferase)	ACCEPTED
36	0	1.97318e-09	PF00107 | PF00155 | PF01370 | PF01075	Zinc-binding dehydrogenase | Aminotransferase class I and II | NAD dependent epimerase/dehydratase family | Glycosyltransferase family 9 (heptosyltransferase)	ACCEPTED
36	0	1.97318e-09	PF00107 | PF00155 | PF01370	Zinc-binding dehydrogenase | Aminotransferase class I and II | NAD dependent epimerase/dehydratase family	ACCEPTED
36	0	1.97318e-09	PF01442 | PF01442	Apolipoprotein A1/A4/E domain | Apolipoprotein A1/A4/E domain	ACCEPTED
36	0	1.97318e-09	PF02369 | PF02369 | PF02369 | PF02369 | PF02369 | PF02369 | PF02369 | PF02369 | PF02369 | PF02369 | PF02369 | PF02369	Bacterial Ig-like domain (group 1) | Bacterial Ig-like domain (group 1) | Bacterial Ig-like domain (group 1) | Bacterial Ig-like domain (group 1) | Bacterial Ig-like domain (group 1) | Bacterial Ig-like domain (group 1) | Bacterial Ig-like domain (group 1) | Bacterial Ig-like domain (group 1) | Bacterial Ig-like domain (group 1) | Bacterial Ig-like domain (group 1) | Bacterial Ig-like domain (gro…	ACCEPTED
36	0	1.97318e-09	PF08240 | PF00107 | PF00155 | PF01370	Alcohol dehydrogenase GroES-like domain | Zinc-binding dehydrogenase | Aminotransferase class I and II | NAD dependent epimerase/dehydratase family	ACCEPTED
36	0	1.97318e-09	PF08240 | PF00107 | PF00155 | PF01370 | PF01075	Alcohol dehydrogenase GroES-like domain | Zinc-binding dehydrogenase | Aminotransferase class I and II | NAD dependent epimerase/dehydratase family | Glycosyltransferase family 9 (heptosyltransferase)	ACCEPTED
36	1	8.71744e-09	PF00005 | PF12370	ABC transporter | Cobalt ATP-binding cassette C terminal	ACCEPTED
36	1	8.71744e-09	PF01580 | PF01580 | PF01580 | PF05108 | PF00004	FtsK/SpoIIIE family | FtsK/SpoIIIE family | FtsK/SpoIIIE family | Protein of unknown function (DUF690) | ATPase family associated with various cellular activities (AAA)	ACCEPTED
36	26	0.204084	PF08240 | PF00107 | PF00155	Alcohol dehydrogenase GroES-like domain | Zinc-binding dehydrogenase | Aminotransferase class I and II	REJECTED
36	3	1.26235e-07	PF00501 | PF00550 | PF00975 | PF02706 | PF00005 | PF01032 | PF01032 | PF05977 | PF01497 | PF00425 | PF00501 | PF00857 | PF00550 | PF00106 | PF03061 | PF02554 | PF04328 | PF00465	AMP-binding enzyme | Phosphopantetheine attachment site | Thioesterase domain | Chain length determinant protein | ABC transporter | FecCD transport family | FecCD transport family | Bacterial protein of unknown function (DUF894) | Periplasmic binding protein | chorismate binding enzyme | AMP-binding enzyme | Isochorismatase family | Phosphopantetheine attachment site | short chain dehydrogenase …	ACCEPTED
36	3	1.26235e-07	PF00550 | PF00975 | PF02706 | PF00005 | PF01032 | PF01032 | PF05977 | PF01497 | PF00425 | PF00501 | PF00857 | PF00550 | PF00106 | PF03061 | PF02554 | PF04328 | PF00465	Phosphopantetheine attachment site | Thioesterase domain | Chain length determinant protein | ABC transporter | FecCD transport family | FecCD transport family | Bacterial protein of unknown function (DUF894) | Periplasmic binding protein | chorismate binding enzyme | AMP-binding enzyme | Isochorismatase family | Phosphopantetheine attachment site | short chain dehydrogenase | Thioesterase superf…	ACCEPTED
36	3	1.26235e-07	PF00668 | PF00501 | PF00550 | PF00975 | PF02706 | PF00005 | PF01032 | PF01032 | PF05977 | PF01497 | PF00425 | PF00501 | PF00857 | PF00550 | PF00106 | PF03061 | PF02554 | PF04328 | PF00465	Condensation domain | AMP-binding enzyme | Phosphopantetheine attachment site | Thioesterase domain | Chain length determinant protein | ABC transporter | FecCD transport family | FecCD transport family | Bacterial protein of unknown function (DUF894) | Periplasmic binding protein | chorismate binding enzyme | AMP-binding enzyme | Isochorismatase family | Phosphopantetheine attachment site | shor…	ACCEPTED
36	3	1.26235e-07	PF00756 | PF03621 | PF00668 | PF00501 | PF00550 | PF00975 | PF02706 | PF00005 | PF01032 | PF01032 | PF05977 | PF01497 | PF00425 | PF00501 | PF00857 | PF00550 | PF00106 | PF03061 | PF02554 | PF04328 | PF00465	Putative esterase | MbtH-like protein | Condensation domain | AMP-binding enzyme | Phosphopantetheine attachment site | Thioesterase domain | Chain length determinant protein | ABC transporter | FecCD transport family | FecCD transport family | Bacterial protein of unknown function (DUF894) | Periplasmic binding protein | chorismate binding enzyme | AMP-binding enzyme | Isochorismatase family | P…	ACCEPTED
36	3	1.26235e-07	PF00975 | PF02706 | PF00005 | PF01032 | PF01032 | PF05977 | PF01497 | PF00425 | PF00501 | PF00857 | PF00550 | PF00106 | PF03061 | PF02554 | PF04328 | PF00465	Thioesterase domain | Chain length determinant protein | ABC transporter | FecCD transport family | FecCD transport family | Bacterial protein of unknown function (DUF894) | Periplasmic binding protein | chorismate binding enzyme | AMP-binding enzyme | Isochorismatase family | Phosphopantetheine attachment site | short chain dehydrogenase | Thioesterase superfamily | Carbon starvation protein Cst…	ACCEPTED
36	3	1.26235e-07	PF01580 | PF01580 | PF05108 | PF00004	FtsK/SpoIIIE family | FtsK/SpoIIIE family | Protein of unknown function (DUF690) | ATPase family associated with various cellular activities (AAA)	ACCEPTED
36	3	1.26235e-07	PF03621 | PF00668 | PF00501 | PF00550 | PF00975 | PF02706 | PF00005 | PF01032 | PF01032 | PF05977 | PF01497 | PF00425 | PF00501 | PF00857 | PF00550 | PF00106 | PF03061 | PF02554 | PF04328 | PF00465	MbtH-like protein | Condensation domain | AMP-binding enzyme | Phosphopantetheine attachment site | Thioesterase domain | Chain length determinant protein | ABC transporter | FecCD transport family | FecCD transport family | Bacterial protein of unknown function (DUF894) | Periplasmic binding protein | chorismate binding enzyme | AMP-binding enzyme | Isochorismatase family | Phosphopantetheine at…	ACCEPTED
36	4	4.20039e-07	PF02706 | PF00005 | PF01032 | PF01032 | PF05977 | PF01497 | PF00425 | PF00501 | PF00857 | PF00550 | PF00106 | PF03061 | PF02554 | PF04328 | PF00465	Chain length determinant protein | ABC transporter | FecCD transport family | FecCD transport family | Bacterial protein of unknown function (DUF894) | Periplasmic binding protein | chorismate binding enzyme | AMP-binding enzyme | Isochorismatase family | Phosphopantetheine attachment site | short chain dehydrogenase | Thioesterase superfamily | Carbon starvation protein CstA | Protein of unknown…	ACCEPTED
36	5	1.28936e-06	PF01565 | PF04030	FAD binding domain | D-arabinono-1,4-lactone oxidase	ACCEPTED
36	61	0.0111372	PF08323 | PF00534	Starch synthase catalytic domain | Glycosyl transferases group 1	REJECTED
36	70	0.000958709	PF00550 | PF00668 | PF00501 | PF00550 | PF00668 | PF00501 | PF00550 | PF00668 | PF00501 | PF00550 | PF00668 | PF00501 | PF00550 | PF00668 | PF00501 | PF00550 | PF00668 | PF00501 | PF00550	Phosphopantetheine attachment site | Condensation domain | AMP-binding enzyme | Phosphopantetheine attachment site | Condensation domain | AMP-binding enzyme | Phosphopantetheine attachment site | Condensation domain | AMP-binding enzyme | Phosphopantetheine attachment site | Condensation domain | AMP-binding enzyme | Phosphopantetheine attachment site | Condensation domain | AMP-binding enzyme |…	REJECTED
36	76	0.000157052	PF00668 | PF00501 | PF00550 | PF00668 | PF00501 | PF00550 | PF00668 | PF00501 | PF00550 | PF00668 | PF00501 | PF00550 | PF00668 | PF00501 | PF00550 | PF00668 | PF00501 | PF00550 | PF00668	Condensation domain | AMP-binding enzyme | Phosphopantetheine attachment site | Condensation domain | AMP-binding enzyme | Phosphopantetheine attachment site | Condensation domain | AMP-binding enzyme | Phosphopantetheine attachment site | Condensation domain | AMP-binding enzyme | Phosphopantetheine attachment site | Condensation domain | AMP-binding enzyme | Phosphopantetheine attachment site |…	REJECTED
35	0	3.29705e-09	PF00449 | PF01979	Urease alpha-subunit, N-terminal domain | Amidohydrolase family	ACCEPTED
35	1	1.45602e-08	PF02492 | PF01730	CobW/HypB/UreG, nucleotide-binding domain | UreF	ACCEPTED
35	140	2.06707e-15	PF00550 | PF00668 | PF00668 | PF00501 | PF00550 | PF00668 | PF00501 | PF00550	Phosphopantetheine attachment site | Condensation domain | Condensation domain | AMP-binding enzyme | Phosphopantetheine attachment site | Condensation domain | AMP-binding enzyme | Phosphopantetheine attachment site	REJECTED
35	2	5.79005e-08	PF00550 | PF00550 | PF00550 | PF00550 | PF00550	Phosphopantetheine attachment site | Phosphopantetheine attachment site | Phosphopantetheine attachment site | Phosphopantetheine attachment site | Phosphopantetheine attachment site	ACCEPTED
35	59	0.0133083	PF00364 | PF07977	Biotin-requiring enzyme | FabA-like domain	REJECTED
35	61	0.00796349	PF10331 | PF04183	Siderophore biosynthesis protein domain | IucA / IucC family	REJECTED
35	71	0.000471176	PF00501 | PF00550 | PF00668 | PF00501 | PF00550 | PF00668 | PF00501 | PF00550 | PF00668 | PF00501 | PF00550 | PF00668 | PF00501 | PF00550 | PF00668 | PF00501 | PF00550 | PF00668 | PF00501	AMP-binding enzyme | Phosphopantetheine attachment site | Condensation domain | AMP-binding enzyme | Phosphopantetheine attachment site | Condensation domain | AMP-binding enzyme | Phosphopantetheine attachment site | Condensation domain | AMP-binding enzyme | Phosphopantetheine attachment site | Condensation domain | AMP-binding enzyme | Phosphopantetheine attachment site | Condensation domain |…	REJECTED
35	9	8.86786e-05	PF00550 | PF00550 | PF00550 | PF08659	Phosphopantetheine attachment site | Phosphopantetheine attachment site | Phosphopantetheine attachment site | KR domain	REJECTED
34	0	5.51121e-09	PF01501 | PF08437 | PF06176 | PF01501	Glycosyl transferase family 8 | Glycosyl transferase family 8 C-terminal | Lipopolysaccharide core biosynthesis protein (WaaY) | Glycosyl transferase family 8	ACCEPTED
34	0	5.51121e-09	PF01501 | PF08437 | PF06176 | PF01501 | PF08437	Glycosyl transferase family 8 | Glycosyl transferase family 8 C-terminal | Lipopolysaccharide core biosynthesis protein (WaaY) | Glycosyl transferase family 8 | Glycosyl transferase family 8 C-terminal	ACCEPTED
34	0	5.51121e-09	PF01501 | PF08437 | PF06293	Glycosyl transferase family 8 | Glycosyl transferase family 8 C-terminal | Lipopolysaccharide kinase (Kdo/WaaP) family	ACCEPTED
34	0	5.51121e-09	PF01501 | PF08437 | PF06293 | PF00534	Glycosyl transferase family 8 | Glycosyl transferase family 8 C-terminal | Lipopolysaccharide kinase (Kdo/WaaP) family | Glycosyl transferases group 1	ACCEPTED
34	0	5.51121e-09	PF01565 | PF02913	FAD binding domain | FAD linked oxidases, C-terminal domain	ACCEPTED
34	0	5.51121e-09	PF06176 | PF01501 | PF08437 | PF01501	Lipopolysaccharide core biosynthesis protein (WaaY) | Glycosyl transferase family 8 | Glycosyl transferase family 8 C-terminal | Glycosyl transferase family 8	ACCEPTED
34	0	5.51121e-09	PF06191 | PF02156	Protein of unknown function (DUF995) | Glycosyl hydrolase family 26	ACCEPTED
34	0	5.51121e-09	PF08437 | PF06176 | PF01501	Glycosyl transferase family 8 C-terminal | Lipopolysaccharide core biosynthesis protein (WaaY) | Glycosyl transferase family 8	ACCEPTED
34	0	5.51121e-09	PF08437 | PF06176 | PF01501 | PF08437	Glycosyl transferase family 8 C-terminal | Lipopolysaccharide core biosynthesis protein (WaaY) | Glycosyl transferase family 8 | Glycosyl transferase family 8 C-terminal	ACCEPTED
34	0	5.51121e-09	PF08437 | PF06293	Glycosyl transferase family 8 C-terminal | Lipopolysaccharide kinase (Kdo/WaaP) family	ACCEPTED
34	0	5.51121e-09	PF08437 | PF06293 | PF00534	Glycosyl transferase family 8 C-terminal | Lipopolysaccharide kinase (Kdo/WaaP) family | Glycosyl transferases group 1	ACCEPTED
34	16	0.0109095	PF00668 | PF00109 | PF02801	Condensation domain | Beta-ketoacyl synthase, N-terminal domain | Beta-ketoacyl synthase, C-terminal domain	REJECTED
34	21	0.0796158	PF07690 | PF00109	Major Facilitator Superfamily | Beta-ketoacyl synthase, N-terminal domain	REJECTED
34	3	3.46231e-07	PF00823 | PF06013	PPE family | Proteins of 100 residues with WXG	ACCEPTED
34	483	8.51312e-87	PF00698 | PF08659 | PF00550	Acyl transferase domain | KR domain | Phosphopantetheine attachment site	REJECTED
34	65	0.0018356	PF00550 | PF00668 | PF00501 | PF00550 | PF00668 | PF00501 | PF00550 | PF00668 | PF00668 | PF00501	Phosphopantetheine attachment site | Condensation domain | AMP-binding enzyme | Phosphopantetheine attachment site | Condensation domain | AMP-binding enzyme | Phosphopantetheine attachment site | Condensation domain | Condensation domain | AMP-binding enzyme	REJECTED
33	0	9.21589e-09	PF01501 | PF08437 | PF06293 | PF00534 | PF01075	Glycosyl transferase family 8 | Glycosyl transferase family 8 C-terminal | Lipopolysaccharide kinase (Kdo/WaaP) family | Glycosyl transferases group 1 | Glycosyltransferase family 9 (heptosyltransferase)	ACCEPTED
33	0	9.21589e-09	PF05423 | PF03176	Mycobacterium membrane protein | MMPL family	ACCEPTED
33	0	9.21589e-09	PF08437 | PF06293 | PF00534 | PF01075	Glycosyl transferase family 8 C-terminal | Lipopolysaccharide kinase (Kdo/WaaP) family | Glycosyl transferases group 1 | Glycosyltransferase family 9 (heptosyltransferase)	ACCEPTED
33	14	0.00558098	PF02195 | PF01507 | PF11922	ParB-like nuclease domain | Phosphoadenosine phosphosulfate reductase family | Domain of unknown function (DUF3440)	REJECTED
33	1	4.06614e-08	PF01380 | PF01380	SIS domain | SIS domain	ACCEPTED
33	15	0.00937477	PF02195 | PF01507	ParB-like nuclease domain | Phosphoadenosine phosphosulfate reductase family	REJECTED
33	17	0.0236516	PF00550 | PF00668 | PF08415 | PF00501 | PF08242	Phosphopantetheine attachment site | Condensation domain | Nonribosomal peptide synthase | AMP-binding enzyme | Methyltransferase domain	REJECTED
33	2	1.60615e-07	PF00106 | PF00857	short chain dehydrogenase | Isochorismatase family	ACCEPTED
33	28	0.522053	PF07977 | PF07977	FabA-like domain | FabA-like domain	REJECTED
33	3	5.73303e-07	PF02618 | PF00109	YceG-like family | Beta-ketoacyl synthase, N-terminal domain	ACCEPTED
33	37	0.632585	PF04122 | PF04122 | PF04122	Putative cell wall binding repeat 2 | Putative cell wall binding repeat 2 | Putative cell wall binding repeat 2	REJECTED
33	71	0.000194383	PF00668 | PF00501 | PF00550 | PF00668 | PF00501 | PF00550 | PF00668 | PF00501 | PF00550 | PF00668 | PF00501 | PF00550 | PF00668 | PF00501 | PF00550 | PF00668 | PF00501 | PF00550 | PF00668 | PF00501	Condensation domain | AMP-binding enzyme | Phosphopantetheine attachment site | Condensation domain | AMP-binding enzyme | Phosphopantetheine attachment site | Condensation domain | AMP-binding enzyme | Phosphopantetheine attachment site | Condensation domain | AMP-binding enzyme | Phosphopantetheine attachment site | Condensation domain | AMP-binding enzyme | Phosphopantetheine attachment site |…	REJECTED
33	72	0.000141227	PF00501 | PF00550 | PF00668 | PF00501 | PF00550 | PF00668 | PF00501 | PF00550 | PF00668 | PF00501 | PF00550 | PF00668 | PF00501 | PF00550 | PF00668 | PF00501 | PF00550 | PF00668 | PF00501 | PF00550	AMP-binding enzyme | Phosphopantetheine attachment site | Condensation domain | AMP-binding enzyme | Phosphopantetheine attachment site | Condensation domain | AMP-binding enzyme | Phosphopantetheine attachment site | Condensation domain | AMP-binding enzyme | Phosphopantetheine attachment site | Condensation domain | AMP-binding enzyme | Phosphopantetheine attachment site | Condensation domain |…	REJECTED
32	0	1.54173e-08	PF01442 | PF01442 | PF01442	Apolipoprotein A1/A4/E domain | Apolipoprotein A1/A4/E domain | Apolipoprotein A1/A4/E domain	ACCEPTED
32	13	0.00462068	PF00155 | PF02195 | PF01507	Aminotransferase class I and II | ParB-like nuclease domain | Phosphoadenosine phosphosulfate reductase family	REJECTED
32	139	2.78027e-16	PF00501 | PF00550 | PF00668 | PF00668 | PF00501 | PF00550 | PF00668 | PF00501 | PF00550	AMP-binding enzyme | Phosphopantetheine attachment site | Condensation domain | Condensation domain | AMP-binding enzyme | Phosphopantetheine attachment site | Condensation domain | AMP-binding enzyme | Phosphopantetheine attachment site	REJECTED
32	16	0.0209213	PF04600 | PF01580 | PF01580 | PF01580	Protein of unknown function (DUF571) | FtsK/SpoIIIE family | FtsK/SpoIIIE family | FtsK/SpoIIIE family	REJECTED
32	16	0.0209213	PF08659 | PF00109 | PF02801	KR domain | Beta-ketoacyl synthase, N-terminal domain | Beta-ketoacyl synthase, C-terminal domain	REJECTED
32	35	0.713986	PF02653 | PF00005	Branched-chain amino acid transport system / permease component | ABC transporter	REJECTED
32	3	9.49167e-07	PF02814 | PF05194	UreE urease accessory protein, N-terminal domain | UreE urease accessory protein, C-terminal domain	ACCEPTED
32	5	9.04733e-06	PF10439 | PF10439	Bacteriocin class II with double-glycine leader peptide | Bacteriocin class II with double-glycine leader peptide	REJECTED
32	68	0.000318217	PF03412 | PF00664	Peptidase C39 family | ABC transporter transmembrane region	REJECTED
31	0	2.58028e-08	PF00823 | PF12484 | PF00934	PPE family | Polymorphic PE/PPE proteins C terminal | PE family	ACCEPTED
31	0	2.58028e-08	PF01501 | PF08437 | PF06293 | PF00534 | PF01075 | PF04413	Glycosyl transferase family 8 | Glycosyl transferase family 8 C-terminal | Lipopolysaccharide kinase (Kdo/WaaP) family | Glycosyl transferases group 1 | Glycosyltransferase family 9 (heptosyltransferase) | 3-Deoxy-D-manno-octulosonic-acid transferase (kdotransferase)	ACCEPTED
31	0	2.58028e-08	PF08437 | PF06293 | PF00534 | PF01075 | PF04413	Glycosyl transferase family 8 C-terminal | Lipopolysaccharide kinase (Kdo/WaaP) family | Glycosyl transferases group 1 | Glycosyltransferase family 9 (heptosyltransferase) | 3-Deoxy-D-manno-octulosonic-acid transferase (kdotransferase)	ACCEPTED
31	0	2.58028e-08	PF08437 | PF06293 | PF00534 | PF01075 | PF04413 | PF00534	Glycosyl transferase family 8 C-terminal | Lipopolysaccharide kinase (Kdo/WaaP) family | Glycosyl transferases group 1 | Glycosyltransferase family 9 (heptosyltransferase) | 3-Deoxy-D-manno-octulosonic-acid transferase (kdotransferase) | Glycosyl transferases group 1	ACCEPTED
31	0	2.58028e-08	PF12484 | PF00934	Polymorphic PE/PPE proteins C terminal | PE family	ACCEPTED
31	10	0.00103936	PF00009 | PF03144	Elongation factor Tu GTP binding domain | Elongation factor Tu domain 2	REJECTED
31	110	2.87178e-11	PF00668 | PF00668 | PF00501 | PF00550 | PF00668 | PF00501 | PF00550 | PF00668	Condensation domain | Condensation domain | AMP-binding enzyme | Phosphopantetheine attachment site | Condensation domain | AMP-binding enzyme | Phosphopantetheine attachment site | Condensation domain	REJECTED
31	111	1.90075e-11	PF08415 | PF00501 | PF00550	Nonribosomal peptide synthase | AMP-binding enzyme | Phosphopantetheine attachment site	REJECTED
31	1	1.13727e-07	PF00934 | PF00823 | PF06013	PE family | PPE family | Proteins of 100 residues with WXG	ACCEPTED
31	13	0.00665561	PF01012 | PF00766	Electron transfer flavoprotein domain | Electron transfer flavoprotein FAD-binding domain	REJECTED
31	13	0.00665561	PF06293 | PF00534 | PF01075 | PF04413 | PF00534	Lipopolysaccharide kinase (Kdo/WaaP) family | Glycosyl transferases group 1 | Glycosyltransferase family 9 (heptosyltransferase) | 3-Deoxy-D-manno-octulosonic-acid transferase (kdotransferase) | Glycosyl transferases group 1	REJECTED
31	137	2.88408e-16	PF00664 | PF00005 | PF00664 | PF00005	ABC transporter transmembrane region | ABC transporter | ABC transporter transmembrane region | ABC transporter	REJECTED
31	297	7.7644e-49	PF07992 | PF00070	Pyridine nucleotide-disulphide oxidoreductase | Pyridine nucleotide-disulphide oxidoreductase	REJECTED
31	3	1.5712e-06	PF00823 | PF06013 | PF06013	PPE family | Proteins of 100 residues with WXG | Proteins of 100 residues with WXG	ACCEPTED
31	9	0.000504218	PF01041 | PF05523	DegT/DnrJ/EryC1/StrS aminotransferase family | WxcM-like, C-terminal	REJECTED
30	0	4.32046e-08	PF10996 | PF07521	Beta-Casp domain | RNA-metabolising metallo-beta-lactamase	ACCEPTED
30	1	1.90318e-07	PF01580 | PF00934 | PF00823 | PF06013	FtsK/SpoIIIE family | PE family | PPE family | Proteins of 100 residues with WXG	ACCEPTED
30	1	1.90318e-07	PF01580 | PF01580 | PF00934 | PF00823 | PF06013	FtsK/SpoIIIE family | FtsK/SpoIIIE family | PE family | PPE family | Proteins of 100 residues with WXG	ACCEPTED
30	136	1.91647e-16	PF00668 | PF00501 | PF00550 | PF00668 | PF00668 | PF00501 | PF00550 | PF00668 | PF00501 | PF00550	Condensation domain | AMP-binding enzyme | Phosphopantetheine attachment site | Condensation domain | Condensation domain | AMP-binding enzyme | Phosphopantetheine attachment site | Condensation domain | AMP-binding enzyme | Phosphopantetheine attachment site	REJECTED
30	18	0.0832645	PF08415 | PF00550	Nonribosomal peptide synthase | Phosphopantetheine attachment site	REJECTED
30	2	7.43098e-07	PF00004 | PF12169	ATPase family associated with various cellular activities (AAA) | DNA polymerase III subunits gamma and tau domain III	ACCEPTED
30	3	2.60038e-06	PF00004 | PF05108 | PF01580 | PF01580 | PF01580 | PF00934	ATPase family associated with various cellular activities (AAA) | Protein of unknown function (DUF690) | FtsK/SpoIIIE family | FtsK/SpoIIIE family | FtsK/SpoIIIE family | PE family	ACCEPTED
30	38	0.331975	PF00970 | PF00175	Oxidoreductase FAD-binding domain | Oxidoreductase NAD-binding domain	REJECTED
30	40	0.231998	PF00005 | PF01497	ABC transporter | Periplasmic binding protein	REJECTED
30	43	0.128126	PF00975 | PF03621	Thioesterase domain | MbtH-like protein	REJECTED
30	477	1.05971e-87	PF08659 | PF00550 | PF00109	KR domain | Phosphopantetheine attachment site | Beta-ketoacyl synthase, N-terminal domain	REJECTED
30	4	8.23571e-06	PF00082 | PF05108	Subtilase family | Protein of unknown function (DUF690)	REJECTED
30	5	2.38124e-05	PF01580 | PF04600 | PF00082	FtsK/SpoIIIE family | Protein of unknown function (DUF571) | Subtilase family	REJECTED
29	0	7.23783e-08	PF05331 | PF03259	Protein of unknown function (DUF742) | Roadblock/LC7 domain	ACCEPTED
29	143	3.54804e-18	PF03033 | PF00201	Glycosyltransferase family 28 N-terminal domain | UDP-glucoronosyl and UDP-glucosyl transferase	REJECTED
29	2	1.23871e-06	PF00155 | PF08240	Aminotransferase class I and II | Alcohol dehydrogenase GroES-like domain	ACCEPTED
29	23	0.405381	PF09699 | PF09699 | PF09699 | PF09699	Doubled CXXCH motif (Paired_CXXCH_1) | Doubled CXXCH motif (Paired_CXXCH_1) | Doubled CXXCH motif (Paired_CXXCH_1) | Doubled CXXCH motif (Paired_CXXCH_1)	REJECTED
29	49	0.0235401	PF00550 | PF00668 | PF00501 | PF00550 | PF00668 | PF00501 | PF00550 | PF00668 | PF00501 | PF00550 | PF00668 | PF00501 | PF00550 | PF00668 | PF00501 | PF00550 | PF00668 | PF00501 | PF00550 | PF00668	Phosphopantetheine attachment site | Condensation domain | AMP-binding enzyme | Phosphopantetheine attachment site | Condensation domain | AMP-binding enzyme | Phosphopantetheine attachment site | Condensation domain | AMP-binding enzyme | Phosphopantetheine attachment site | Condensation domain | AMP-binding enzyme | Phosphopantetheine attachment site | Condensation domain | AMP-binding enzyme |…	REJECTED
29	6	0.000101195	PF05922 | PF00082	Peptidase inhibitor I9 | Subtilase family	REJECTED
29	7	0.000245733	PF00550 | PF00550 | PF00550 | PF00550 | PF08659	Phosphopantetheine attachment site | Phosphopantetheine attachment site | Phosphopantetheine attachment site | Phosphopantetheine attachment site | KR domain	REJECTED
29	7	0.000245733	PF02492 | PF07683	CobW/HypB/UreG, nucleotide-binding domain | Cobalamin synthesis protein cobW C-terminal domain	REJECTED
29	74	9.25085e-06	PF00668 | PF00501 | PF00550 | PF00668 | PF00501 | PF00550 | PF00668 | PF00501 | PF00550 | PF00668 | PF00501 | PF00550 | PF00668 | PF00501 | PF00550 | PF00668 | PF00501 | PF00550 | PF00668 | PF00501 | PF00550	Condensation domain | AMP-binding enzyme | Phosphopantetheine attachment site | Condensation domain | AMP-binding enzyme | Phosphopantetheine attachment site | Condensation domain | AMP-binding enzyme | Phosphopantetheine attachment site | Condensation domain | AMP-binding enzyme | Phosphopantetheine attachment site | Condensation domain | AMP-binding enzyme | Phosphopantetheine attachment site |…	REJECTED
29	99	6.12483e-10	PF00550 | PF00668 | PF00668 | PF00501 | PF00550 | PF00668 | PF00501 | PF00550 | PF00668	Phosphopantetheine attachment site | Condensation domain | Condensation domain | AMP-binding enzyme | Phosphopantetheine attachment site | Condensation domain | AMP-binding enzyme | Phosphopantetheine attachment site | Condensation domain	REJECTED
28	0	1.21315e-07	PF01442 | PF01442 | PF01442 | PF01442	Apolipoprotein A1/A4/E domain | Apolipoprotein A1/A4/E domain | Apolipoprotein A1/A4/E domain | Apolipoprotein A1/A4/E domain	ACCEPTED
28	0	1.21315e-07	PF03029 | PF05331	Conserved hypothetical ATP binding protein | Protein of unknown function (DUF742)	ACCEPTED
28	10	0.00350048	PF00975 | PF00109	Thioesterase domain | Beta-ketoacyl synthase, N-terminal domain	REJECTED
28	11	0.00648531	PF00106 | PF00425	short chain dehydrogenase | chorismate binding enzyme	REJECTED
28	13	0.0191496	PF08660 | PF04101	Oligosaccharide biosynthesis protein Alg14 like | Glycosyltransferase family 28 C-terminal domain	REJECTED
28	1	5.33726e-07	PF00142 | PF00148	4Fe-4S iron sulfur cluster binding proteins, NifH/frxC family | Nitrogenase component 1 type Oxidoreductase	ACCEPTED
28	19	0.189255	PF00501 | PF00550 | PF00975 | PF03621	AMP-binding enzyme | Phosphopantetheine attachment site | Thioesterase domain | MbtH-like protein	REJECTED
28	20	0.248213	PF00550 | PF00975 | PF03621	Phosphopantetheine attachment site | Thioesterase domain | MbtH-like protein	REJECTED
28	2	2.06529e-06	PF00148 | PF00148	Nitrogenase component 1 type Oxidoreductase | Nitrogenase component 1 type Oxidoreductase	ACCEPTED
28	28	1	PF00270 | PF00271	DEAD/DEAH box helicase | Helicase conserved C-terminal domain	REJECTED
28	46	0.0363976	PF00550 | PF00668 | PF00501 | PF00550 | PF00668 | PF00501 | PF00550 | PF00668 | PF00501 | PF00550 | PF00668 | PF00501 | PF00550 | PF00668 | PF00501 | PF00550 | PF00668 | PF00501 | PF00550 | PF00668 | PF00501	Phosphopantetheine attachment site | Condensation domain | AMP-binding enzyme | Phosphopantetheine attachment site | Condensation domain | AMP-binding enzyme | Phosphopantetheine attachment site | Condensation domain | AMP-binding enzyme | Phosphopantetheine attachment site | Condensation domain | AMP-binding enzyme | Phosphopantetheine attachment site | Condensation domain | AMP-binding enzyme |…	REJECTED
28	6	0.000161316	PF06176 | PF01501 | PF08437 | PF01501 | PF08437	Lipopolysaccharide core biosynthesis protein (WaaY) | Glycosyl transferase family 8 | Glycosyl transferase family 8 C-terminal | Glycosyl transferase family 8 | Glycosyl transferase family 8 C-terminal	REJECTED
28	61	0.000468773	PF12323 | PF01385	Helix-turn-helix domain | Probable transposase	REJECTED
28	79	8.20799e-07	PF00550 | PF01553	Phosphopantetheine attachment site | Acyltransferase	REJECTED
28	9	0.00178665	PF00551 | PF02911	Formyl transferase | Formyl transferase, C-terminal domain	REJECTED
27	0	2.03455e-07	PF02369 | PF02369 | PF02369 | PF02369 | PF02369 | PF02369 | PF02369 | PF02369 | PF02369 | PF02369 | PF02369 | PF02369 | PF02369	Bacterial Ig-like domain (group 1) | Bacterial Ig-like domain (group 1) | Bacterial Ig-like domain (group 1) | Bacterial Ig-like domain (group 1) | Bacterial Ig-like domain (group 1) | Bacterial Ig-like domain (group 1) | Bacterial Ig-like domain (group 1) | Bacterial Ig-like domain (group 1) | Bacterial Ig-like domain (group 1) | Bacterial Ig-like domain (group 1) | Bacterial Ig-like domain (gro…	ACCEPTED
27	0	2.03455e-07	PF06739 | PF06739	Beta-propeller repeat | Beta-propeller repeat	ACCEPTED
27	107	4.81428e-12	PF00550 | PF00668 | PF00501 | PF00550 | PF00668 | PF00668 | PF00501 | PF00550 | PF00668	Phosphopantetheine attachment site | Condensation domain | AMP-binding enzyme | Phosphopantetheine attachment site | Condensation domain | Condensation domain | AMP-binding enzyme | Phosphopantetheine attachment site | Condensation domain	REJECTED
27	11	0.00944417	PF12418 | PF02771	Acyl-CoA dehydrogenase N terminal | Acyl-CoA dehydrogenase, N-terminal domain	REJECTED
27	1	8.94473e-07	PF01580 | PF00934 | PF00823 | PF06013 | PF06013	FtsK/SpoIIIE family | PE family | PPE family | Proteins of 100 residues with WXG | Proteins of 100 residues with WXG	ACCEPTED
27	1	8.94473e-07	PF01580 | PF01580 | PF01580 | PF00934 | PF00823 | PF06013	FtsK/SpoIIIE family | FtsK/SpoIIIE family | FtsK/SpoIIIE family | PE family | PPE family | Proteins of 100 residues with WXG	ACCEPTED
27	1	8.94473e-07	PF05108 | PF01580 | PF01580 | PF01580 | PF00934 | PF00823 | PF06013	Protein of unknown function (DUF690) | FtsK/SpoIIIE family | FtsK/SpoIIIE family | FtsK/SpoIIIE family | PE family | PPE family | Proteins of 100 residues with WXG	ACCEPTED
27	20	0.307228	PF00668 | PF00501 | PF00550 | PF00975 | PF03621	Condensation domain | AMP-binding enzyme | Phosphopantetheine attachment site | Thioesterase domain | MbtH-like protein	REJECTED
27	23	0.571608	PF00805 | PF00805	Pentapeptide repeats (8 copies) | Pentapeptide repeats (8 copies)	REJECTED
27	2	3.44413e-06	PF00934 | PF00823 | PF06013 | PF06013	PE family | PPE family | Proteins of 100 residues with WXG | Proteins of 100 residues with WXG	ACCEPTED
27	2	3.44413e-06	PF11659 | PF03176	Protein of unknown function (DUF3261) | MMPL family	ACCEPTED
27	235	8.56963e-38	PF00698 | PF08659 | PF00550 | PF00109	Acyl transferase domain | KR domain | Phosphopantetheine attachment site | Beta-ketoacyl synthase, N-terminal domain	REJECTED
27	242	2.93273e-39	PF00501 | PF00501	AMP-binding enzyme | AMP-binding enzyme	REJECTED
27	244	1.11677e-39	PF01370 | PF01041	NAD dependent epimerase/dehydratase family | DegT/DnrJ/EryC1/StrS aminotransferase family	REJECTED
27	478	1.37094e-89	PF08659 | PF00550 | PF00109 | PF02801	KR domain | Phosphopantetheine attachment site | Beta-ketoacyl synthase, N-terminal domain | Beta-ketoacyl synthase, C-terminal domain	REJECTED
27	50	0.00876483	PF00501 | PF00550 | PF00668 | PF00501 | PF00550 | PF00668 | PF00501 | PF00550 | PF00668 | PF00501 | PF00550 | PF00668 | PF00501 | PF00550 | PF00668 | PF00501 | PF00550 | PF00668 | PF00501 | PF00550 | PF00668	AMP-binding enzyme | Phosphopantetheine attachment site | Condensation domain | AMP-binding enzyme | Phosphopantetheine attachment site | Condensation domain | AMP-binding enzyme | Phosphopantetheine attachment site | Condensation domain | AMP-binding enzyme | Phosphopantetheine attachment site | Condensation domain | AMP-binding enzyme | Phosphopantetheine attachment site | Condensation domain |…	REJECTED
27	7	0.000603644	PF09286 | PF00082	Pro-kumamolisin, activation domain | Subtilase family	REJECTED
27	98	2.1471e-10	PF00501 | PF00550 | PF00668 | PF00668 | PF00501 | PF00550 | PF00668 | PF00501 | PF00550 | PF00668	AMP-binding enzyme | Phosphopantetheine attachment site | Condensation domain | Condensation domain | AMP-binding enzyme | Phosphopantetheine attachment site | Condensation domain | AMP-binding enzyme | Phosphopantetheine attachment site | Condensation domain	REJECTED
26	11	0.0136637	PF00106 | PF00425 | PF00501	short chain dehydrogenase | chorismate binding enzyme | AMP-binding enzyme	REJECTED
26	17	0.169912	PF00550 | PF00668 | PF08415 | PF00550	Phosphopantetheine attachment site | Condensation domain | Nonribosomal peptide synthase | Phosphopantetheine attachment site	REJECTED
26	205	5.10825e-32	PF08242 | PF00550	Methyltransferase domain | Phosphopantetheine attachment site	REJECTED
26	21	0.465803	PF00668 | PF08415 | PF00550	Condensation domain | Nonribosomal peptide synthase | Phosphopantetheine attachment site	REJECTED
26	22	0.563703	PF00698 | PF08242	Acyl transferase domain | Methyltransferase domain	REJECTED
26	23	0.668235	PF00550 | PF00668 | PF08415 | PF00501 | PF08242 | PF00550	Phosphopantetheine attachment site | Condensation domain | Nonribosomal peptide synthase | AMP-binding enzyme | Methyltransferase domain | Phosphopantetheine attachment site	REJECTED
26	2	5.74471e-06	PF01580 | PF01580 | PF00934 | PF00823 | PF06013 | PF06013	FtsK/SpoIIIE family | FtsK/SpoIIIE family | PE family | PPE family | Proteins of 100 residues with WXG | Proteins of 100 residues with WXG	ACCEPTED
26	263	3.56023e-44	PF02771 | PF02770 | PF00441	Acyl-CoA dehydrogenase, N-terminal domain | Acyl-CoA dehydrogenase, middle domain | Acyl-CoA dehydrogenase, C-terminal domain	REJECTED
26	36	0.204084	PF00501 | PF08242 | PF00550 | PF00668	AMP-binding enzyme | Methyltransferase domain | Phosphopantetheine attachment site | Condensation domain	REJECTED
26	45	0.0241405	PF00668 | PF08415 | PF00501 | PF08242 | PF00550	Condensation domain | Nonribosomal peptide synthase | AMP-binding enzyme | Methyltransferase domain | Phosphopantetheine attachment site	REJECTED
26	45	0.0241405	PF08415 | PF00501 | PF08242 | PF00550	Nonribosomal peptide synthase | AMP-binding enzyme | Methyltransferase domain | Phosphopantetheine attachment site	REJECTED
26	4	5.90358e-05	PF00550 | PF00668 | PF08415 | PF00501 | PF08242 | PF00550 | PF00668	Phosphopantetheine attachment site | Condensation domain | Nonribosomal peptide synthase | AMP-binding enzyme | Methyltransferase domain | Phosphopantetheine attachment site | Condensation domain	REJECTED
26	4	5.90358e-05	PF00668 | PF08415 | PF00501 | PF08242 | PF00550 | PF00668	Condensation domain | Nonribosomal peptide synthase | AMP-binding enzyme | Methyltransferase domain | Phosphopantetheine attachment site | Condensation domain	REJECTED
26	4	5.90358e-05	PF08415 | PF00501 | PF08242 | PF00550 | PF00668	Nonribosomal peptide synthase | AMP-binding enzyme | Methyltransferase domain | Phosphopantetheine attachment site | Condensation domain	REJECTED
26	47	0.0139766	PF00501 | PF00550 | PF00668 | PF00501 | PF00550 | PF00668 | PF00501 | PF00550 | PF00668 | PF00501 | PF00550 | PF00668 | PF00501 | PF00550 | PF00668 | PF00501 | PF00550 | PF00668 | PF00501 | PF00550 | PF00668 | PF00501	AMP-binding enzyme | Phosphopantetheine attachment site | Condensation domain | AMP-binding enzyme | Phosphopantetheine attachment site | Condensation domain | AMP-binding enzyme | Phosphopantetheine attachment site | Condensation domain | AMP-binding enzyme | Phosphopantetheine attachment site | Condensation domain | AMP-binding enzyme | Phosphopantetheine attachment site | Condensation domain |…	REJECTED
26	48	0.0105443	PF00550 | PF00668 | PF00501 | PF00550 | PF00668 | PF00501 | PF00550 | PF00668 | PF00501 | PF00550 | PF00668 | PF00501 | PF00550 | PF00668 | PF00501 | PF00550 | PF00668 | PF00501 | PF00550 | PF00668 | PF00501 | PF00550	Phosphopantetheine attachment site | Condensation domain | AMP-binding enzyme | Phosphopantetheine attachment site | Condensation domain | AMP-binding enzyme | Phosphopantetheine attachment site | Condensation domain | AMP-binding enzyme | Phosphopantetheine attachment site | Condensation domain | AMP-binding enzyme | Phosphopantetheine attachment site | Condensation domain | AMP-binding enzyme |…	REJECTED
26	48	0.0105443	PF08242 | PF00550 | PF00668	Methyltransferase domain | Phosphopantetheine attachment site | Condensation domain	REJECTED
26	5	0.000162132	PF01501 | PF08437 | PF06293 | PF00534 | PF01075 | PF04413 | PF00534	Glycosyl transferase family 8 | Glycosyl transferase family 8 C-terminal | Lipopolysaccharide kinase (Kdo/WaaP) family | Glycosyl transferases group 1 | Glycosyltransferase family 9 (heptosyltransferase) | 3-Deoxy-D-manno-octulosonic-acid transferase (kdotransferase) | Glycosyl transferases group 1	REJECTED
26	55	0.001272	PF06276 | PF07690	Ferric iron reductase FhuF-like transporter | Major Facilitator Superfamily	REJECTED
26	8	0.00202205	PF01580 | PF01580 | PF04600 | PF00082	FtsK/SpoIIIE family | FtsK/SpoIIIE family | Protein of unknown function (DUF571) | Subtilase family	REJECTED
26	83	4.77182e-08	PF00501 | PF08242 | PF00550	AMP-binding enzyme | Methyltransferase domain | Phosphopantetheine attachment site	REJECTED
25	0	5.73303e-07	PF01469 | PF01469	Pentapeptide repeats (8 copies) | Pentapeptide repeats (8 copies)	ACCEPTED
25	0	5.73303e-07	PF02801 | PF11659	Beta-ketoacyl synthase, C-terminal domain | Protein of unknown function (DUF3261)	ACCEPTED
25	10	0.0112299	PF00109 | PF02801 | PF00698 | PF08242 | PF08659 | PF00550	Beta-ketoacyl synthase, N-terminal domain | Beta-ketoacyl synthase, C-terminal domain | Acyl transferase domain | Methyltransferase domain | KR domain | Phosphopantetheine attachment site	REJECTED
25	10	0.0112299	PF00698 | PF08242 | PF08659 | PF00550	Acyl transferase domain | Methyltransferase domain | KR domain | Phosphopantetheine attachment site	REJECTED
25	10	0.0112299	PF02801 | PF00698 | PF08242 | PF08659 | PF00550	Beta-ketoacyl synthase, C-terminal domain | Acyl transferase domain | Methyltransferase domain | KR domain | Phosphopantetheine attachment site	REJECTED
25	10	0.0112299	PF08242 | PF00550 | PF00668 | PF08415	Methyltransferase domain | Phosphopantetheine attachment site | Condensation domain | Nonribosomal peptide synthase	REJECTED
25	108	6.1546e-13	PF08659 | PF00550 | PF00668	KR domain | Phosphopantetheine attachment site | Condensation domain	REJECTED
25	11	0.0196307	PF00109 | PF02801 | PF00698 | PF08242 | PF08659	Beta-ketoacyl synthase, N-terminal domain | Beta-ketoacyl synthase, C-terminal domain | Acyl transferase domain | Methyltransferase domain | KR domain	REJECTED
25	11	0.0196307	PF00698 | PF08242 | PF08659	Acyl transferase domain | Methyltransferase domain | KR domain	REJECTED
25	11	0.0196307	PF02801 | PF00698 | PF08242 | PF08659	Beta-ketoacyl synthase, C-terminal domain | Acyl transferase domain | Methyltransferase domain | KR domain	REJECTED
25	11	0.0196307	PF04055 | PF06968	Radical SAM superfamily | Biotin and Thiamin Synthesis associated domain	REJECTED
25	13	0.0515759	PF06293 | PF01075	Lipopolysaccharide kinase (Kdo/WaaP) family | Glycosyltransferase family 9 (heptosyltransferase)	REJECTED
25	13	0.0515759	PF12418 | PF02771 | PF02770	Acyl-CoA dehydrogenase N terminal | Acyl-CoA dehydrogenase, N-terminal domain | Acyl-CoA dehydrogenase, middle domain	REJECTED
25	173	7.14467e-26	PF00501 | PF00550 | PF00109	AMP-binding enzyme | Phosphopantetheine attachment site | Beta-ketoacyl synthase, N-terminal domain	REJECTED
25	19	0.365712	PF04055 | PF06969	Radical SAM superfamily | HemN C-terminal region	REJECTED
25	21	0.555346	PF08242 | PF08659 | PF00550	Methyltransferase domain | KR domain | Phosphopantetheine attachment site	REJECTED
25	22	0.66168	PF00109 | PF02801 | PF00698 | PF08242	Beta-ketoacyl synthase, N-terminal domain | Beta-ketoacyl synthase, C-terminal domain | Acyl transferase domain | Methyltransferase domain	REJECTED
25	22	0.66168	PF02801 | PF00698 | PF08242	Beta-ketoacyl synthase, C-terminal domain | Acyl transferase domain | Methyltransferase domain	REJECTED
25	4	9.63509e-05	PF00501 | PF08242 | PF00550 | PF00668 | PF08415	AMP-binding enzyme | Methyltransferase domain | Phosphopantetheine attachment site | Condensation domain | Nonribosomal peptide synthase	REJECTED
25	4	9.63509e-05	PF00501 | PF08242 | PF00550 | PF00668 | PF08415 | PF00550	AMP-binding enzyme | Methyltransferase domain | Phosphopantetheine attachment site | Condensation domain | Nonribosomal peptide synthase | Phosphopantetheine attachment site	REJECTED
25	4	9.63509e-05	PF00550 | PF00668 | PF08415 | PF00501 | PF08242 | PF00550 | PF00668 | PF08415	Phosphopantetheine attachment site | Condensation domain | Nonribosomal peptide synthase | AMP-binding enzyme | Methyltransferase domain | Phosphopantetheine attachment site | Condensation domain | Nonribosomal peptide synthase	REJECTED
25	4	9.63509e-05	PF00668 | PF08415 | PF00501 | PF08242 | PF00550 | PF00668 | PF08415	Condensation domain | Nonribosomal peptide synthase | AMP-binding enzyme | Methyltransferase domain | Phosphopantetheine attachment site | Condensation domain | Nonribosomal peptide synthase	REJECTED
25	4	9.63509e-05	PF00668 | PF08415 | PF00501 | PF08242 | PF00550 | PF00668 | PF08415 | PF00550	Condensation domain | Nonribosomal peptide synthase | AMP-binding enzyme | Methyltransferase domain | Phosphopantetheine attachment site | Condensation domain | Nonribosomal peptide synthase | Phosphopantetheine attachment site	REJECTED
25	4	9.63509e-05	PF02401 | PF04055	LytB protein | Radical SAM superfamily	REJECTED
25	4	9.63509e-05	PF08415 | PF00501 | PF08242 | PF00550 | PF00668 | PF08415	Nonribosomal peptide synthase | AMP-binding enzyme | Methyltransferase domain | Phosphopantetheine attachment site | Condensation domain | Nonribosomal peptide synthase	REJECTED
25	4	9.63509e-05	PF08415 | PF00501 | PF08242 | PF00550 | PF00668 | PF08415 | PF00550	Nonribosomal peptide synthase | AMP-binding enzyme | Methyltransferase domain | Phosphopantetheine attachment site | Condensation domain | Nonribosomal peptide synthase | Phosphopantetheine attachment site	REJECTED
25	5	0.00026073	PF08242 | PF00550 | PF00668 | PF08415 | PF00550	Methyltransferase domain | Phosphopantetheine attachment site | Condensation domain | Nonribosomal peptide synthase | Phosphopantetheine attachment site	REJECTED
25	50	0.00389242	PF00668 | PF00501 | PF00550 | PF00668 | PF00501 | PF00550 | PF00668 | PF00501 | PF00550 | PF00668 | PF00501 | PF00550 | PF00668 | PF00501 | PF00550 | PF00668 | PF00501 | PF00550 | PF00668 | PF00501 | PF00550 | PF00668	Condensation domain | AMP-binding enzyme | Phosphopantetheine attachment site | Condensation domain | AMP-binding enzyme | Phosphopantetheine attachment site | Condensation domain | AMP-binding enzyme | Phosphopantetheine attachment site | Condensation domain | AMP-binding enzyme | Phosphopantetheine attachment site | Condensation domain | AMP-binding enzyme | Phosphopantetheine attachment site |…	REJECTED
25	77	2.62204e-07	PF08242 | PF08659	Methyltransferase domain | KR domain	REJECTED
25	8	0.00308319	PF00122 | PF00702	E1-E2 ATPase | haloacid dehalogenase-like hydrolase	REJECTED
24	0	9.63357e-07	PF01442 | PF01442 | PF01442 | PF01442 | PF01442	Apolipoprotein A1/A4/E domain | Apolipoprotein A1/A4/E domain | Apolipoprotein A1/A4/E domain | Apolipoprotein A1/A4/E domain | Apolipoprotein A1/A4/E domain	ACCEPTED
24	0	9.63357e-07	PF08310 | PF08310 | PF08310 | PF08310 | PF08310	LGFP repeat | LGFP repeat | LGFP repeat | LGFP repeat | LGFP repeat	ACCEPTED
24	12	0.0455003	PF00400 | PF00400 | PF00400 | PF00400 | PF00400 | PF00400 | PF00400 | PF00400 | PF00400 | PF00400 | PF00400 | PF00400 | PF00400	WD domain, G-beta repeat | WD domain, G-beta repeat | WD domain, G-beta repeat | WD domain, G-beta repeat | WD domain, G-beta repeat | WD domain, G-beta repeat | WD domain, G-beta repeat | WD domain, G-beta repeat | WD domain, G-beta repeat | WD domain, G-beta repeat | WD domain, G-beta repeat | WD domain, G-beta repeat | WD domain, G-beta repeat	REJECTED
24	1	4.22491e-06	PF01580 | PF01580 | PF01580 | PF00934 | PF00823 | PF06013 | PF06013	FtsK/SpoIIIE family | FtsK/SpoIIIE family | FtsK/SpoIIIE family | PE family | PPE family | Proteins of 100 residues with WXG | Proteins of 100 residues with WXG	ACCEPTED
24	1	4.22491e-06	PF05108 | PF01580 | PF01580 | PF01580 | PF00934 | PF00823 | PF06013 | PF06013	Protein of unknown function (DUF690) | FtsK/SpoIIIE family | FtsK/SpoIIIE family | FtsK/SpoIIIE family | PE family | PPE family | Proteins of 100 residues with WXG | Proteins of 100 residues with WXG	ACCEPTED
24	17	0.274299	PF07812 | PF02624	TfuA-like protein | YcaO-like family	REJECTED
24	2	1.59925e-05	PF01501 | PF01501	Glycosyl transferase family 8 | Glycosyl transferase family 8	REJECTED
24	4	0.000157052	PF03717 | PF00905	Penicillin-binding Protein dimerisation domain | Penicillin binding protein transpeptidase domain	REJECTED
24	49	0.00343319	PF00501 | PF00550 | PF00668 | PF00501 | PF00550 | PF00668 | PF00501 | PF00550 | PF00668 | PF00501 | PF00550 | PF00668 | PF00501 | PF00550 | PF00668 | PF00501 | PF00550 | PF00668 | PF00501 | PF00550 | PF00668 | PF00501 | PF00550	AMP-binding enzyme | Phosphopantetheine attachment site | Condensation domain | AMP-binding enzyme | Phosphopantetheine attachment site | Condensation domain | AMP-binding enzyme | Phosphopantetheine attachment site | Condensation domain | AMP-binding enzyme | Phosphopantetheine attachment site | Condensation domain | AMP-binding enzyme | Phosphopantetheine attachment site | Condensation domain |…	REJECTED
24	5	0.000418378	PF00550 | PF00668 | PF08415 | PF00501 | PF08242 | PF00550 | PF00668 | PF08415 | PF00550	Phosphopantetheine attachment site | Condensation domain | Nonribosomal peptide synthase | AMP-binding enzyme | Methyltransferase domain | Phosphopantetheine attachment site | Condensation domain | Nonribosomal peptide synthase | Phosphopantetheine attachment site	REJECTED
24	500	4.88873e-96	PF00109 | PF02801 | PF00698 | PF08659	Beta-ketoacyl synthase, N-terminal domain | Beta-ketoacyl synthase, C-terminal domain | Acyl transferase domain | KR domain	REJECTED
24	500	4.88873e-96	PF02801 | PF00698 | PF08659	Beta-ketoacyl synthase, C-terminal domain | Acyl transferase domain | KR domain	REJECTED
24	6	0.001015	PF00556 | PF00556	Antenna complex alpha/beta subunit | Antenna complex alpha/beta subunit	REJECTED
24	69	3.06698e-06	PF01385 | PF07282	Probable transposase | Putative transposase DNA-binding domain	REJECTED
23	0	1.62001e-06	PF03559 | PF03559	NDP-hexose 2,3-dehydratase | NDP-hexose 2,3-dehydratase	ACCEPTED
23	0	1.62001e-06	PF12418 | PF02770	Acyl-CoA dehydrogenase N terminal | Acyl-CoA dehydrogenase, middle domain	ACCEPTED
23	10	0.0236351	PF00111 | PF00970	2Fe-2S iron-sulfur cluster binding domain | Oxidoreductase FAD-binding domain	REJECTED
23	104	6.5946e-13	PF00501 | PF00550 | PF00668 | PF00501 | PF00550 | PF00668 | PF00668 | PF00501 | PF00550 | PF00668	AMP-binding enzyme | Phosphopantetheine attachment site | Condensation domain | AMP-binding enzyme | Phosphopantetheine attachment site | Condensation domain | Condensation domain | AMP-binding enzyme | Phosphopantetheine attachment site | Condensation domain	REJECTED
23	11	0.0395918	PF08242 | PF08659 | PF00550 | PF00668	Methyltransferase domain | KR domain | Phosphopantetheine attachment site | Condensation domain	REJECTED
23	119	7.87408e-16	PF00668 | PF08415 | PF00501 | PF00550	Condensation domain | Nonribosomal peptide synthase | AMP-binding enzyme | Phosphopantetheine attachment site	REJECTED
23	21	0.763025	PF08659 | PF00550 | PF00668 | PF08415	KR domain | Phosphopantetheine attachment site | Condensation domain | Nonribosomal peptide synthase	REJECTED
23	22	0.881497	PF00364 | PF00109	Biotin-requiring enzyme | Beta-ketoacyl synthase, N-terminal domain	REJECTED
23	28	0.48384	PF06293 | PF06293 | PF06293	Lipopolysaccharide kinase (Kdo/WaaP) family | Lipopolysaccharide kinase (Kdo/WaaP) family | Lipopolysaccharide kinase (Kdo/WaaP) family	REJECTED
23	48	0.00300766	PF00668 | PF00501 | PF00550 | PF00668 | PF00501 | PF00550 | PF00668 | PF00501 | PF00550 | PF00668 | PF00501 | PF00550 | PF00668 | PF00501 | PF00550 | PF00668 | PF00501 | PF00550 | PF00668 | PF00501 | PF00550 | PF00668 | PF00501	Condensation domain | AMP-binding enzyme | Phosphopantetheine attachment site | Condensation domain | AMP-binding enzyme | Phosphopantetheine attachment site | Condensation domain | AMP-binding enzyme | Phosphopantetheine attachment site | Condensation domain | AMP-binding enzyme | Phosphopantetheine attachment site | Condensation domain | AMP-binding enzyme | Phosphopantetheine attachment site |…	REJECTED
23	57	0.00014393	PF04183 | PF06276 | PF07690	IucA / IucC family | Ferric iron reductase FhuF-like transporter | Major Facilitator Superfamily	REJECTED
23	7	0.003487	PF00109 | PF02801 | PF00698 | PF08242 | PF08659 | PF00550 | PF00668 | PF08415	Beta-ketoacyl synthase, N-terminal domain | Beta-ketoacyl synthase, C-terminal domain | Acyl transferase domain | Methyltransferase domain | KR domain | Phosphopantetheine attachment site | Condensation domain | Nonribosomal peptide synthase	REJECTED
23	7	0.003487	PF00698 | PF08242 | PF08659 | PF00550 | PF00668 | PF08415	Acyl transferase domain | Methyltransferase domain | KR domain | Phosphopantetheine attachment site | Condensation domain | Nonribosomal peptide synthase	REJECTED
23	7	0.003487	PF02801 | PF00698 | PF08242 | PF08659 | PF00550 | PF00668 | PF08415	Beta-ketoacyl synthase, C-terminal domain | Acyl transferase domain | Methyltransferase domain | KR domain | Phosphopantetheine attachment site | Condensation domain | Nonribosomal peptide synthase	REJECTED
23	8	0.00705833	PF00109 | PF02801 | PF00698 | PF08242 | PF08659 | PF00550 | PF00668	Beta-ketoacyl synthase, N-terminal domain | Beta-ketoacyl synthase, C-terminal domain | Acyl transferase domain | Methyltransferase domain | KR domain | Phosphopantetheine attachment site | Condensation domain	REJECTED
23	8	0.00705833	PF00698 | PF08242 | PF08659 | PF00550 | PF00668	Acyl transferase domain | Methyltransferase domain | KR domain | Phosphopantetheine attachment site | Condensation domain	REJECTED
23	8	0.00705833	PF02801 | PF00698 | PF08242 | PF08659 | PF00550 | PF00668	Beta-ketoacyl synthase, C-terminal domain | Acyl transferase domain | Methyltransferase domain | KR domain | Phosphopantetheine attachment site | Condensation domain	REJECTED
23	8	0.00705833	PF08242 | PF08659 | PF00550 | PF00668 | PF08415	Methyltransferase domain | KR domain | Phosphopantetheine attachment site | Condensation domain | Nonribosomal peptide synthase	REJECTED
22	0	2.7265e-06	PF00124 | PF00124	Photosynthetic reaction centre protein | Photosynthetic reaction centre protein	ACCEPTED
22	0	2.7265e-06	PF01168 | PF01497	Alanine racemase, N-terminal domain | Periplasmic binding protein	ACCEPTED
22	0	2.7265e-06	PF03551 | PF10400	Transcriptional regulator PadR-like family | Virulence activator alpha C-term	ACCEPTED
22	0	2.7265e-06	PF08485 | PF02350	Polysaccharide biosynthesis protein C-terminal | UDP-N-acetylglucosamine 2-epimerase	ACCEPTED
22	12	0.0863478	PF11102 | PF06251	Protein of unknown function (DUF2886) | SLBB-domain like (DUF1017)	REJECTED
22	175	1.1425e-27	PF00501 | PF00550 | PF00109 | PF02801	AMP-binding enzyme | Phosphopantetheine attachment site | Beta-ketoacyl synthase, N-terminal domain | Beta-ketoacyl synthase, C-terminal domain	REJECTED
22	2	4.45571e-05	PF01730 | PF02814 | PF05194	UreF | UreE urease accessory protein, N-terminal domain | UreE urease accessory protein, C-terminal domain	REJECTED
22	2	4.45571e-05	PF01730 | PF02814	UreF | UreE urease accessory protein, N-terminal domain	REJECTED
22	2	4.45571e-05	PF02492 | PF01730 | PF02814	CobW/HypB/UreG, nucleotide-binding domain | UreF | UreE urease accessory protein, N-terminal domain	REJECTED
22	29	0.326989	PF00109 | PF02801 | PF00364	Beta-ketoacyl synthase, N-terminal domain | Beta-ketoacyl synthase, C-terminal domain | Biotin-requiring enzyme	REJECTED
22	29	0.326989	PF02801 | PF00364	Beta-ketoacyl synthase, C-terminal domain | Biotin-requiring enzyme	REJECTED
22	32	0.173568	PF00550 | PF00668 | PF00501 | PF00550 | PF00668 | PF00501 | PF00550 | PF00668 | PF00501 | PF00550 | PF00668 | PF00501 | PF00550 | PF00668 | PF00501 | PF00550 | PF00668 | PF00501 | PF00550 | PF00668 | PF00501 | PF00550 | PF00668	Phosphopantetheine attachment site | Condensation domain | AMP-binding enzyme | Phosphopantetheine attachment site | Condensation domain | AMP-binding enzyme | Phosphopantetheine attachment site | Condensation domain | AMP-binding enzyme | Phosphopantetheine attachment site | Condensation domain | AMP-binding enzyme | Phosphopantetheine attachment site | Condensation domain | AMP-binding enzyme |…	REJECTED
22	4	0.000415418	PF05108 | PF00082 | PF04600	Protein of unknown function (DUF690) | Subtilase family | Protein of unknown function (DUF571)	REJECTED
22	49	0.00135386	PF00668 | PF00501 | PF00550 | PF00668 | PF00501 | PF00550 | PF00668 | PF00501 | PF00550 | PF00668 | PF00501 | PF00550 | PF00668 | PF00501 | PF00550 | PF00668 | PF00501 | PF00550 | PF00668 | PF00501 | PF00550 | PF00668 | PF00501 | PF00550	Condensation domain | AMP-binding enzyme | Phosphopantetheine attachment site | Condensation domain | AMP-binding enzyme | Phosphopantetheine attachment site | Condensation domain | AMP-binding enzyme | Phosphopantetheine attachment site | Condensation domain | AMP-binding enzyme | Phosphopantetheine attachment site | Condensation domain | AMP-binding enzyme | Phosphopantetheine attachment site |…	REJECTED
22	7	0.00534568	PF02801 | PF10026	Beta-ketoacyl synthase, C-terminal domain | Predicted Zn-dependent protease (DUF2268)	REJECTED
22	9	0.0195503	PF00483 | PF00483	Nucleotidyl transferase | Nucleotidyl transferase	REJECTED
21	0	4.59283e-06	PF00148 | PF08369 | PF00148	Nitrogenase component 1 type Oxidoreductase | Proto-chlorophyllide reductase 57 kD subunit | Nitrogenase component 1 type Oxidoreductase	ACCEPTED
21	0	4.59283e-06	PF00389 | PF02826 | PF11890 | PF00109	D-isomer specific 2-hydroxyacid dehydrogenase, catalytic domain | D-isomer specific 2-hydroxyacid dehydrogenase, NAD binding domain | Domain of unknown function (DUF3410) | Beta-ketoacyl synthase, N-terminal domain	ACCEPTED
21	0	4.59283e-06	PF01168 | PF04183	Alanine racemase, N-terminal domain | IucA / IucC family	ACCEPTED
21	0	4.59283e-06	PF01469 | PF01469 | PF01469	Pentapeptide repeats (8 copies) | Pentapeptide repeats (8 copies) | Pentapeptide repeats (8 copies)	ACCEPTED
21	0	4.59283e-06	PF01580 | PF09397	FtsK/SpoIIIE family | Ftsk gamma domain	ACCEPTED
21	0	4.59283e-06	PF02826 | PF11890 | PF00109	D-isomer specific 2-hydroxyacid dehydrogenase, NAD binding domain | Domain of unknown function (DUF3410) | Beta-ketoacyl synthase, N-terminal domain	ACCEPTED
21	0	4.59283e-06	PF02826 | PF11890 | PF00109 | PF02801	D-isomer specific 2-hydroxyacid dehydrogenase, NAD binding domain | Domain of unknown function (DUF3410) | Beta-ketoacyl synthase, N-terminal domain | Beta-ketoacyl synthase, C-terminal domain	ACCEPTED
21	0	4.59283e-06	PF03176 | PF08237	MMPL family | PE-PPE domain	ACCEPTED
21	0	4.59283e-06	PF11890 | PF00109	Domain of unknown function (DUF3410) | Beta-ketoacyl synthase, N-terminal domain	ACCEPTED
21	0	4.59283e-06	PF11890 | PF00109 | PF02801	Domain of unknown function (DUF3410) | Beta-ketoacyl synthase, N-terminal domain | Beta-ketoacyl synthase, C-terminal domain	ACCEPTED
21	0	4.59283e-06	PF11965 | PF02514	Domain of unknown function (DUF3479) | CobN/Magnesium Chelatase	ACCEPTED
21	0	4.59283e-06	PF12250 | PF12249	Arabinofuranosyltransferase N terminal | Arabinofuranosyltransferase A C terminal	ACCEPTED
21	100	6.87904e-13	PF00668 | PF00501 | PF00550 | PF00668 | PF00668 | PF00501 | PF00550 | PF00668 | PF00501 | PF00550 | PF00668	Condensation domain | AMP-binding enzyme | Phosphopantetheine attachment site | Condensation domain | Condensation domain | AMP-binding enzyme | Phosphopantetheine attachment site | Condensation domain | AMP-binding enzyme | Phosphopantetheine attachment site | Condensation domain	REJECTED
21	1	2.00787e-05	PF00535 | PF07238	Glycosyl transferase family 2 | PilZ domain	REJECTED
21	13	0.170067	PF02558 | PF08546	Ketopantoate reductase PanE/ApbA | Ketopantoate reductase PanE/ApbA C terminal	REJECTED
21	13	0.170067	PF02801 | PF01039	Beta-ketoacyl synthase, C-terminal domain | Carboxyl transferase domain	REJECTED
21	131	4.57206e-19	PF05598 | PF01609	Transposase domain (DUF772) | Transposase DDE domain	REJECTED
21	15	0.317311	PF00149 | PF12320	Calcineurin-like phosphoesterase | Type 5 capsule protein repressor C terminal	REJECTED
21	19	0.75183	PF06251 | PF06082	SLBB-domain like (DUF1017) | Bacterial putative lipoprotein (DUF940)	REJECTED
21	19	0.75183	PF11659 | PF00109 | PF02801	Protein of unknown function (DUF3261) | Beta-ketoacyl synthase, N-terminal domain | Beta-ketoacyl synthase, C-terminal domain	REJECTED
21	20	0.875896	PF02653 | PF00005 | PF12399	Branched-chain amino acid transport system / permease component | ABC transporter | Branched-chain amino acid ATP-binding cassette transporter	REJECTED
21	20	0.875896	PF04932 | PF11846	O-Antigen ligase | Domain of unknown function (DUF3366)	REJECTED
21	22	0.878794	PF09699 | PF09699 | PF09699 | PF09699 | PF09699	Doubled CXXCH motif (Paired_CXXCH_1) | Doubled CXXCH motif (Paired_CXXCH_1) | Doubled CXXCH motif (Paired_CXXCH_1) | Doubled CXXCH motif (Paired_CXXCH_1) | Doubled CXXCH motif (Paired_CXXCH_1)	REJECTED
21	27	0.386476	PF00550 | PF00501 | PF00425	Phosphopantetheine attachment site | AMP-binding enzyme | chorismate binding enzyme	REJECTED
21	2	7.4395e-05	PF00535 | PF03061	Glycosyl transferase family 2 | Thioesterase superfamily	REJECTED
21	28	0.317311	PF00109 | PF00109	Beta-ketoacyl synthase, N-terminal domain | Beta-ketoacyl synthase, N-terminal domain	REJECTED
21	31	0.165518	PF00550 | PF00668 | PF00501 | PF00550 | PF00668 | PF00501 | PF00550 | PF00668 | PF00501 | PF00550 | PF00668 | PF00501 | PF00550 | PF00668 | PF00501 | PF00550 | PF00668 | PF00501 | PF00550 | PF00668 | PF00501 | PF00550 | PF00668 | PF00501	Phosphopantetheine attachment site | Condensation domain | AMP-binding enzyme | Phosphopantetheine attachment site | Condensation domain | AMP-binding enzyme | Phosphopantetheine attachment site | Condensation domain | AMP-binding enzyme | Phosphopantetheine attachment site | Condensation domain | AMP-binding enzyme | Phosphopantetheine attachment site | Condensation domain | AMP-binding enzyme |…	REJECTED
21	36	0.0469447	PF00456 | PF02779	Transketolase, thiamine diphosphate binding domain | Transketolase, pyrimidine binding domain	REJECTED
21	36	0.0469447	PF02618 | PF01063 | PF00109	YceG-like family | Aminotransferase class IV | Beta-ketoacyl synthase, N-terminal domain	REJECTED
21	37	0.0356495	PF01063 | PF00109 | PF02801	Aminotransferase class IV | Beta-ketoacyl synthase, N-terminal domain | Beta-ketoacyl synthase, C-terminal domain	REJECTED
21	8	0.0157768	PF01083 | PF00501	Cutinase | AMP-binding enzyme	REJECTED
21	81	2.83487e-09	PF00389 | PF02826 | PF11890	D-isomer specific 2-hydroxyacid dehydrogenase, catalytic domain | D-isomer specific 2-hydroxyacid dehydrogenase, NAD binding domain | Domain of unknown function (DUF3410)	REJECTED
21	9	0.0284597	PF02129 | PF08530	X-Pro dipeptidyl-peptidase (S15 family) | X-Pro dipeptidyl-peptidase C-terminal non-catalytic domain	REJECTED
20	0	7.74422e-06	PF01442 | PF01442 | PF01442 | PF01442 | PF01442 | PF01442	Apolipoprotein A1/A4/E domain | Apolipoprotein A1/A4/E domain | Apolipoprotein A1/A4/E domain | Apolipoprotein A1/A4/E domain | Apolipoprotein A1/A4/E domain | Apolipoprotein A1/A4/E domain	REJECTED
20	0	7.74422e-06	PF03007 | PF06974	Uncharacterised protein family (UPF0089) | Protein of unknown function (DUF1298)	REJECTED
20	0	7.74422e-06	PF03780 | PF02028	Protein of unknown function (DUF322) | BCCT family transporter	REJECTED
20	0	7.74422e-06	PF10031 | PF03780 | PF02028	Small integral membrane protein (DUF2273) | Protein of unknown function (DUF322) | BCCT family transporter	REJECTED
20	0	7.74422e-06	PF10776 | PF12146	Protein of unknown function (DUF2600) | Putative lysophospholipase	REJECTED
20	0	7.74422e-06	PF11151 | PF08545	Protein of unknown function (DUF2929) | 3-Oxoacyl-[acyl-carrier-protein (ACP)] synthase III	REJECTED
20	0	7.74422e-06	PF11794 | PF03241	4-hydroxyphenylacetate 3-hydroxylase N terminal | 4-hydroxyphenylacetate 3-hydroxylase C terminal	REJECTED
20	11	0.105998	PF08659 | PF00109 | PF02801 | PF00109	KR domain | Beta-ketoacyl synthase, N-terminal domain | Beta-ketoacyl synthase, C-terminal domain | Beta-ketoacyl synthase, N-terminal domain	REJECTED
20	13	0.223017	PF01656 | PF02811	CobQ/CobB/MinD/ParA nucleotide binding domain | PHP domain	REJECTED
20	1	3.38127e-05	PF02812 | PF00208	Glu/Leu/Phe/Val dehydrogenase, dimerisation domain | Glutamate/Leucine/Phenylalanine/Valine dehydrogenase	REJECTED
20	1	3.38127e-05	PF03780 | PF10031 | PF03780	Protein of unknown function (DUF322) | Small integral membrane protein (DUF2273) | Protein of unknown function (DUF322)	REJECTED
20	1	3.38127e-05	PF06739 | PF06739 | PF06739	Beta-propeller repeat | Beta-propeller repeat | Beta-propeller repeat	REJECTED
20	2	0.000124236	PF01168 | PF01497 | PF01032	Alanine racemase, N-terminal domain | Periplasmic binding protein | FecCD transport family	REJECTED
20	2	0.000124236	PF01168 | PF01497 | PF01032 | PF01032	Alanine racemase, N-terminal domain | Periplasmic binding protein | FecCD transport family | FecCD transport family	REJECTED
20	29	0.198543	PF02801 | PF00364 | PF07977	Beta-ketoacyl synthase, C-terminal domain | Biotin-requiring enzyme | FabA-like domain	REJECTED
20	3	0.000392993	PF09594 | PF01553	Protein of unknown function (DUF2029) | Acyltransferase	REJECTED
20	30	0.157299	PF01575 | PF00698	MaoC like domain | Acyl transferase domain	REJECTED
20	32	0.0960923	PF00550 | PF00668 | PF00501 | PF00550 | PF00668 | PF00501 | PF00550 | PF00668 | PF00501 | PF00550 | PF00668 | PF00501 | PF00550 | PF00668 | PF00501 | PF00550 | PF00668 | PF00501 | PF00550 | PF00668 | PF00501 | PF00550 | PF00668 | PF00501 | PF00550	Phosphopantetheine attachment site | Condensation domain | AMP-binding enzyme | Phosphopantetheine attachment site | Condensation domain | AMP-binding enzyme | Phosphopantetheine attachment site | Condensation domain | AMP-binding enzyme | Phosphopantetheine attachment site | Condensation domain | AMP-binding enzyme | Phosphopantetheine attachment site | Condensation domain | AMP-binding enzyme |…	REJECTED
20	33	0.0741499	PF00501 | PF00550 | PF00668 | PF00501 | PF00550 | PF00668 | PF00501 | PF00550 | PF00668 | PF00501 | PF00550 | PF00668 | PF00501 | PF00550 | PF00668 | PF00501 | PF00550 | PF00668 | PF00501 | PF00550 | PF00668 | PF00501 | PF00550 | PF00668	AMP-binding enzyme | Phosphopantetheine attachment site | Condensation domain | AMP-binding enzyme | Phosphopantetheine attachment site | Condensation domain | AMP-binding enzyme | Phosphopantetheine attachment site | Condensation domain | AMP-binding enzyme | Phosphopantetheine attachment site | Condensation domain | AMP-binding enzyme | Phosphopantetheine attachment site | Condensation domain |…	REJECTED
20	44	0.0026998	PF01554 | PF01554	MatE | MatE	REJECTED
20	46	0.00137247	PF00535 | PF01501	Glycosyl transferase family 2 | Glycosyl transferase family 8	REJECTED
20	78	4.65986e-09	PF00550 | PF00668 | PF00501 | PF00550 | PF00668 | PF00501 | PF00550 | PF00668 | PF00668 | PF00501 | PF00550	Phosphopantetheine attachment site | Condensation domain | AMP-binding enzyme | Phosphopantetheine attachment site | Condensation domain | AMP-binding enzyme | Phosphopantetheine attachment site | Condensation domain | Condensation domain | AMP-binding enzyme | Phosphopantetheine attachment site	REJECTED
20	98	6.94661e-13	PF00126 | PF03466	Bacterial regulatory helix-turn-helix protein, lysR family | LysR substrate binding domain	REJECTED
19	0	1.30718e-05	PF00148 | PF00148 | PF08369	Nitrogenase component 1 type Oxidoreductase | Nitrogenase component 1 type Oxidoreductase | Proto-chlorophyllide reductase 57 kD subunit	REJECTED
19	0	1.30718e-05	PF00556 | PF00124	Antenna complex alpha/beta subunit | Photosynthetic reaction centre protein	REJECTED
19	0	1.30718e-05	PF01497 | PF01168 | PF04183	Periplasmic binding protein | Alanine racemase, N-terminal domain | IucA / IucC family	REJECTED
19	0	1.30718e-05	PF05221 | PF00670	S-adenosyl-L-homocysteine hydrolase | S-adenosyl-L-homocysteine hydrolase, NAD binding domain	REJECTED
19	0	1.30718e-05	PF12227 | PF10026	Protein of unknown function (DUF3603) | Predicted Zn-dependent protease (DUF2268)	REJECTED
19	12	0.208668	PF00004 | PF05108 | PF01580 | PF01580 | PF01580 | PF00934 | PF00823	ATPase family associated with various cellular activities (AAA) | Protein of unknown function (DUF690) | FtsK/SpoIIIE family | FtsK/SpoIIIE family | FtsK/SpoIIIE family | PE family | PPE family	REJECTED
19	13	0.288844	PF04464 | PF01128	CDP-Glycerol:Poly(glycerophosphate) glycerophosphotransferase | Uncharacterized protein family UPF0007	REJECTED
19	140	8.31684e-22	PF00668 | PF00501 | PF00550 | PF00668 | PF00501 | PF00550 | PF00975	Condensation domain | AMP-binding enzyme | Phosphopantetheine attachment site | Condensation domain | AMP-binding enzyme | Phosphopantetheine attachment site | Thioesterase domain	REJECTED
19	153	1.65719e-24	PF00501 | PF00550 | PF00668 | PF00501 | PF00550 | PF00975	AMP-binding enzyme | Phosphopantetheine attachment site | Condensation domain | AMP-binding enzyme | Phosphopantetheine attachment site | Thioesterase domain	REJECTED
19	1	5.69941e-05	PF00004 | PF05108 | PF01580 | PF01580 | PF01580 | PF00934 | PF00823 | PF06013	ATPase family associated with various cellular activities (AAA) | Protein of unknown function (DUF690) | FtsK/SpoIIIE family | FtsK/SpoIIIE family | FtsK/SpoIIIE family | PE family | PPE family | Proteins of 100 residues with WXG	REJECTED
19	1	5.69941e-05	PF08310 | PF08310 | PF08310 | PF08310 | PF08310 | PF08310	LGFP repeat | LGFP repeat | LGFP repeat | LGFP repeat | LGFP repeat | LGFP repeat	REJECTED
19	171	2.82402e-28	PF00550 | PF00668 | PF00501 | PF00550 | PF00975	Phosphopantetheine attachment site | Condensation domain | AMP-binding enzyme | Phosphopantetheine attachment site | Thioesterase domain	REJECTED
19	2	0.000207502	PF01168 | PF04183 | PF06276	Alanine racemase, N-terminal domain | IucA / IucC family | Ferric iron reductase FhuF-like transporter	REJECTED
19	2	0.000207502	PF03176 | PF03176 | PF08237	MMPL family | MMPL family | PE-PPE domain	REJECTED
19	2	0.000207502	PF05420 | PF10995	Cellulose synthase operon protein C C-terminus (BCSC_C) | Protein of unknown function (DUF2819)	REJECTED
19	24	0.445766	PF02922 | PF00128	Carbohydrate-binding module 48 (Isoamylase N-terminal domain) | Alpha amylase, catalytic domain	REJECTED
19	26	0.296718	PF01609 | PF01609	Transposase DDE domain | Transposase DDE domain	REJECTED
19	282	6.59992e-52	PF00109 | PF02801 | PF00698 | PF00550	Beta-ketoacyl synthase, N-terminal domain | Beta-ketoacyl synthase, C-terminal domain | Acyl transferase domain | Phosphopantetheine attachment site	REJECTED
19	282	6.59992e-52	PF02801 | PF00698 | PF00550	Beta-ketoacyl synthase, C-terminal domain | Acyl transferase domain | Phosphopantetheine attachment site	REJECTED
19	3	0.000646749	PF09837 | PF00535	Uncharacterized protein conserved in bacteria (DUF2064) | Glycosyl transferase family 2	REJECTED
19	30	0.116083	PF00005 | PF12399 | PF00005	ABC transporter | Branched-chain amino acid ATP-binding cassette transporter | ABC transporter	REJECTED
19	32	0.0687036	PF00501 | PF00550 | PF00668 | PF00501 | PF00550 | PF00668 | PF00501 | PF00550 | PF00668 | PF00501 | PF00550 | PF00668 | PF00501 | PF00550 | PF00668 | PF00501 | PF00550 | PF00668 | PF00501 | PF00550 | PF00668 | PF00501 | PF00550 | PF00668 | PF00501	AMP-binding enzyme | Phosphopantetheine attachment site | Condensation domain | AMP-binding enzyme | Phosphopantetheine attachment site | Condensation domain | AMP-binding enzyme | Phosphopantetheine attachment site | Condensation domain | AMP-binding enzyme | Phosphopantetheine attachment site | Condensation domain | AMP-binding enzyme | Phosphopantetheine attachment site | Condensation domain |…	REJECTED
19	4	0.0017617	PF01642 | PF02310	Methylmalonyl-CoA mutase | B12 binding domain	REJECTED
19	5	0.00426672	PF01501 | PF08437 | PF00534	Glycosyl transferase family 8 | Glycosyl transferase family 8 C-terminal | Glycosyl transferases group 1	REJECTED
19	5	0.00426672	PF08437 | PF00534	Glycosyl transferase family 8 C-terminal | Glycosyl transferases group 1	REJECTED
19	52	8.98887e-05	PF00571 | PF00571	CBS domain | CBS domain	REJECTED
19	6	0.00932238	PF01580 | PF04600 | PF00082 | PF05108	FtsK/SpoIIIE family | Protein of unknown function (DUF571) | Subtilase family | Protein of unknown function (DUF690)	REJECTED
19	81	5.64632e-10	PF00550 | PF00668 | PF00501 | PF00550 | PF00668 | PF00668 | PF00501 | PF00550 | PF00668 | PF00501	Phosphopantetheine attachment site | Condensation domain | AMP-binding enzyme | Phosphopantetheine attachment site | Condensation domain | Condensation domain | AMP-binding enzyme | Phosphopantetheine attachment site | Condensation domain | AMP-binding enzyme	REJECTED
18	0	2.20905e-05	PF00005 | PF01774	ABC transporter | UreD urease accessory protein	REJECTED
18	0	2.20905e-05	PF00351 | PF00351	Biopterin-dependent aromatic amino acid hydroxylase | Biopterin-dependent aromatic amino acid hydroxylase	REJECTED
18	0	2.20905e-05	PF00351 | PF01329	Biopterin-dependent aromatic amino acid hydroxylase | Pterin 4 alpha carbinolamine dehydratase	REJECTED
18	0	2.20905e-05	PF00561 | PF07681	alpha/beta hydrolase fold | DoxX	REJECTED
18	0	2.20905e-05	PF01469 | PF01469 | PF01469 | PF01469	Pentapeptide repeats (8 copies) | Pentapeptide repeats (8 copies) | Pentapeptide repeats (8 copies) | Pentapeptide repeats (8 copies)	REJECTED
18	0	2.20905e-05	PF02369 | PF02369 | PF02369 | PF02369 | PF02369 | PF02369 | PF02369 | PF02369 | PF02369 | PF02369 | PF02369 | PF02369 | PF02369 | PF02369	Bacterial Ig-like domain (group 1) | Bacterial Ig-like domain (group 1) | Bacterial Ig-like domain (group 1) | Bacterial Ig-like domain (group 1) | Bacterial Ig-like domain (group 1) | Bacterial Ig-like domain (group 1) | Bacterial Ig-like domain (group 1) | Bacterial Ig-like domain (group 1) | Bacterial Ig-like domain (group 1) | Bacterial Ig-like domain (group 1) | Bacterial Ig-like domain (gro…	REJECTED
18	0	2.20905e-05	PF02729 | PF00185	Aspartate/ornithine carbamoyltransferase, carbamoyl-P binding domain | Aspartate/ornithine carbamoyltransferase, Asp/Orn binding domain	REJECTED
18	0	2.20905e-05	PF02801 | PF10026 | PF12227	Beta-ketoacyl synthase, C-terminal domain | Predicted Zn-dependent protease (DUF2268) | Protein of unknown function (DUF3603)	REJECTED
18	0	2.20905e-05	PF03780 | PF02028 | PF08240	Protein of unknown function (DUF322) | BCCT family transporter | Alcohol dehydrogenase GroES-like domain	REJECTED
18	0	2.20905e-05	PF04122 | PF04122 | PF04122 | PF04122	Putative cell wall binding repeat 2 | Putative cell wall binding repeat 2 | Putative cell wall binding repeat 2 | Putative cell wall binding repeat 2	REJECTED
18	0	2.20905e-05	PF07681 | PF01381	DoxX | Helix-turn-helix	REJECTED
18	0	2.20905e-05	PF08241 | PF10750	Methyltransferase domain | Protein of unknown function (DUF2536)	REJECTED
18	0	2.20905e-05	PF08662 | PF05922	Eukaryotic translation initiation factor eIF2A | Peptidase inhibitor I9	REJECTED
18	0	2.20905e-05	PF10031 | PF03780 | PF02028 | PF08240	Small integral membrane protein (DUF2273) | Protein of unknown function (DUF322) | BCCT family transporter | Alcohol dehydrogenase GroES-like domain	REJECTED
18	0	2.20905e-05	PF10612 | PF07098	Spore coat protein Z | Protein of unknown function (DUF1360)	REJECTED
18	0	2.20905e-05	PF10750 | PF07423	Protein of unknown function (DUF2536) | Protein of unknown function (DUF1510)	REJECTED
18	0	2.20905e-05	PF10815 | PF08545	ComZ | 3-Oxoacyl-[acyl-carrier-protein (ACP)] synthase III	REJECTED
18	0	2.20905e-05	PF10995 | PF10945	Protein of unknown function (DUF2819) | Protein of unknown function (DUF2629)	REJECTED
18	0	2.20905e-05	PF11120 | PF10995	Protein of unknown function (DUF2636) | Protein of unknown function (DUF2819)	REJECTED
18	11	0.193646	PF00106 | PF01565	short chain dehydrogenase | FAD binding domain	REJECTED
18	11	0.193646	PF00109 | PF02801 | PF10026	Beta-ketoacyl synthase, N-terminal domain | Beta-ketoacyl synthase, C-terminal domain | Predicted Zn-dependent protease (DUF2268)	REJECTED
18	11	0.193646	PF00378 | PF00106	Enoyl-CoA hydratase/isomerase family | short chain dehydrogenase	REJECTED
18	115	4.06645e-17	PF00501 | PF00550 | PF07993	AMP-binding enzyme | Phosphopantetheine attachment site | Male sterility protein	REJECTED
18	16	0.731601	PF01032 | PF00005 | PF01497	FecCD transport family | ABC transporter | Periplasmic binding protein	REJECTED
18	1	9.61659e-05	PF01032 | PF01032 | PF01497 | PF01168 | PF04183	FecCD transport family | FecCD transport family | Periplasmic binding protein | Alanine racemase, N-terminal domain | IucA / IucC family	REJECTED
18	1	9.61659e-05	PF01032 | PF01497 | PF01168 | PF04183	FecCD transport family | Periplasmic binding protein | Alanine racemase, N-terminal domain | IucA / IucC family	REJECTED
18	1	9.61659e-05	PF01032 | PF01497 | PF01168 | PF04183 | PF06276	FecCD transport family | Periplasmic binding protein | Alanine racemase, N-terminal domain | IucA / IucC family | Ferric iron reductase FhuF-like transporter	REJECTED
18	1	9.61659e-05	PF01497 | PF01168 | PF04183 | PF06276	Periplasmic binding protein | Alanine racemase, N-terminal domain | IucA / IucC family | Ferric iron reductase FhuF-like transporter	REJECTED
18	1	9.61659e-05	PF02028 | PF08240	BCCT family transporter | Alcohol dehydrogenase GroES-like domain	REJECTED
18	1	9.61659e-05	PF03176 | PF11659 | PF00109	MMPL family | Protein of unknown function (DUF3261) | Beta-ketoacyl synthase, N-terminal domain	REJECTED
18	2	0.000346619	PF01947 | PF00501	Protein of unknown function (DUF98) | AMP-binding enzyme	REJECTED
18	2	0.000346619	PF03780 | PF10031 | PF03780 | PF02028	Protein of unknown function (DUF322) | Small integral membrane protein (DUF2273) | Protein of unknown function (DUF322) | BCCT family transporter	REJECTED
18	21	0.630954	PF00291 | PF02423	Pyridoxal-phosphate dependent enzyme | Ornithine cyclodeaminase/mu-crystallin family	REJECTED
18	26	0.2278	PF00501 | PF00550 | PF00668 | PF00501 | PF00550 | PF07993	AMP-binding enzyme | Phosphopantetheine attachment site | Condensation domain | AMP-binding enzyme | Phosphopantetheine attachment site | Male sterility protein	REJECTED
18	29	0.108601	PF00550 | PF00668 | PF00501 | PF00550 | PF07993	Phosphopantetheine attachment site | Condensation domain | AMP-binding enzyme | Phosphopantetheine attachment site | Male sterility protein	REJECTED
18	3	0.00106311	PF00107 | PF00107	Zinc-binding dehydrogenase | Zinc-binding dehydrogenase	REJECTED
18	3	0.00106311	PF11194 | PF11194	Domain of unknown function (DUF2825) | Domain of unknown function (DUF2825)	REJECTED
18	33	0.0356919	PF00501 | PF00550 | PF00668 | PF00501 | PF00550 | PF00668 | PF00501 | PF00550 | PF00668 | PF00501 | PF00550 | PF00668 | PF00501 | PF00550 | PF00668 | PF00501 | PF00550 | PF00668 | PF00501 | PF00550 | PF00668 | PF00501 | PF00550 | PF00668 | PF00501 | PF00550	AMP-binding enzyme | Phosphopantetheine attachment site | Condensation domain | AMP-binding enzyme | Phosphopantetheine attachment site | Condensation domain | AMP-binding enzyme | Phosphopantetheine attachment site | Condensation domain | AMP-binding enzyme | Phosphopantetheine attachment site | Condensation domain | AMP-binding enzyme | Phosphopantetheine attachment site | Condensation domain |…	REJECTED
18	34	0.0265003	PF00668 | PF00501 | PF00550 | PF00668 | PF00501 | PF00550 | PF00668 | PF00501 | PF00550 | PF00668 | PF00501 | PF00550 | PF00668 | PF00501 | PF00550 | PF00668 | PF00501 | PF00550 | PF00668 | PF00501 | PF00550 | PF00668 | PF00501 | PF00550 | PF00668	Condensation domain | AMP-binding enzyme | Phosphopantetheine attachment site | Condensation domain | AMP-binding enzyme | Phosphopantetheine attachment site | Condensation domain | AMP-binding enzyme | Phosphopantetheine attachment site | Condensation domain | AMP-binding enzyme | Phosphopantetheine attachment site | Condensation domain | AMP-binding enzyme | Phosphopantetheine attachment site |…	REJECTED
18	5	0.00671439	PF00106 | PF00425 | PF00501 | PF00857	short chain dehydrogenase | chorismate binding enzyme | AMP-binding enzyme | Isochorismatase family	REJECTED
18	5	0.00671439	PF04464 | PF04464	CDP-Glycerol:Poly(glycerophosphate) glycerophosphotransferase | CDP-Glycerol:Poly(glycerophosphate) glycerophosphotransferase	REJECTED
18	51	7.10526e-05	PF00668 | PF00501 | PF00550 | PF07993	Condensation domain | AMP-binding enzyme | Phosphopantetheine attachment site | Male sterility protein	REJECTED
18	59	2.97724e-06	PF04464 | PF00535	CDP-Glycerol:Poly(glycerophosphate) glycerophosphotransferase | Glycosyl transferase family 2	REJECTED
18	6	0.0143059	PF01580 | PF01580 | PF04600 | PF00082 | PF05108	FtsK/SpoIIIE family | FtsK/SpoIIIE family | Protein of unknown function (DUF571) | Subtilase family | Protein of unknown function (DUF690)	REJECTED
18	66	1.63005e-07	PF06276 | PF10331	Ferric iron reductase FhuF-like transporter | Siderophore biosynthesis protein domain	REJECTED
18	7	0.0278069	PF02633 | PF00535	Creatinine amidohydrolase | Glycosyl transferase family 2	REJECTED
18	87	1.6539e-11	PF04932 | PF00535	O-Antigen ligase | Glycosyl transferase family 2	REJECTED
18	9	0.0832645	PF01580 | PF01580 | PF01580 | PF04600 | PF00082	FtsK/SpoIIIE family | FtsK/SpoIIIE family | FtsK/SpoIIIE family | Protein of unknown function (DUF571) | Subtilase family	REJECTED
17	0	3.73798e-05	PF00005 | PF10759	ABC transporter | Protein of unknown function (DUF2587)	REJECTED
17	0	3.73798e-05	PF00082 | PF05163	Subtilase family | DinB family	REJECTED
17	0	3.73798e-05	PF00324 | PF00999	Amino acid permease | Sodium/hydrogen exchanger family	REJECTED
17	0	3.73798e-05	PF00664 | PF00005 | PF00165	ABC transporter transmembrane region | ABC transporter | Bacterial regulatory helix-turn-helix proteins, AraC family	REJECTED
17	0	3.73798e-05	PF00934 | PF00823 | PF12484 | PF00823	PE family | PPE family | Polymorphic PE/PPE proteins C terminal | PPE family	REJECTED
17	0	3.73798e-05	PF01083 | PF01083	Cutinase | Cutinase	REJECTED
17	0	3.73798e-05	PF01553 | PF01553	Acyltransferase | Acyltransferase	REJECTED
17	0	3.73798e-05	PF03209 | PF01040	PUCC protein | UbiA prenyltransferase family	REJECTED
17	0	3.73798e-05	PF03744 | PF00155	6-carboxyhexanoate--CoA ligase | Aminotransferase class I and II	REJECTED
17	0	3.73798e-05	PF03992 | PF04304	Antibiotic biosynthesis monooxygenase | Protein of unknown function (DUF454)	REJECTED
17	0	3.73798e-05	PF04408 | PF07717	Helicase associated domain (HA2) | Domain of unknown function (DUF1605)	REJECTED
17	0	3.73798e-05	PF05222 | PF01262	Alanine dehydrogenase/PNT, N-terminal domain | Alanine dehydrogenase/PNT, C-terminal domain	REJECTED
17	0	3.73798e-05	PF06177 | PF03744 | PF00155	QueT transporter | 6-carboxyhexanoate--CoA ligase | Aminotransferase class I and II	REJECTED
17	0	3.73798e-05	PF06177 | PF03744	QueT transporter | 6-carboxyhexanoate--CoA ligase	REJECTED
17	0	3.73798e-05	PF06276 | PF07690 | PF00083	Ferric iron reductase FhuF-like transporter | Major Facilitator Superfamily | Sugar (and other) transporter	REJECTED
17	0	3.73798e-05	PF07690 | PF06445	Major Facilitator Superfamily | Bacterial transcription activator, effector binding domain	REJECTED
17	0	3.73798e-05	PF07717 | PF11898	Domain of unknown function (DUF1605) | Domain of unknown function (DUF3418)	REJECTED
17	0	3.73798e-05	PF07968 | PF06177	Leukocidin/Hemolysin toxin family | QueT transporter	REJECTED
17	0	3.73798e-05	PF07968 | PF06177 | PF03744	Leukocidin/Hemolysin toxin family | QueT transporter | 6-carboxyhexanoate--CoA ligase	REJECTED
17	0	3.73798e-05	PF07968 | PF06177 | PF03744 | PF00155	Leukocidin/Hemolysin toxin family | QueT transporter | 6-carboxyhexanoate--CoA ligase | Aminotransferase class I and II	REJECTED
17	0	3.73798e-05	PF07968 | PF07968 | PF06177	Leukocidin/Hemolysin toxin family | Leukocidin/Hemolysin toxin family | QueT transporter	REJECTED
17	0	3.73798e-05	PF07968 | PF07968 | PF06177 | PF03744	Leukocidin/Hemolysin toxin family | Leukocidin/Hemolysin toxin family | QueT transporter | 6-carboxyhexanoate--CoA ligase	REJECTED
17	0	3.73798e-05	PF07994 | PF01658	Myo-inositol-1-phosphate synthase | Myo-inositol-1-phosphate synthase	REJECTED
17	0	3.73798e-05	PF09953 | PF01022	Uncharacterized protein conserved in bacteria (DUF2187) | Bacterial regulatory protein, arsR family	REJECTED
17	1	0.000162441	PF00206 | PF10397	Lyase | Adenylosuccinate lyase C-terminus	REJECTED
17	1	0.000162441	PF04443 | PF05893	Acyl-protein synthetase, LuxE | Acyl-CoA reductase (LuxC)	REJECTED
17	1	0.000162441	PF07423 | PF03717 | PF00905	Protein of unknown function (DUF1510) | Penicillin-binding Protein dimerisation domain | Penicillin binding protein transpeptidase domain	REJECTED
17	1	0.000162441	PF07423 | PF03717	Protein of unknown function (DUF1510) | Penicillin-binding Protein dimerisation domain	REJECTED
17	1	0.000162441	PF08241 | PF10750 | PF07423	Methyltransferase domain | Protein of unknown function (DUF2536) | Protein of unknown function (DUF1510)	REJECTED
17	1	0.000162441	PF08241 | PF10750 | PF07423 | PF03717	Methyltransferase domain | Protein of unknown function (DUF2536) | Protein of unknown function (DUF1510) | Penicillin-binding Protein dimerisation domain	REJECTED
17	1	0.000162441	PF10750 | PF07423 | PF03717 | PF00905	Protein of unknown function (DUF2536) | Protein of unknown function (DUF1510) | Penicillin-binding Protein dimerisation domain | Penicillin binding protein transpeptidase domain	REJECTED
17	1	0.000162441	PF10750 | PF07423 | PF03717	Protein of unknown function (DUF2536) | Protein of unknown function (DUF1510) | Penicillin-binding Protein dimerisation domain	REJECTED
17	10	0.177932	PF07690 | PF00668 | PF00501 | PF00550 | PF00668 | PF00501	Major Facilitator Superfamily | Condensation domain | AMP-binding enzyme | Phosphopantetheine attachment site | Condensation domain | AMP-binding enzyme	REJECTED
17	13	0.465209	PF01978 | PF11495	Sugar-specific transcriptional regulator TrmB | Archaeal transcriptional regulator TrmB	REJECTED
17	16	0.861804	PF00668 | PF00501 | PF00550 | PF00668 | PF00501 | PF00550 | PF07993	Condensation domain | AMP-binding enzyme | Phosphopantetheine attachment site | Condensation domain | AMP-binding enzyme | Phosphopantetheine attachment site | Male sterility protein	REJECTED
17	17	1	PF02653 | PF00005 | PF12399 | PF00005	Branched-chain amino acid transport system / permease component | ABC transporter | Branched-chain amino acid ATP-binding cassette transporter | ABC transporter	REJECTED
17	2	0.000579063	PF00106 | PF00425 | PF00501 | PF00857 | PF00550 | PF00668 | PF00501 | PF00550 | PF00668	short chain dehydrogenase | chorismate binding enzyme | AMP-binding enzyme | Isochorismatase family | Phosphopantetheine attachment site | Condensation domain | AMP-binding enzyme | Phosphopantetheine attachment site | Condensation domain	REJECTED
17	2	0.000579063	PF00106 | PF00425 | PF00501 | PF00857 | PF00550 | PF00668 | PF00501 | PF00550	short chain dehydrogenase | chorismate binding enzyme | AMP-binding enzyme | Isochorismatase family | Phosphopantetheine attachment site | Condensation domain | AMP-binding enzyme | Phosphopantetheine attachment site	REJECTED
17	2	0.000579063	PF00106 | PF00425 | PF00501 | PF00857 | PF00550 | PF00668 | PF00501	short chain dehydrogenase | chorismate binding enzyme | AMP-binding enzyme | Isochorismatase family | Phosphopantetheine attachment site | Condensation domain | AMP-binding enzyme	REJECTED
17	2	0.000579063	PF00106 | PF00425 | PF00501 | PF00857 | PF00550 | PF00668	short chain dehydrogenase | chorismate binding enzyme | AMP-binding enzyme | Isochorismatase family | Phosphopantetheine attachment site | Condensation domain	REJECTED
17	2	0.000579063	PF00425 | PF00501 | PF00857 | PF00550 | PF00668 | PF00501 | PF00550 | PF00668	chorismate binding enzyme | AMP-binding enzyme | Isochorismatase family | Phosphopantetheine attachment site | Condensation domain | AMP-binding enzyme | Phosphopantetheine attachment site | Condensation domain	REJECTED
17	2	0.000579063	PF00425 | PF00501 | PF00857 | PF00550 | PF00668 | PF00501 | PF00550 | PF00668 | PF00501	chorismate binding enzyme | AMP-binding enzyme | Isochorismatase family | Phosphopantetheine attachment site | Condensation domain | AMP-binding enzyme | Phosphopantetheine attachment site | Condensation domain | AMP-binding enzyme	REJECTED
17	2	0.000579063	PF00501 | PF00857 | PF00550 | PF00668 | PF00501 | PF00550 | PF00668	AMP-binding enzyme | Isochorismatase family | Phosphopantetheine attachment site | Condensation domain | AMP-binding enzyme | Phosphopantetheine attachment site | Condensation domain	REJECTED
17	2	0.000579063	PF00501 | PF00857 | PF00550 | PF00668 | PF00501 | PF00550 | PF00668 | PF00501	AMP-binding enzyme | Isochorismatase family | Phosphopantetheine attachment site | Condensation domain | AMP-binding enzyme | Phosphopantetheine attachment site | Condensation domain | AMP-binding enzyme	REJECTED
17	2	0.000579063	PF00556 | PF00124 | PF00124	Antenna complex alpha/beta subunit | Photosynthetic reaction centre protein | Photosynthetic reaction centre protein	REJECTED
17	2	0.000579063	PF00556 | PF00556 | PF00124	Antenna complex alpha/beta subunit | Antenna complex alpha/beta subunit | Photosynthetic reaction centre protein	REJECTED
17	2	0.000579063	PF00857 | PF00550 | PF00668 | PF00501 | PF00550 | PF00668	Isochorismatase family | Phosphopantetheine attachment site | Condensation domain | AMP-binding enzyme | Phosphopantetheine attachment site | Condensation domain	REJECTED
17	2	0.000579063	PF00857 | PF00550 | PF00668 | PF00501 | PF00550 | PF00668 | PF00501	Isochorismatase family | Phosphopantetheine attachment site | Condensation domain | AMP-binding enzyme | Phosphopantetheine attachment site | Condensation domain | AMP-binding enzyme	REJECTED
17	2	0.000579063	PF00930 | PF00326	Dipeptidyl peptidase IV (DPP IV) N-terminal region | Prolyl oligopeptidase family	REJECTED
17	2	0.000579063	PF11922 | PF11922	Domain of unknown function (DUF3440) | Domain of unknown function (DUF3440)	REJECTED
17	21	0.516412	PF01381 | PF07883	Helix-turn-helix | Cupin domain	REJECTED
17	21	0.516412	PF07690 | PF00083	Major Facilitator Superfamily | Sugar (and other) transporter	REJECTED
17	22	0.42334	PF01326 | PF00391	Pyruvate phosphate dikinase, PEP/pyruvate binding domain | PEP-utilising enzyme, mobile domain	REJECTED
17	22	0.42334	PF07690 | PF00668 | PF00501 | PF00550 | PF00668	Major Facilitator Superfamily | Condensation domain | AMP-binding enzyme | Phosphopantetheine attachment site | Condensation domain	REJECTED
17	28	0.10105	PF07690 | PF00668 | PF00501 | PF00550	Major Facilitator Superfamily | Condensation domain | AMP-binding enzyme | Phosphopantetheine attachment site	REJECTED
17	3	0.00174512	PF00005 | PF00165	ABC transporter | Bacterial regulatory helix-turn-helix proteins, AraC family	REJECTED
17	3	0.00174512	PF06968 | PF00202	Biotin and Thiamin Synthesis associated domain | Aminotransferase class-III	REJECTED
17	3	0.00174512	PF11271 | PF01757	Protein of unknown function (DUF3068) | Acyltransferase family	REJECTED
17	30	0.0579277	PF07690 | PF00668 | PF00501	Major Facilitator Superfamily | Condensation domain | AMP-binding enzyme	REJECTED
17	33	0.0236516	PF00668 | PF00501 | PF00550 | PF00668 | PF00501 | PF00550 | PF00668 | PF00501 | PF00550 | PF00668 | PF00501 | PF00550 | PF00668 | PF00501 | PF00550 | PF00668 | PF00501 | PF00550 | PF00668 | PF00501 | PF00550 | PF00668 | PF00501 | PF00550 | PF00668 | PF00501	Condensation domain | AMP-binding enzyme | Phosphopantetheine attachment site | Condensation domain | AMP-binding enzyme | Phosphopantetheine attachment site | Condensation domain | AMP-binding enzyme | Phosphopantetheine attachment site | Condensation domain | AMP-binding enzyme | Phosphopantetheine attachment site | Condensation domain | AMP-binding enzyme | Phosphopantetheine attachment site |…	REJECTED
17	42	0.00113503	PF07690 | PF00668	Major Facilitator Superfamily | Condensation domain	REJECTED
17	5	0.0105152	PF00106 | PF00425 | PF00501 | PF00857 | PF00550	short chain dehydrogenase | chorismate binding enzyme | AMP-binding enzyme | Isochorismatase family | Phosphopantetheine attachment site	REJECTED
17	62	4.12936e-07	PF00550 | PF00668 | PF00550	Phosphopantetheine attachment site | Condensation domain | Phosphopantetheine attachment site	REJECTED
17	8	0.0718606	PF00425 | PF00501 | PF00857 | PF00550 | PF00668	chorismate binding enzyme | AMP-binding enzyme | Isochorismatase family | Phosphopantetheine attachment site | Condensation domain	REJECTED
17	8	0.0718606	PF00425 | PF00501 | PF00857 | PF00550 | PF00668 | PF00501	chorismate binding enzyme | AMP-binding enzyme | Isochorismatase family | Phosphopantetheine attachment site | Condensation domain | AMP-binding enzyme	REJECTED
17	8	0.0718606	PF00425 | PF00501 | PF00857 | PF00550 | PF00668 | PF00501 | PF00550	chorismate binding enzyme | AMP-binding enzyme | Isochorismatase family | Phosphopantetheine attachment site | Condensation domain | AMP-binding enzyme | Phosphopantetheine attachment site	REJECTED
17	8	0.0718606	PF00501 | PF00857 | PF00550 | PF00668	AMP-binding enzyme | Isochorismatase family | Phosphopantetheine attachment site | Condensation domain	REJECTED
17	8	0.0718606	PF00501 | PF00857 | PF00550 | PF00668 | PF00501	AMP-binding enzyme | Isochorismatase family | Phosphopantetheine attachment site | Condensation domain | AMP-binding enzyme	REJECTED
17	8	0.0718606	PF00501 | PF00857 | PF00550 | PF00668 | PF00501 | PF00550	AMP-binding enzyme | Isochorismatase family | Phosphopantetheine attachment site | Condensation domain | AMP-binding enzyme | Phosphopantetheine attachment site	REJECTED
17	8	0.0718606	PF00857 | PF00550 | PF00668	Isochorismatase family | Phosphopantetheine attachment site | Condensation domain	REJECTED
17	8	0.0718606	PF00857 | PF00550 | PF00668 | PF00501	Isochorismatase family | Phosphopantetheine attachment site | Condensation domain | AMP-binding enzyme	REJECTED
17	8	0.0718606	PF00857 | PF00550 | PF00668 | PF00501 | PF00550	Isochorismatase family | Phosphopantetheine attachment site | Condensation domain | AMP-binding enzyme | Phosphopantetheine attachment site	REJECTED
17	83	4.11158e-11	PF00668 | PF00501 | PF00550 | PF00668 | PF00501 | PF00550 | PF00668 | PF00668 | PF00501 | PF00550 | PF00668	Condensation domain | AMP-binding enzyme | Phosphopantetheine attachment site | Condensation domain | AMP-binding enzyme | Phosphopantetheine attachment site | Condensation domain | Condensation domain | AMP-binding enzyme | Phosphopantetheine attachment site | Condensation domain	REJECTED
17	9	0.116664	PF07690 | PF00668 | PF00501 | PF00550 | PF00668 | PF00501 | PF00550	Major Facilitator Superfamily | Condensation domain | AMP-binding enzyme | Phosphopantetheine attachment site | Condensation domain | AMP-binding enzyme | Phosphopantetheine attachment site	REJECTED
16	0	6.33425e-05	PF00005 | PF00664 | PF00005 | PF00165	ABC transporter | ABC transporter transmembrane region | ABC transporter | Bacterial regulatory helix-turn-helix proteins, AraC family	REJECTED
16	0	6.33425e-05	PF00664 | PF00005 | PF00664 | PF00005 | PF00165	ABC transporter transmembrane region | ABC transporter | ABC transporter transmembrane region | ABC transporter | Bacterial regulatory helix-turn-helix proteins, AraC family	REJECTED
16	0	6.33425e-05	PF00823 | PF08237	PPE family | PE-PPE domain	REJECTED
16	0	6.33425e-05	PF00934 | PF00823 | PF12484 | PF00823 | PF12484	PE family | PPE family | Polymorphic PE/PPE proteins C terminal | PPE family | Polymorphic PE/PPE proteins C terminal	REJECTED
16	0	6.33425e-05	PF01442 | PF01442 | PF01442 | PF01442 | PF01442 | PF01442 | PF01442	Apolipoprotein A1/A4/E domain | Apolipoprotein A1/A4/E domain | Apolipoprotein A1/A4/E domain | Apolipoprotein A1/A4/E domain | Apolipoprotein A1/A4/E domain | Apolipoprotein A1/A4/E domain | Apolipoprotein A1/A4/E domain	REJECTED
16	0	6.33425e-05	PF01979 | PF00699	Amidohydrolase family | Urease beta subunit	REJECTED
16	0	6.33425e-05	PF02668 | PF10862	Taurine catabolism dioxygenase TauD, TfdA family | Protein of unknown function (DUF2662)	REJECTED
16	0	6.33425e-05	PF02801 | PF00109 | PF02801 | PF01039	Beta-ketoacyl synthase, C-terminal domain | Beta-ketoacyl synthase, N-terminal domain | Beta-ketoacyl synthase, C-terminal domain | Carboxyl transferase domain	REJECTED
16	0	6.33425e-05	PF04183 | PF06276 | PF03780 | PF10031 | PF03780	IucA / IucC family | Ferric iron reductase FhuF-like transporter | Protein of unknown function (DUF322) | Small integral membrane protein (DUF2273) | Protein of unknown function (DUF322)	REJECTED
16	0	6.33425e-05	PF04183 | PF06276 | PF03780 | PF10031 | PF03780 | PF02028	IucA / IucC family | Ferric iron reductase FhuF-like transporter | Protein of unknown function (DUF322) | Small integral membrane protein (DUF2273) | Protein of unknown function (DUF322) | BCCT family transporter	REJECTED
16	0	6.33425e-05	PF05257 | PF01757	CHAP domain | Acyltransferase family	REJECTED
16	0	6.33425e-05	PF06276 | PF03780 | PF10031 | PF03780	Ferric iron reductase FhuF-like transporter | Protein of unknown function (DUF322) | Small integral membrane protein (DUF2273) | Protein of unknown function (DUF322)	REJECTED
16	0	6.33425e-05	PF06276 | PF03780 | PF10031 | PF03780 | PF02028	Ferric iron reductase FhuF-like transporter | Protein of unknown function (DUF322) | Small integral membrane protein (DUF2273) | Protein of unknown function (DUF322) | BCCT family transporter	REJECTED
16	0	6.33425e-05	PF06276 | PF03780 | PF10031 | PF03780 | PF02028 | PF08240	Ferric iron reductase FhuF-like transporter | Protein of unknown function (DUF322) | Small integral membrane protein (DUF2273) | Protein of unknown function (DUF322) | BCCT family transporter | Alcohol dehydrogenase GroES-like domain	REJECTED
16	0	6.33425e-05	PF06739 | PF06739 | PF06739 | PF06739	Beta-propeller repeat | Beta-propeller repeat | Beta-propeller repeat | Beta-propeller repeat	REJECTED
16	0	6.33425e-05	PF08310 | PF08310 | PF08310 | PF08310 | PF08310 | PF08310 | PF08310	LGFP repeat | LGFP repeat | LGFP repeat | LGFP repeat | LGFP repeat | LGFP repeat | LGFP repeat	REJECTED
16	0	6.33425e-05	PF11621 | PF07968	C3 binding domain 4 of IgG-bind protein SBI | Leukocidin/Hemolysin toxin family	REJECTED
16	1	0.000274727	PF00353 | PF00353	Hemolysin-type calcium-binding repeat (2 copies) | Hemolysin-type calcium-binding repeat (2 copies)	REJECTED
16	1	0.000274727	PF08237 | PF00501	PE-PPE domain | AMP-binding enzyme	REJECTED
16	1	0.000274727	PF10945 | PF10995 | PF11120	Protein of unknown function (DUF2629) | Protein of unknown function (DUF2819) | Protein of unknown function (DUF2636)	REJECTED
16	1	0.000274727	PF10995 | PF11120 | PF11658	Protein of unknown function (DUF2819) | Protein of unknown function (DUF2636) | Protein of unknown function (DUF3260)	REJECTED
16	1	0.000274727	PF11120 | PF11658	Protein of unknown function (DUF2636) | Protein of unknown function (DUF3260)	REJECTED
16	11	0.335924	PF00884 | PF00106	Sulfatase | short chain dehydrogenase	REJECTED
16	14	0.715001	PF01041 | PF01041	DegT/DnrJ/EryC1/StrS aminotransferase family | DegT/DnrJ/EryC1/StrS aminotransferase family	REJECTED
16	15	0.857462	PF00310 | PF00310	Glutamine amidotransferases class-II | Glutamine amidotransferases class-II	REJECTED
16	161	1.16701e-27	PF10531 | PF10531	SLBB domain | SLBB domain	REJECTED
16	17	0.861804	PF03176 | PF03176 | PF05423	MMPL family | MMPL family | Mycobacterium membrane protein	REJECTED
16	18	0.731601	PF00109 | PF02801 | PF01039	Beta-ketoacyl synthase, N-terminal domain | Beta-ketoacyl synthase, C-terminal domain | Carboxyl transferase domain	REJECTED
16	19	0.61209	PF11203 | PF00082 | PF04600	Protein of unknown function (DUF2984) | Subtilase family | Protein of unknown function (DUF571)	REJECTED
16	2	0.000967428	PF00351 | PF00351 | PF01329	Biopterin-dependent aromatic amino acid hydroxylase | Biopterin-dependent aromatic amino acid hydroxylase | Pterin 4 alpha carbinolamine dehydratase	REJECTED
16	2	0.000967428	PF00899 | PF05237	ThiF family | MoeZ/MoeB domain	REJECTED
16	2	0.000967428	PF03780 | PF10031 | PF03780 | PF02028 | PF08240	Protein of unknown function (DUF322) | Small integral membrane protein (DUF2273) | Protein of unknown function (DUF322) | BCCT family transporter | Alcohol dehydrogenase GroES-like domain	REJECTED
16	2	0.000967428	PF04183 | PF06276 | PF03780	IucA / IucC family | Ferric iron reductase FhuF-like transporter | Protein of unknown function (DUF322)	REJECTED
16	2	0.000967428	PF04183 | PF06276 | PF03780 | PF10031	IucA / IucC family | Ferric iron reductase FhuF-like transporter | Protein of unknown function (DUF322) | Small integral membrane protein (DUF2273)	REJECTED
16	2	0.000967428	PF06276 | PF03780	Ferric iron reductase FhuF-like transporter | Protein of unknown function (DUF322)	REJECTED
16	2	0.000967428	PF06276 | PF03780 | PF10031	Ferric iron reductase FhuF-like transporter | Protein of unknown function (DUF322) | Small integral membrane protein (DUF2273)	REJECTED
16	21	0.41108	PF09699 | PF09699 | PF09699 | PF09699 | PF09699 | PF09699	Doubled CXXCH motif (Paired_CXXCH_1) | Doubled CXXCH motif (Paired_CXXCH_1) | Doubled CXXCH motif (Paired_CXXCH_1) | Doubled CXXCH motif (Paired_CXXCH_1) | Doubled CXXCH motif (Paired_CXXCH_1) | Doubled CXXCH motif (Paired_CXXCH_1)	REJECTED
16	22	0.33039	PF00550 | PF00668 | PF00501 | PF00550 | PF00668 | PF00501 | PF00550 | PF00668 | PF00501 | PF00550 | PF00668 | PF00501 | PF00550 | PF00668 | PF00501 | PF00550 | PF00668 | PF00501 | PF00550 | PF00668 | PF00501 | PF00550 | PF00668 | PF00501 | PF00550 | PF00668 | PF00501	Phosphopantetheine attachment site | Condensation domain | AMP-binding enzyme | Phosphopantetheine attachment site | Condensation domain | AMP-binding enzyme | Phosphopantetheine attachment site | Condensation domain | AMP-binding enzyme | Phosphopantetheine attachment site | Condensation domain | AMP-binding enzyme | Phosphopantetheine attachment site | Condensation domain | AMP-binding enzyme |…	REJECTED
16	23	0.262332	PF00550 | PF00668 | PF00501 | PF00550 | PF00668 | PF00501 | PF00550 | PF00668 | PF00501 | PF00550 | PF00668 | PF00501 | PF00550 | PF00668 | PF00501 | PF00550 | PF00668 | PF00501 | PF00550 | PF00668 | PF00501 | PF00550 | PF00668 | PF00501 | PF00550 | PF00668	Phosphopantetheine attachment site | Condensation domain | AMP-binding enzyme | Phosphopantetheine attachment site | Condensation domain | AMP-binding enzyme | Phosphopantetheine attachment site | Condensation domain | AMP-binding enzyme | Phosphopantetheine attachment site | Condensation domain | AMP-binding enzyme | Phosphopantetheine attachment site | Condensation domain | AMP-binding enzyme |…	REJECTED
16	26	0.122823	PF00857 | PF00550 | PF00501 | PF00425	Isochorismatase family | Phosphopantetheine attachment site | AMP-binding enzyme | chorismate binding enzyme	REJECTED
16	3	0.00285994	PF00550 | PF00668 | PF08415 | PF00550 | PF00109 | PF02801 | PF00698	Phosphopantetheine attachment site | Condensation domain | Nonribosomal peptide synthase | Phosphopantetheine attachment site | Beta-ketoacyl synthase, N-terminal domain | Beta-ketoacyl synthase, C-terminal domain | Acyl transferase domain	REJECTED
16	3	0.00285994	PF00550 | PF00668 | PF08415 | PF00550 | PF00109 | PF02801	Phosphopantetheine attachment site | Condensation domain | Nonribosomal peptide synthase | Phosphopantetheine attachment site | Beta-ketoacyl synthase, N-terminal domain | Beta-ketoacyl synthase, C-terminal domain	REJECTED
16	3	0.00285994	PF00550 | PF00668 | PF08415 | PF00550 | PF00109	Phosphopantetheine attachment site | Condensation domain | Nonribosomal peptide synthase | Phosphopantetheine attachment site | Beta-ketoacyl synthase, N-terminal domain	REJECTED
16	3	0.00285994	PF00668 | PF08415 | PF00550 | PF00109	Condensation domain | Nonribosomal peptide synthase | Phosphopantetheine attachment site | Beta-ketoacyl synthase, N-terminal domain	REJECTED
16	3	0.00285994	PF00668 | PF08415 | PF00550 | PF00109 | PF02801	Condensation domain | Nonribosomal peptide synthase | Phosphopantetheine attachment site | Beta-ketoacyl synthase, N-terminal domain | Beta-ketoacyl synthase, C-terminal domain	REJECTED
16	3	0.00285994	PF00668 | PF08415 | PF00550 | PF00109 | PF02801 | PF00698	Condensation domain | Nonribosomal peptide synthase | Phosphopantetheine attachment site | Beta-ketoacyl synthase, N-terminal domain | Beta-ketoacyl synthase, C-terminal domain | Acyl transferase domain	REJECTED
16	3	0.00285994	PF01210 | PF07479	NAD-dependent glycerol-3-phosphate dehydrogenase N-terminus | NAD-dependent glycerol-3-phosphate dehydrogenase C-terminus	REJECTED
16	3	0.00285994	PF06564 | PF10945	YhjQ protein | Protein of unknown function (DUF2629)	REJECTED
16	3	0.00285994	PF08415 | PF00550 | PF00109	Nonribosomal peptide synthase | Phosphopantetheine attachment site | Beta-ketoacyl synthase, N-terminal domain	REJECTED
16	3	0.00285994	PF08415 | PF00550 | PF00109 | PF02801	Nonribosomal peptide synthase | Phosphopantetheine attachment site | Beta-ketoacyl synthase, N-terminal domain | Beta-ketoacyl synthase, C-terminal domain	REJECTED
16	3	0.00285994	PF08415 | PF00550 | PF00109 | PF02801 | PF00698	Nonribosomal peptide synthase | Phosphopantetheine attachment site | Beta-ketoacyl synthase, N-terminal domain | Beta-ketoacyl synthase, C-terminal domain | Acyl transferase domain	REJECTED
16	318	2.4363e-61	PF00550 | PF00109 | PF02801 | PF00698 | PF08659	Phosphopantetheine attachment site | Beta-ketoacyl synthase, N-terminal domain | Beta-ketoacyl synthase, C-terminal domain | Acyl transferase domain | KR domain	REJECTED
16	33	0.0151584	PF00857 | PF00550 | PF00501	Isochorismatase family | Phosphopantetheine attachment site | AMP-binding enzyme	REJECTED
16	34	0.0109095	PF00668 | PF00501 | PF00550 | PF00668 | PF00501 | PF00550 | PF00668 | PF00501 | PF00550 | PF00668 | PF00501 | PF00550 | PF00668 | PF00501 | PF00550 | PF00668 | PF00501 | PF00550 | PF00668 | PF00501 | PF00550 | PF00668 | PF00501 | PF00550 | PF00668 | PF00501 | PF00550	Condensation domain | AMP-binding enzyme | Phosphopantetheine attachment site | Condensation domain | AMP-binding enzyme | Phosphopantetheine attachment site | Condensation domain | AMP-binding enzyme | Phosphopantetheine attachment site | Condensation domain | AMP-binding enzyme | Phosphopantetheine attachment site | Condensation domain | AMP-binding enzyme | Phosphopantetheine attachment site |…	REJECTED
16	36	0.00554567	PF00535 | PF05401	Glycosyl transferase family 2 | Nodulation protein S (NodS)	REJECTED
16	7	0.0605689	PF01814 | PF01814	Hemerythrin HHE cation binding domain | Hemerythrin HHE cation binding domain	REJECTED
16	79	1.02198e-10	PF00501 | PF00550 | PF00668 | PF00501 | PF00550 | PF00668 | PF00668 | PF00501 | PF00550 | PF00668 | PF00501	AMP-binding enzyme | Phosphopantetheine attachment site | Condensation domain | AMP-binding enzyme | Phosphopantetheine attachment site | Condensation domain | Condensation domain | AMP-binding enzyme | Phosphopantetheine attachment site | Condensation domain | AMP-binding enzyme	REJECTED
16	8	0.10247	PF01569 | PF00534	PAP2 superfamily | Glycosyl transferases group 1	REJECTED
16	8	0.10247	PF07690 | PF00664 | PF00005 | PF00664	Major Facilitator Superfamily | ABC transporter transmembrane region | ABC transporter | ABC transporter transmembrane region	REJECTED
16	8	0.10247	PF07690 | PF00664 | PF00005 | PF00664 | PF00005	Major Facilitator Superfamily | ABC transporter transmembrane region | ABC transporter | ABC transporter transmembrane region | ABC transporter	REJECTED
16	9	0.161513	PF07690 | PF00664	Major Facilitator Superfamily | ABC transporter transmembrane region	REJECTED
16	9	0.161513	PF07690 | PF00664 | PF00005	Major Facilitator Superfamily | ABC transporter transmembrane region | ABC transporter	REJECTED
15	0	0.000107511	PF00271 | PF12029	Helicase conserved C-terminal domain | Domain of unknown function (DUF3516)	REJECTED
15	0	0.000107511	PF00501 | PF08242 | PF00550 | PF00668 | PF08415 | PF00550 | PF00109	AMP-binding enzyme | Methyltransferase domain | Phosphopantetheine attachment site | Condensation domain | Nonribosomal peptide synthase | Phosphopantetheine attachment site | Beta-ketoacyl synthase, N-terminal domain	REJECTED
15	0	0.000107511	PF00501 | PF08242 | PF00550 | PF00668 | PF08415 | PF00550 | PF00109 | PF02801	AMP-binding enzyme | Methyltransferase domain | Phosphopantetheine attachment site | Condensation domain | Nonribosomal peptide synthase | Phosphopantetheine attachment site | Beta-ketoacyl synthase, N-terminal domain | Beta-ketoacyl synthase, C-terminal domain	REJECTED
15	0	0.000107511	PF00501 | PF08242 | PF00550 | PF00668 | PF08415 | PF00550 | PF00109 | PF02801 | PF00698	AMP-binding enzyme | Methyltransferase domain | Phosphopantetheine attachment site | Condensation domain | Nonribosomal peptide synthase | Phosphopantetheine attachment site | Beta-ketoacyl synthase, N-terminal domain | Beta-ketoacyl synthase, C-terminal domain | Acyl transferase domain	REJECTED
15	0	0.000107511	PF00501 | PF08242 | PF00550 | PF00668 | PF08415 | PF00550 | PF00109 | PF02801 | PF00698 | PF08242	AMP-binding enzyme | Methyltransferase domain | Phosphopantetheine attachment site | Condensation domain | Nonribosomal peptide synthase | Phosphopantetheine attachment site | Beta-ketoacyl synthase, N-terminal domain | Beta-ketoacyl synthase, C-terminal domain | Acyl transferase domain | Methyltransferase domain	REJECTED
15	0	0.000107511	PF00501 | PF08242 | PF00550 | PF00668 | PF08415 | PF00550 | PF00109 | PF02801 | PF00698 | PF08242 | PF08659	AMP-binding enzyme | Methyltransferase domain | Phosphopantetheine attachment site | Condensation domain | Nonribosomal peptide synthase | Phosphopantetheine attachment site | Beta-ketoacyl synthase, N-terminal domain | Beta-ketoacyl synthase, C-terminal domain | Acyl transferase domain | Methyltransferase domain | KR domain	REJECTED
15	0	0.000107511	PF00501 | PF08242 | PF00550 | PF00668 | PF08415 | PF00550 | PF00109 | PF02801 | PF00698 | PF08242 | PF08659 | PF00550	AMP-binding enzyme | Methyltransferase domain | Phosphopantetheine attachment site | Condensation domain | Nonribosomal peptide synthase | Phosphopantetheine attachment site | Beta-ketoacyl synthase, N-terminal domain | Beta-ketoacyl synthase, C-terminal domain | Acyl transferase domain | Methyltransferase domain | KR domain | Phosphopantetheine attachment site	REJECTED
15	0	0.000107511	PF00535 | PF01501 | PF08437	Glycosyl transferase family 2 | Glycosyl transferase family 8 | Glycosyl transferase family 8 C-terminal	REJECTED
15	0	0.000107511	PF00535 | PF01501 | PF08437 | PF06176	Glycosyl transferase family 2 | Glycosyl transferase family 8 | Glycosyl transferase family 8 C-terminal | Lipopolysaccharide core biosynthesis protein (WaaY)	REJECTED
15	0	0.000107511	PF00550 | PF00668 | PF08415 | PF00501 | PF08242 | PF00550 | PF00668 | PF08415 | PF00550 | PF00109 | PF02801 | PF00698 | PF08242 | PF08659	Phosphopantetheine attachment site | Condensation domain | Nonribosomal peptide synthase | AMP-binding enzyme | Methyltransferase domain | Phosphopantetheine attachment site | Condensation domain | Nonribosomal peptide synthase | Phosphopantetheine attachment site | Beta-ketoacyl synthase, N-terminal domain | Beta-ketoacyl synthase, C-terminal domain | Acyl transferase domain | Methyltransferase …	REJECTED
15	0	0.000107511	PF00550 | PF00668 | PF08415 | PF00501 | PF08242 | PF00550 | PF00668 | PF08415 | PF00550 | PF00109 | PF02801 | PF00698 | PF08242	Phosphopantetheine attachment site | Condensation domain | Nonribosomal peptide synthase | AMP-binding enzyme | Methyltransferase domain | Phosphopantetheine attachment site | Condensation domain | Nonribosomal peptide synthase | Phosphopantetheine attachment site | Beta-ketoacyl synthase, N-terminal domain | Beta-ketoacyl synthase, C-terminal domain | Acyl transferase domain | Methyltransferase …	REJECTED
15	0	0.000107511	PF00550 | PF00668 | PF08415 | PF00501 | PF08242 | PF00550 | PF00668 | PF08415 | PF00550 | PF00109 | PF02801 | PF00698	Phosphopantetheine attachment site | Condensation domain | Nonribosomal peptide synthase | AMP-binding enzyme | Methyltransferase domain | Phosphopantetheine attachment site | Condensation domain | Nonribosomal peptide synthase | Phosphopantetheine attachment site | Beta-ketoacyl synthase, N-terminal domain | Beta-ketoacyl synthase, C-terminal domain | Acyl transferase domain	REJECTED
15	0	0.000107511	PF00550 | PF00668 | PF08415 | PF00501 | PF08242 | PF00550 | PF00668 | PF08415 | PF00550 | PF00109 | PF02801	Phosphopantetheine attachment site | Condensation domain | Nonribosomal peptide synthase | AMP-binding enzyme | Methyltransferase domain | Phosphopantetheine attachment site | Condensation domain | Nonribosomal peptide synthase | Phosphopantetheine attachment site | Beta-ketoacyl synthase, N-terminal domain | Beta-ketoacyl synthase, C-terminal domain	REJECTED
15	0	0.000107511	PF00550 | PF00668 | PF08415 | PF00501 | PF08242 | PF00550 | PF00668 | PF08415 | PF00550 | PF00109	Phosphopantetheine attachment site | Condensation domain | Nonribosomal peptide synthase | AMP-binding enzyme | Methyltransferase domain | Phosphopantetheine attachment site | Condensation domain | Nonribosomal peptide synthase | Phosphopantetheine attachment site | Beta-ketoacyl synthase, N-terminal domain	REJECTED
15	0	0.000107511	PF00668 | PF08415 | PF00501 | PF08242 | PF00550 | PF00668 | PF08415 | PF00550 | PF00109	Condensation domain | Nonribosomal peptide synthase | AMP-binding enzyme | Methyltransferase domain | Phosphopantetheine attachment site | Condensation domain | Nonribosomal peptide synthase | Phosphopantetheine attachment site | Beta-ketoacyl synthase, N-terminal domain	REJECTED
15	0	0.000107511	PF00668 | PF08415 | PF00501 | PF08242 | PF00550 | PF00668 | PF08415 | PF00550 | PF00109 | PF02801	Condensation domain | Nonribosomal peptide synthase | AMP-binding enzyme | Methyltransferase domain | Phosphopantetheine attachment site | Condensation domain | Nonribosomal peptide synthase | Phosphopantetheine attachment site | Beta-ketoacyl synthase, N-terminal domain | Beta-ketoacyl synthase, C-terminal domain	REJECTED
15	0	0.000107511	PF00668 | PF08415 | PF00501 | PF08242 | PF00550 | PF00668 | PF08415 | PF00550 | PF00109 | PF02801 | PF00698	Condensation domain | Nonribosomal peptide synthase | AMP-binding enzyme | Methyltransferase domain | Phosphopantetheine attachment site | Condensation domain | Nonribosomal peptide synthase | Phosphopantetheine attachment site | Beta-ketoacyl synthase, N-terminal domain | Beta-ketoacyl synthase, C-terminal domain | Acyl transferase domain	REJECTED
15	0	0.000107511	PF00668 | PF08415 | PF00501 | PF08242 | PF00550 | PF00668 | PF08415 | PF00550 | PF00109 | PF02801 | PF00698 | PF08242	Condensation domain | Nonribosomal peptide synthase | AMP-binding enzyme | Methyltransferase domain | Phosphopantetheine attachment site | Condensation domain | Nonribosomal peptide synthase | Phosphopantetheine attachment site | Beta-ketoacyl synthase, N-terminal domain | Beta-ketoacyl synthase, C-terminal domain | Acyl transferase domain | Methyltransferase domain	REJECTED
15	0	0.000107511	PF00668 | PF08415 | PF00501 | PF08242 | PF00550 | PF00668 | PF08415 | PF00550 | PF00109 | PF02801 | PF00698 | PF08242 | PF08659	Condensation domain | Nonribosomal peptide synthase | AMP-binding enzyme | Methyltransferase domain | Phosphopantetheine attachment site | Condensation domain | Nonribosomal peptide synthase | Phosphopantetheine attachment site | Beta-ketoacyl synthase, N-terminal domain | Beta-ketoacyl synthase, C-terminal domain | Acyl transferase domain | Methyltransferase domain | KR domain	REJECTED
15	0	0.000107511	PF00668 | PF08415 | PF00501 | PF08242 | PF00550 | PF00668 | PF08415 | PF00550 | PF00109 | PF02801 | PF00698 | PF08242 | PF08659 | PF00550	Condensation domain | Nonribosomal peptide synthase | AMP-binding enzyme | Methyltransferase domain | Phosphopantetheine attachment site | Condensation domain | Nonribosomal peptide synthase | Phosphopantetheine attachment site | Beta-ketoacyl synthase, N-terminal domain | Beta-ketoacyl synthase, C-terminal domain | Acyl transferase domain | Methyltransferase domain | KR domain | Phosphopantethei…	REJECTED
15	0	0.000107511	PF00756 | PF01083	Putative esterase | Cutinase	REJECTED
15	0	0.000107511	PF00763 | PF02882	Tetrahydrofolate dehydrogenase/cyclohydrolase, catalytic domain | Tetrahydrofolate dehydrogenase/cyclohydrolase, NAD(P)-binding domain	REJECTED
15	0	0.000107511	PF00823 | PF12484 | PF00823 | PF12484 | PF00823	PPE family | Polymorphic PE/PPE proteins C terminal | PPE family | Polymorphic PE/PPE proteins C terminal | PPE family	REJECTED
15	0	0.000107511	PF01370 | PF02558	NAD dependent epimerase/dehydratase family | Ketopantoate reductase PanE/ApbA	REJECTED
15	0	0.000107511	PF01469 | PF01469 | PF01469 | PF01469 | PF01469	Pentapeptide repeats (8 copies) | Pentapeptide repeats (8 copies) | Pentapeptide repeats (8 copies) | Pentapeptide repeats (8 copies) | Pentapeptide repeats (8 copies)	REJECTED
15	0	0.000107511	PF01501 | PF08437 | PF01501 | PF08437 | PF06293	Glycosyl transferase family 8 | Glycosyl transferase family 8 C-terminal | Glycosyl transferase family 8 | Glycosyl transferase family 8 C-terminal | Lipopolysaccharide kinase (Kdo/WaaP) family	REJECTED
15	0	0.000107511	PF01501 | PF08437 | PF01501 | PF08437 | PF06293 | PF00534	Glycosyl transferase family 8 | Glycosyl transferase family 8 C-terminal | Glycosyl transferase family 8 | Glycosyl transferase family 8 C-terminal | Lipopolysaccharide kinase (Kdo/WaaP) family | Glycosyl transferases group 1	REJECTED
15	0	0.000107511	PF03777 | PF03777	Small secreted domain (DUF320) | Small secreted domain (DUF320)	REJECTED
15	0	0.000107511	PF04932 | PF00535 | PF01501	O-Antigen ligase | Glycosyl transferase family 2 | Glycosyl transferase family 8	REJECTED
15	0	0.000107511	PF04932 | PF00535 | PF01501 | PF08437	O-Antigen ligase | Glycosyl transferase family 2 | Glycosyl transferase family 8 | Glycosyl transferase family 8 C-terminal	REJECTED
15	0	0.000107511	PF05872 | PF00106	Bacterial protein of unknown function (DUF853) | short chain dehydrogenase	REJECTED
15	0	0.000107511	PF06564 | PF10945 | PF10995 | PF11120	YhjQ protein | Protein of unknown function (DUF2629) | Protein of unknown function (DUF2819) | Protein of unknown function (DUF2636)	REJECTED
15	0	0.000107511	PF08237 | PF11139	PE-PPE domain | Protein of unknown function (DUF2910)	REJECTED
15	0	0.000107511	PF08242 | PF00550 | PF00668 | PF08415 | PF00550 | PF00109	Methyltransferase domain | Phosphopantetheine attachment site | Condensation domain | Nonribosomal peptide synthase | Phosphopantetheine attachment site | Beta-ketoacyl synthase, N-terminal domain	REJECTED
15	0	0.000107511	PF08242 | PF00550 | PF00668 | PF08415 | PF00550 | PF00109 | PF02801	Methyltransferase domain | Phosphopantetheine attachment site | Condensation domain | Nonribosomal peptide synthase | Phosphopantetheine attachment site | Beta-ketoacyl synthase, N-terminal domain | Beta-ketoacyl synthase, C-terminal domain	REJECTED
15	0	0.000107511	PF08242 | PF00550 | PF00668 | PF08415 | PF00550 | PF00109 | PF02801 | PF00698	Methyltransferase domain | Phosphopantetheine attachment site | Condensation domain | Nonribosomal peptide synthase | Phosphopantetheine attachment site | Beta-ketoacyl synthase, N-terminal domain | Beta-ketoacyl synthase, C-terminal domain | Acyl transferase domain	REJECTED
15	0	0.000107511	PF08242 | PF00550 | PF00668 | PF08415 | PF00550 | PF00109 | PF02801 | PF00698 | PF08242	Methyltransferase domain | Phosphopantetheine attachment site | Condensation domain | Nonribosomal peptide synthase | Phosphopantetheine attachment site | Beta-ketoacyl synthase, N-terminal domain | Beta-ketoacyl synthase, C-terminal domain | Acyl transferase domain | Methyltransferase domain	REJECTED
15	0	0.000107511	PF08242 | PF00550 | PF00668 | PF08415 | PF00550 | PF00109 | PF02801 | PF00698 | PF08242 | PF08659	Methyltransferase domain | Phosphopantetheine attachment site | Condensation domain | Nonribosomal peptide synthase | Phosphopantetheine attachment site | Beta-ketoacyl synthase, N-terminal domain | Beta-ketoacyl synthase, C-terminal domain | Acyl transferase domain | Methyltransferase domain | KR domain	REJECTED
15	0	0.000107511	PF08242 | PF00550 | PF00668 | PF08415 | PF00550 | PF00109 | PF02801 | PF00698 | PF08242 | PF08659 | PF00550	Methyltransferase domain | Phosphopantetheine attachment site | Condensation domain | Nonribosomal peptide synthase | Phosphopantetheine attachment site | Beta-ketoacyl synthase, N-terminal domain | Beta-ketoacyl synthase, C-terminal domain | Acyl transferase domain | Methyltransferase domain | KR domain | Phosphopantetheine attachment site	REJECTED
15	0	0.000107511	PF08415 | PF00501 | PF08242 | PF00550 | PF00668 | PF08415 | PF00550 | PF00109	Nonribosomal peptide synthase | AMP-binding enzyme | Methyltransferase domain | Phosphopantetheine attachment site | Condensation domain | Nonribosomal peptide synthase | Phosphopantetheine attachment site | Beta-ketoacyl synthase, N-terminal domain	REJECTED
15	0	0.000107511	PF08415 | PF00501 | PF08242 | PF00550 | PF00668 | PF08415 | PF00550 | PF00109 | PF02801	Nonribosomal peptide synthase | AMP-binding enzyme | Methyltransferase domain | Phosphopantetheine attachment site | Condensation domain | Nonribosomal peptide synthase | Phosphopantetheine attachment site | Beta-ketoacyl synthase, N-terminal domain | Beta-ketoacyl synthase, C-terminal domain	REJECTED
15	0	0.000107511	PF08415 | PF00501 | PF08242 | PF00550 | PF00668 | PF08415 | PF00550 | PF00109 | PF02801 | PF00698	Nonribosomal peptide synthase | AMP-binding enzyme | Methyltransferase domain | Phosphopantetheine attachment site | Condensation domain | Nonribosomal peptide synthase | Phosphopantetheine attachment site | Beta-ketoacyl synthase, N-terminal domain | Beta-ketoacyl synthase, C-terminal domain | Acyl transferase domain	REJECTED
15	0	0.000107511	PF08415 | PF00501 | PF08242 | PF00550 | PF00668 | PF08415 | PF00550 | PF00109 | PF02801 | PF00698 | PF08242	Nonribosomal peptide synthase | AMP-binding enzyme | Methyltransferase domain | Phosphopantetheine attachment site | Condensation domain | Nonribosomal peptide synthase | Phosphopantetheine attachment site | Beta-ketoacyl synthase, N-terminal domain | Beta-ketoacyl synthase, C-terminal domain | Acyl transferase domain | Methyltransferase domain	REJECTED
15	0	0.000107511	PF08415 | PF00501 | PF08242 | PF00550 | PF00668 | PF08415 | PF00550 | PF00109 | PF02801 | PF00698 | PF08242 | PF08659	Nonribosomal peptide synthase | AMP-binding enzyme | Methyltransferase domain | Phosphopantetheine attachment site | Condensation domain | Nonribosomal peptide synthase | Phosphopantetheine attachment site | Beta-ketoacyl synthase, N-terminal domain | Beta-ketoacyl synthase, C-terminal domain | Acyl transferase domain | Methyltransferase domain | KR domain	REJECTED
15	0	0.000107511	PF08415 | PF00501 | PF08242 | PF00550 | PF00668 | PF08415 | PF00550 | PF00109 | PF02801 | PF00698 | PF08242 | PF08659 | PF00550	Nonribosomal peptide synthase | AMP-binding enzyme | Methyltransferase domain | Phosphopantetheine attachment site | Condensation domain | Nonribosomal peptide synthase | Phosphopantetheine attachment site | Beta-ketoacyl synthase, N-terminal domain | Beta-ketoacyl synthase, C-terminal domain | Acyl transferase domain | Methyltransferase domain | KR domain | Phosphopantetheine attachment site	REJECTED
15	0	0.000107511	PF08437 | PF01501 | PF08437 | PF06293	Glycosyl transferase family 8 C-terminal | Glycosyl transferase family 8 | Glycosyl transferase family 8 C-terminal | Lipopolysaccharide kinase (Kdo/WaaP) family	REJECTED
15	0	0.000107511	PF08437 | PF01501 | PF08437 | PF06293 | PF00534	Glycosyl transferase family 8 C-terminal | Glycosyl transferase family 8 | Glycosyl transferase family 8 C-terminal | Lipopolysaccharide kinase (Kdo/WaaP) family | Glycosyl transferases group 1	REJECTED
15	0	0.000107511	PF10763 | PF00149	Protein of unknown function (DUF2584) | Calcineurin-like phosphoesterase	REJECTED
15	1	0.000465258	PF00550 | PF00668 | PF08415 | PF00550 | PF00109 | PF02801 | PF00698 | PF08242 | PF08659 | PF00550	Phosphopantetheine attachment site | Condensation domain | Nonribosomal peptide synthase | Phosphopantetheine attachment site | Beta-ketoacyl synthase, N-terminal domain | Beta-ketoacyl synthase, C-terminal domain | Acyl transferase domain | Methyltransferase domain | KR domain | Phosphopantetheine attachment site	REJECTED
15	1	0.000465258	PF00550 | PF00668 | PF08415 | PF00550 | PF00109 | PF02801 | PF00698 | PF08242 | PF08659	Phosphopantetheine attachment site | Condensation domain | Nonribosomal peptide synthase | Phosphopantetheine attachment site | Beta-ketoacyl synthase, N-terminal domain | Beta-ketoacyl synthase, C-terminal domain | Acyl transferase domain | Methyltransferase domain | KR domain	REJECTED
15	1	0.000465258	PF00550 | PF00668 | PF08415 | PF00550 | PF00109 | PF02801 | PF00698 | PF08242	Phosphopantetheine attachment site | Condensation domain | Nonribosomal peptide synthase | Phosphopantetheine attachment site | Beta-ketoacyl synthase, N-terminal domain | Beta-ketoacyl synthase, C-terminal domain | Acyl transferase domain | Methyltransferase domain	REJECTED
15	1	0.000465258	PF00562 | PF04560	RNA polymerase Rpb2, domain 6 | RNA polymerase Rpb2, domain 7	REJECTED
15	1	0.000465258	PF00668 | PF08415 | PF00550 | PF00109 | PF02801 | PF00698 | PF08242	Condensation domain | Nonribosomal peptide synthase | Phosphopantetheine attachment site | Beta-ketoacyl synthase, N-terminal domain | Beta-ketoacyl synthase, C-terminal domain | Acyl transferase domain | Methyltransferase domain	REJECTED
15	1	0.000465258	PF00668 | PF08415 | PF00550 | PF00109 | PF02801 | PF00698 | PF08242 | PF08659	Condensation domain | Nonribosomal peptide synthase | Phosphopantetheine attachment site | Beta-ketoacyl synthase, N-terminal domain | Beta-ketoacyl synthase, C-terminal domain | Acyl transferase domain | Methyltransferase domain | KR domain	REJECTED
15	1	0.000465258	PF00668 | PF08415 | PF00550 | PF00109 | PF02801 | PF00698 | PF08242 | PF08659 | PF00550	Condensation domain | Nonribosomal peptide synthase | Phosphopantetheine attachment site | Beta-ketoacyl synthase, N-terminal domain | Beta-ketoacyl synthase, C-terminal domain | Acyl transferase domain | Methyltransferase domain | KR domain | Phosphopantetheine attachment site	REJECTED
15	1	0.000465258	PF02881 | PF00448	SRP54-type protein, helical bundle domain | SRP54-type protein, GTPase domain	REJECTED
15	1	0.000465258	PF04561 | PF04565	RNA polymerase Rpb2, domain 2 | RNA polymerase Rpb2, domain 3	REJECTED
15	1	0.000465258	PF04563 | PF04561	RNA polymerase beta subunit | RNA polymerase Rpb2, domain 2	REJECTED
15	1	0.000465258	PF06564 | PF10945 | PF10995	YhjQ protein | Protein of unknown function (DUF2629) | Protein of unknown function (DUF2819)	REJECTED
15	1	0.000465258	PF08415 | PF00550 | PF00109 | PF02801 | PF00698 | PF08242	Nonribosomal peptide synthase | Phosphopantetheine attachment site | Beta-ketoacyl synthase, N-terminal domain | Beta-ketoacyl synthase, C-terminal domain | Acyl transferase domain | Methyltransferase domain	REJECTED
15	1	0.000465258	PF08415 | PF00550 | PF00109 | PF02801 | PF00698 | PF08242 | PF08659	Nonribosomal peptide synthase | Phosphopantetheine attachment site | Beta-ketoacyl synthase, N-terminal domain | Beta-ketoacyl synthase, C-terminal domain | Acyl transferase domain | Methyltransferase domain | KR domain	REJECTED
15	1	0.000465258	PF08415 | PF00550 | PF00109 | PF02801 | PF00698 | PF08242 | PF08659 | PF00550	Nonribosomal peptide synthase | Phosphopantetheine attachment site | Beta-ketoacyl synthase, N-terminal domain | Beta-ketoacyl synthase, C-terminal domain | Acyl transferase domain | Methyltransferase domain | KR domain | Phosphopantetheine attachment site	REJECTED
15	1	0.000465258	PF10945 | PF10995 | PF11120 | PF11658	Protein of unknown function (DUF2629) | Protein of unknown function (DUF2819) | Protein of unknown function (DUF2636) | Protein of unknown function (DUF3260)	REJECTED
15	10	0.317311	PF00221 | PF00535	Phenylalanine and histidine ammonia-lyase | Glycosyl transferase family 2	REJECTED
15	11	0.432768	PF00106 | PF00857 | PF00550 | PF00501	short chain dehydrogenase | Isochorismatase family | Phosphopantetheine attachment site | AMP-binding enzyme	REJECTED
15	11	0.432768	PF00106 | PF00857 | PF00550	short chain dehydrogenase | Isochorismatase family | Phosphopantetheine attachment site	REJECTED
15	12	0.563703	PF11716 | PF07398	Mycothiol maleylpyruvate isomerase N-terminal domain | MDMPI C-terminal domain	REJECTED
15	13	0.705457	PF00550 | PF00109 | PF02801 | PF00698 | PF08242	Phosphopantetheine attachment site | Beta-ketoacyl synthase, N-terminal domain | Beta-ketoacyl synthase, C-terminal domain | Acyl transferase domain | Methyltransferase domain	REJECTED
15	15	1	PF00984 | PF03720 | PF02350 | PF02706 | PF00953	UDP-glucose/GDP-mannose dehydrogenase family, central domain | UDP-glucose/GDP-mannose dehydrogenase family, UDP binding domain | UDP-N-acetylglucosamine 2-epimerase | Chain length determinant protein | Glycosyl transferase family 4	REJECTED
15	15	1	PF03720 | PF02350 | PF02706 | PF00953	UDP-glucose/GDP-mannose dehydrogenase family, UDP binding domain | UDP-N-acetylglucosamine 2-epimerase | Chain length determinant protein | Glycosyl transferase family 4	REJECTED
15	18	0.601508	PF00984 | PF03720 | PF02350 | PF02706	UDP-glucose/GDP-mannose dehydrogenase family, central domain | UDP-glucose/GDP-mannose dehydrogenase family, UDP binding domain | UDP-N-acetylglucosamine 2-epimerase | Chain length determinant protein	REJECTED
15	18	0.601508	PF01546 | PF07687	Peptidase family M20/M25/M40 | Peptidase dimerisation domain	REJECTED
15	18	0.601508	PF03720 | PF02350 | PF02706	UDP-glucose/GDP-mannose dehydrogenase family, UDP binding domain | UDP-N-acetylglucosamine 2-epimerase | Chain length determinant protein	REJECTED
15	18	0.601508	PF03721 | PF00984 | PF03720 | PF02350 | PF02706	UDP-glucose/GDP-mannose dehydrogenase family, NAD binding domain | UDP-glucose/GDP-mannose dehydrogenase family, central domain | UDP-glucose/GDP-mannose dehydrogenase family, UDP binding domain | UDP-N-acetylglucosamine 2-epimerase | Chain length determinant protein	REJECTED
15	19	0.492717	PF00005 | PF00668	ABC transporter | Condensation domain	REJECTED
15	19	0.492717	PF00005 | PF02653 | PF02653	ABC transporter | Branched-chain amino acid transport system / permease component | Branched-chain amino acid transport system / permease component	REJECTED
15	2	0.00161622	PF00675 | PF05193	Insulinase (Peptidase family M16) | Peptidase M16 inactive domain	REJECTED
15	2	0.00161622	PF02607 | PF02310	B12 binding domain | B12 binding domain	REJECTED
15	20	0.398025	PF00501 | PF00550 | PF00668 | PF00668 | PF00550	AMP-binding enzyme | Phosphopantetheine attachment site | Condensation domain | Condensation domain | Phosphopantetheine attachment site	REJECTED
15	292	2.68752e-56	PF02563 | PF10531	Polysaccharide biosynthesis/export protein | SLBB domain	REJECTED
15	30	0.0253473	PF00364 | PF00109 | PF02801	Biotin-requiring enzyme | Beta-ketoacyl synthase, N-terminal domain | Beta-ketoacyl synthase, C-terminal domain	REJECTED
15	30	0.0253473	PF07977 | PF00364 | PF00109	FabA-like domain | Biotin-requiring enzyme | Beta-ketoacyl synthase, N-terminal domain	REJECTED
15	3	0.00467773	PF01648 | PF08354	4'-phosphopantetheinyl transferase superfamily | Domain of unknown function (DUF1729)	REJECTED
15	35	0.00467773	PF08354 | PF01575 | PF00698	Domain of unknown function (DUF1729) | MaoC like domain | Acyl transferase domain	REJECTED
15	39	0.00109084	PF00668 | PF00550 | PF00668	Condensation domain | Phosphopantetheine attachment site | Condensation domain	REJECTED
15	39	0.00109084	PF00668 | PF00668 | PF00501 | PF00550 | PF00668 | PF00668	Condensation domain | Condensation domain | AMP-binding enzyme | Phosphopantetheine attachment site | Condensation domain | Condensation domain	REJECTED
15	4	0.0116169	PF00106 | PF00425 | PF00501 | PF00857 | PF00550 | PF00668 | PF00501 | PF00550 | PF00668 | PF00501 | PF00550	short chain dehydrogenase | chorismate binding enzyme | AMP-binding enzyme | Isochorismatase family | Phosphopantetheine attachment site | Condensation domain | AMP-binding enzyme | Phosphopantetheine attachment site | Condensation domain | AMP-binding enzyme | Phosphopantetheine attachment site	REJECTED
15	4	0.0116169	PF00106 | PF00425 | PF00501 | PF00857 | PF00550 | PF00668 | PF00501 | PF00550 | PF00668 | PF00501	short chain dehydrogenase | chorismate binding enzyme | AMP-binding enzyme | Isochorismatase family | Phosphopantetheine attachment site | Condensation domain | AMP-binding enzyme | Phosphopantetheine attachment site | Condensation domain | AMP-binding enzyme	REJECTED
15	4	0.0116169	PF00425 | PF00501 | PF00857 | PF00550 | PF00668 | PF00501 | PF00550 | PF00668 | PF00501 | PF00550	chorismate binding enzyme | AMP-binding enzyme | Isochorismatase family | Phosphopantetheine attachment site | Condensation domain | AMP-binding enzyme | Phosphopantetheine attachment site | Condensation domain | AMP-binding enzyme | Phosphopantetheine attachment site	REJECTED
15	4	0.0116169	PF00425 | PF00501 | PF00857 | PF00550 | PF00668 | PF00501 | PF00550 | PF00668 | PF00501 | PF00550 | PF00975	chorismate binding enzyme | AMP-binding enzyme | Isochorismatase family | Phosphopantetheine attachment site | Condensation domain | AMP-binding enzyme | Phosphopantetheine attachment site | Condensation domain | AMP-binding enzyme | Phosphopantetheine attachment site | Thioesterase domain	REJECTED
15	4	0.0116169	PF00501 | PF00857 | PF00550 | PF00668 | PF00501 | PF00550 | PF00668 | PF00501 | PF00550	AMP-binding enzyme | Isochorismatase family | Phosphopantetheine attachment site | Condensation domain | AMP-binding enzyme | Phosphopantetheine attachment site | Condensation domain | AMP-binding enzyme | Phosphopantetheine attachment site	REJECTED
15	4	0.0116169	PF00501 | PF00857 | PF00550 | PF00668 | PF00501 | PF00550 | PF00668 | PF00501 | PF00550 | PF00975	AMP-binding enzyme | Isochorismatase family | Phosphopantetheine attachment site | Condensation domain | AMP-binding enzyme | Phosphopantetheine attachment site | Condensation domain | AMP-binding enzyme | Phosphopantetheine attachment site | Thioesterase domain	REJECTED
15	4	0.0116169	PF00857 | PF00550 | PF00668 | PF00501 | PF00550 | PF00668 | PF00501 | PF00550	Isochorismatase family | Phosphopantetheine attachment site | Condensation domain | AMP-binding enzyme | Phosphopantetheine attachment site | Condensation domain | AMP-binding enzyme | Phosphopantetheine attachment site	REJECTED
15	4	0.0116169	PF00857 | PF00550 | PF00668 | PF00501 | PF00550 | PF00668 | PF00501 | PF00550 | PF00975	Isochorismatase family | Phosphopantetheine attachment site | Condensation domain | AMP-binding enzyme | Phosphopantetheine attachment site | Condensation domain | AMP-binding enzyme | Phosphopantetheine attachment site | Thioesterase domain	REJECTED
15	47	4.8238e-05	PF00668 | PF08415 | PF00501 | PF00550 | PF00668	Condensation domain | Nonribosomal peptide synthase | AMP-binding enzyme | Phosphopantetheine attachment site | Condensation domain	REJECTED
15	47	4.8238e-05	PF08415 | PF00501 | PF00550 | PF00668	Nonribosomal peptide synthase | AMP-binding enzyme | Phosphopantetheine attachment site | Condensation domain	REJECTED
15	5	0.0253473	PF00111 | PF01799	2Fe-2S iron-sulfur cluster binding domain | [2Fe-2S] binding domain	REJECTED
15	5	0.0253473	PF00144 | PF01370	Beta-lactamase | NAD dependent epimerase/dehydratase family	REJECTED
15	5	0.0253473	PF00550 | PF00109 | PF02801 | PF00698 | PF08242 | PF08659 | PF00550	Phosphopantetheine attachment site | Beta-ketoacyl synthase, N-terminal domain | Beta-ketoacyl synthase, C-terminal domain | Acyl transferase domain | Methyltransferase domain | KR domain | Phosphopantetheine attachment site	REJECTED
15	5	0.0253473	PF08437 | PF01501 | PF08437 | PF00534	Glycosyl transferase family 8 C-terminal | Glycosyl transferase family 8 | Glycosyl transferase family 8 C-terminal | Glycosyl transferases group 1	REJECTED
15	6	0.0495346	PF00550 | PF00109 | PF02801 | PF00698 | PF08242 | PF08659	Phosphopantetheine attachment site | Beta-ketoacyl synthase, N-terminal domain | Beta-ketoacyl synthase, C-terminal domain | Acyl transferase domain | Methyltransferase domain | KR domain	REJECTED
15	609	5.50483e-125	PF00534 | PF00534	Glycosyl transferases group 1 | Glycosyl transferases group 1	REJECTED
15	61	1.3163e-07	PF00984 | PF03720 | PF02350	UDP-glucose/GDP-mannose dehydrogenase family, central domain | UDP-glucose/GDP-mannose dehydrogenase family, UDP binding domain | UDP-N-acetylglucosamine 2-epimerase	REJECTED
15	61	1.3163e-07	PF03720 | PF02350	UDP-glucose/GDP-mannose dehydrogenase family, UDP binding domain | UDP-N-acetylglucosamine 2-epimerase	REJECTED
15	61	1.3163e-07	PF03721 | PF00984 | PF03720 | PF02350	UDP-glucose/GDP-mannose dehydrogenase family, NAD binding domain | UDP-glucose/GDP-mannose dehydrogenase family, central domain | UDP-glucose/GDP-mannose dehydrogenase family, UDP binding domain | UDP-N-acetylglucosamine 2-epimerase	REJECTED
15	66	1.45602e-08	PF02687 | PF02687	Predicted permease | Predicted permease	REJECTED
15	7	0.0880815	PF00875 | PF03441	DNA photolyase | FAD binding domain of DNA photolyase	REJECTED
15	73	6.29662e-10	PF00501 | PF00550 | PF00668 | PF08415	AMP-binding enzyme | Phosphopantetheine attachment site | Condensation domain | Nonribosomal peptide synthase	REJECTED
15	77	1.02007e-10	PF00501 | PF00550 | PF00668 | PF00501 | PF00550 | PF00668 | PF00501 | PF00550 | PF00668 | PF00668 | PF00501	AMP-binding enzyme | Phosphopantetheine attachment site | Condensation domain | AMP-binding enzyme | Phosphopantetheine attachment site | Condensation domain | AMP-binding enzyme | Phosphopantetheine attachment site | Condensation domain | Condensation domain | AMP-binding enzyme	REJECTED
15	8	0.1444	PF00478 | PF00571	IMP dehydrogenase / GMP reductase domain | CBS domain	REJECTED
15	81	1.62698e-11	PF00501 | PF00550 | PF00668 | PF00501 | PF00550 | PF00668 | PF00501 | PF00550 | PF00668 | PF00668	AMP-binding enzyme | Phosphopantetheine attachment site | Condensation domain | AMP-binding enzyme | Phosphopantetheine attachment site | Condensation domain | AMP-binding enzyme | Phosphopantetheine attachment site | Condensation domain | Condensation domain	REJECTED
15	91	1.56196e-13	PF00550 | PF00668 | PF00501 | PF00550 | PF00668 | PF00501 | PF00550 | PF00975	Phosphopantetheine attachment site | Condensation domain | AMP-binding enzyme | Phosphopantetheine attachment site | Condensation domain | AMP-binding enzyme | Phosphopantetheine attachment site | Thioesterase domain	REJECTED
14	0	0.000182811	PF00056 | PF02866	lactate/malate dehydrogenase, NAD binding domain | lactate/malate dehydrogenase, alpha/beta C-terminal domain	REJECTED
14	0	0.000182811	PF00300 | PF01545	Phosphoglycerate mutase family | Cation efflux family	REJECTED
14	0	0.000182811	PF00310 | PF04898	Glutamine amidotransferases class-II | Glutamate synthase central domain	REJECTED
14	0	0.000182811	PF00310 | PF04898 | PF01645	Glutamine amidotransferases class-II | Glutamate synthase central domain | Conserved region in glutamate synthase	REJECTED
14	0	0.000182811	PF00823 | PF12484 | PF00823 | PF12484 | PF00823 | PF12484	PPE family | Polymorphic PE/PPE proteins C terminal | PPE family | Polymorphic PE/PPE proteins C terminal | PPE family | Polymorphic PE/PPE proteins C terminal	REJECTED
14	0	0.000182811	PF00823 | PF12484 | PF00823 | PF12484 | PF00934	PPE family | Polymorphic PE/PPE proteins C terminal | PPE family | Polymorphic PE/PPE proteins C terminal | PE family	REJECTED
14	0	0.000182811	PF01501 | PF08437 | PF01501 | PF08437 | PF06293 | PF00534 | PF01075	Glycosyl transferase family 8 | Glycosyl transferase family 8 C-terminal | Glycosyl transferase family 8 | Glycosyl transferase family 8 C-terminal | Lipopolysaccharide kinase (Kdo/WaaP) family | Glycosyl transferases group 1 | Glycosyltransferase family 9 (heptosyltransferase)	REJECTED
14	0	0.000182811	PF01501 | PF08437 | PF01501 | PF08437 | PF06293 | PF00534 | PF01075 | PF04413	Glycosyl transferase family 8 | Glycosyl transferase family 8 C-terminal | Glycosyl transferase family 8 | Glycosyl transferase family 8 C-terminal | Lipopolysaccharide kinase (Kdo/WaaP) family | Glycosyl transferases group 1 | Glycosyltransferase family 9 (heptosyltransferase) | 3-Deoxy-D-manno-octulosonic-acid transferase (kdotransferase)	REJECTED
14	0	0.000182811	PF01501 | PF08437 | PF01501 | PF08437 | PF06293 | PF00534 | PF01075 | PF04413 | PF00534	Glycosyl transferase family 8 | Glycosyl transferase family 8 C-terminal | Glycosyl transferase family 8 | Glycosyl transferase family 8 C-terminal | Lipopolysaccharide kinase (Kdo/WaaP) family | Glycosyl transferases group 1 | Glycosyltransferase family 9 (heptosyltransferase) | 3-Deoxy-D-manno-octulosonic-acid transferase (kdotransferase) | Glycosyl transferases group 1	REJECTED
14	0	0.000182811	PF01501 | PF08437 | PF06176 | PF01501 | PF08437 | PF01501	Glycosyl transferase family 8 | Glycosyl transferase family 8 C-terminal | Lipopolysaccharide core biosynthesis protein (WaaY) | Glycosyl transferase family 8 | Glycosyl transferase family 8 C-terminal | Glycosyl transferase family 8	REJECTED
14	0	0.000182811	PF01501 | PF08437 | PF06176 | PF01501 | PF08437 | PF01501 | PF08437	Glycosyl transferase family 8 | Glycosyl transferase family 8 C-terminal | Lipopolysaccharide core biosynthesis protein (WaaY) | Glycosyl transferase family 8 | Glycosyl transferase family 8 C-terminal | Glycosyl transferase family 8 | Glycosyl transferase family 8 C-terminal	REJECTED
14	0	0.000182811	PF01501 | PF08437 | PF06176 | PF01501 | PF08437 | PF01501 | PF08437 | PF06293	Glycosyl transferase family 8 | Glycosyl transferase family 8 C-terminal | Lipopolysaccharide core biosynthesis protein (WaaY) | Glycosyl transferase family 8 | Glycosyl transferase family 8 C-terminal | Glycosyl transferase family 8 | Glycosyl transferase family 8 C-terminal | Lipopolysaccharide kinase (Kdo/WaaP) family	REJECTED
14	0	0.000182811	PF01501 | PF08437 | PF06176 | PF01501 | PF08437 | PF01501 | PF08437 | PF06293 | PF00534	Glycosyl transferase family 8 | Glycosyl transferase family 8 C-terminal | Lipopolysaccharide core biosynthesis protein (WaaY) | Glycosyl transferase family 8 | Glycosyl transferase family 8 C-terminal | Glycosyl transferase family 8 | Glycosyl transferase family 8 C-terminal | Lipopolysaccharide kinase (Kdo/WaaP) family | Glycosyl transferases group 1	REJECTED
14	0	0.000182811	PF01501 | PF08437 | PF06176 | PF01501 | PF08437 | PF01501 | PF08437 | PF06293 | PF00534 | PF01075	Glycosyl transferase family 8 | Glycosyl transferase family 8 C-terminal | Lipopolysaccharide core biosynthesis protein (WaaY) | Glycosyl transferase family 8 | Glycosyl transferase family 8 C-terminal | Glycosyl transferase family 8 | Glycosyl transferase family 8 C-terminal | Lipopolysaccharide kinase (Kdo/WaaP) family | Glycosyl transferases group 1 | Glycosyltransferase family 9 (heptosyltran…	REJECTED
14	0	0.000182811	PF01501 | PF08437 | PF06176 | PF01501 | PF08437 | PF01501 | PF08437 | PF06293 | PF00534 | PF01075 | PF04413	Glycosyl transferase family 8 | Glycosyl transferase family 8 C-terminal | Lipopolysaccharide core biosynthesis protein (WaaY) | Glycosyl transferase family 8 | Glycosyl transferase family 8 C-terminal | Glycosyl transferase family 8 | Glycosyl transferase family 8 C-terminal | Lipopolysaccharide kinase (Kdo/WaaP) family | Glycosyl transferases group 1 | Glycosyltransferase family 9 (heptosyltran…	REJECTED
14	0	0.000182811	PF01545 | PF02216	Cation efflux family | B domain	REJECTED
14	0	0.000182811	PF01645 | PF01493	Conserved region in glutamate synthase | GXGXG motif	REJECTED
14	0	0.000182811	PF02585 | PF07395	GlcNAc-PI de-N-acetylase | Mig-14	REJECTED
14	0	0.000182811	PF03642 | PF11151	MAP domain | Protein of unknown function (DUF2929)	REJECTED
14	0	0.000182811	PF03642 | PF11151 | PF08545	MAP domain | Protein of unknown function (DUF2929) | 3-Oxoacyl-[acyl-carrier-protein (ACP)] synthase III	REJECTED
14	0	0.000182811	PF04898 | PF01645	Glutamate synthase central domain | Conserved region in glutamate synthase	REJECTED
14	0	0.000182811	PF04898 | PF01645 | PF01493	Glutamate synthase central domain | Conserved region in glutamate synthase | GXGXG motif	REJECTED
14	0	0.000182811	PF05108 | PF04600	Protein of unknown function (DUF690) | Protein of unknown function (DUF571)	REJECTED
14	0	0.000182811	PF06176 | PF01501 | PF08437 | PF01501 | PF08437 | PF06293	Lipopolysaccharide core biosynthesis protein (WaaY) | Glycosyl transferase family 8 | Glycosyl transferase family 8 C-terminal | Glycosyl transferase family 8 | Glycosyl transferase family 8 C-terminal | Lipopolysaccharide kinase (Kdo/WaaP) family	REJECTED
14	0	0.000182811	PF06176 | PF01501 | PF08437 | PF01501 | PF08437 | PF06293 | PF00534	Lipopolysaccharide core biosynthesis protein (WaaY) | Glycosyl transferase family 8 | Glycosyl transferase family 8 C-terminal | Glycosyl transferase family 8 | Glycosyl transferase family 8 C-terminal | Lipopolysaccharide kinase (Kdo/WaaP) family | Glycosyl transferases group 1	REJECTED
14	0	0.000182811	PF06176 | PF01501 | PF08437 | PF01501 | PF08437 | PF06293 | PF00534 | PF01075	Lipopolysaccharide core biosynthesis protein (WaaY) | Glycosyl transferase family 8 | Glycosyl transferase family 8 C-terminal | Glycosyl transferase family 8 | Glycosyl transferase family 8 C-terminal | Lipopolysaccharide kinase (Kdo/WaaP) family | Glycosyl transferases group 1 | Glycosyltransferase family 9 (heptosyltransferase)	REJECTED
14	0	0.000182811	PF06176 | PF01501 | PF08437 | PF01501 | PF08437 | PF06293 | PF00534 | PF01075 | PF04413	Lipopolysaccharide core biosynthesis protein (WaaY) | Glycosyl transferase family 8 | Glycosyl transferase family 8 C-terminal | Glycosyl transferase family 8 | Glycosyl transferase family 8 C-terminal | Lipopolysaccharide kinase (Kdo/WaaP) family | Glycosyl transferases group 1 | Glycosyltransferase family 9 (heptosyltransferase) | 3-Deoxy-D-manno-octulosonic-acid transferase (kdotransferase)	REJECTED
14	0	0.000182811	PF06176 | PF01501 | PF08437 | PF01501 | PF08437 | PF06293 | PF00534 | PF01075 | PF04413 | PF00534	Lipopolysaccharide core biosynthesis protein (WaaY) | Glycosyl transferase family 8 | Glycosyl transferase family 8 C-terminal | Glycosyl transferase family 8 | Glycosyl transferase family 8 C-terminal | Lipopolysaccharide kinase (Kdo/WaaP) family | Glycosyl transferases group 1 | Glycosyltransferase family 9 (heptosyltransferase) | 3-Deoxy-D-manno-octulosonic-acid transferase (kdotransferase) | …	REJECTED
14	0	0.000182811	PF07690 | PF00775	Major Facilitator Superfamily | Dioxygenase	REJECTED
14	0	0.000182811	PF07968 | PF07968 | PF07968	Leukocidin/Hemolysin toxin family | Leukocidin/Hemolysin toxin family | Leukocidin/Hemolysin toxin family	REJECTED
14	0	0.000182811	PF07968 | PF07968 | PF07968 | PF06177	Leukocidin/Hemolysin toxin family | Leukocidin/Hemolysin toxin family | Leukocidin/Hemolysin toxin family | QueT transporter	REJECTED
14	0	0.000182811	PF07968 | PF07968 | PF07968 | PF06177 | PF03744	Leukocidin/Hemolysin toxin family | Leukocidin/Hemolysin toxin family | Leukocidin/Hemolysin toxin family | QueT transporter | 6-carboxyhexanoate--CoA ligase	REJECTED
14	0	0.000182811	PF08369 | PF00148 | PF00142	Proto-chlorophyllide reductase 57 kD subunit | Nitrogenase component 1 type Oxidoreductase | 4Fe-4S iron sulfur cluster binding proteins, NifH/frxC family	REJECTED
14	0	0.000182811	PF08437 | PF01501 | PF08437 | PF06293 | PF00534 | PF01075	Glycosyl transferase family 8 C-terminal | Glycosyl transferase family 8 | Glycosyl transferase family 8 C-terminal | Lipopolysaccharide kinase (Kdo/WaaP) family | Glycosyl transferases group 1 | Glycosyltransferase family 9 (heptosyltransferase)	REJECTED
14	0	0.000182811	PF08437 | PF01501 | PF08437 | PF06293 | PF00534 | PF01075 | PF04413	Glycosyl transferase family 8 C-terminal | Glycosyl transferase family 8 | Glycosyl transferase family 8 C-terminal | Lipopolysaccharide kinase (Kdo/WaaP) family | Glycosyl transferases group 1 | Glycosyltransferase family 9 (heptosyltransferase) | 3-Deoxy-D-manno-octulosonic-acid transferase (kdotransferase)	REJECTED
14	0	0.000182811	PF08437 | PF01501 | PF08437 | PF06293 | PF00534 | PF01075 | PF04413 | PF00534	Glycosyl transferase family 8 C-terminal | Glycosyl transferase family 8 | Glycosyl transferase family 8 C-terminal | Lipopolysaccharide kinase (Kdo/WaaP) family | Glycosyl transferases group 1 | Glycosyltransferase family 9 (heptosyltransferase) | 3-Deoxy-D-manno-octulosonic-acid transferase (kdotransferase) | Glycosyl transferases group 1	REJECTED
14	0	0.000182811	PF08437 | PF06176 | PF01501 | PF08437 | PF01501	Glycosyl transferase family 8 C-terminal | Lipopolysaccharide core biosynthesis protein (WaaY) | Glycosyl transferase family 8 | Glycosyl transferase family 8 C-terminal | Glycosyl transferase family 8	REJECTED
14	0	0.000182811	PF08437 | PF06176 | PF01501 | PF08437 | PF01501 | PF08437	Glycosyl transferase family 8 C-terminal | Lipopolysaccharide core biosynthesis protein (WaaY) | Glycosyl transferase family 8 | Glycosyl transferase family 8 C-terminal | Glycosyl transferase family 8 | Glycosyl transferase family 8 C-terminal	REJECTED
14	0	0.000182811	PF08437 | PF06176 | PF01501 | PF08437 | PF01501 | PF08437 | PF06293	Glycosyl transferase family 8 C-terminal | Lipopolysaccharide core biosynthesis protein (WaaY) | Glycosyl transferase family 8 | Glycosyl transferase family 8 C-terminal | Glycosyl transferase family 8 | Glycosyl transferase family 8 C-terminal | Lipopolysaccharide kinase (Kdo/WaaP) family	REJECTED
14	0	0.000182811	PF08437 | PF06176 | PF01501 | PF08437 | PF01501 | PF08437 | PF06293 | PF00534	Glycosyl transferase family 8 C-terminal | Lipopolysaccharide core biosynthesis protein (WaaY) | Glycosyl transferase family 8 | Glycosyl transferase family 8 C-terminal | Glycosyl transferase family 8 | Glycosyl transferase family 8 C-terminal | Lipopolysaccharide kinase (Kdo/WaaP) family | Glycosyl transferases group 1	REJECTED
14	0	0.000182811	PF08437 | PF06176 | PF01501 | PF08437 | PF01501 | PF08437 | PF06293 | PF00534 | PF01075	Glycosyl transferase family 8 C-terminal | Lipopolysaccharide core biosynthesis protein (WaaY) | Glycosyl transferase family 8 | Glycosyl transferase family 8 C-terminal | Glycosyl transferase family 8 | Glycosyl transferase family 8 C-terminal | Lipopolysaccharide kinase (Kdo/WaaP) family | Glycosyl transferases group 1 | Glycosyltransferase family 9 (heptosyltransferase)	REJECTED
14	0	0.000182811	PF08437 | PF06176 | PF01501 | PF08437 | PF01501 | PF08437 | PF06293 | PF00534 | PF01075 | PF04413	Glycosyl transferase family 8 C-terminal | Lipopolysaccharide core biosynthesis protein (WaaY) | Glycosyl transferase family 8 | Glycosyl transferase family 8 C-terminal | Glycosyl transferase family 8 | Glycosyl transferase family 8 C-terminal | Lipopolysaccharide kinase (Kdo/WaaP) family | Glycosyl transferases group 1 | Glycosyltransferase family 9 (heptosyltransferase) | 3-Deoxy-D-manno-octul…	REJECTED
14	0	0.000182811	PF08437 | PF06176 | PF01501 | PF08437 | PF01501 | PF08437 | PF06293 | PF00534 | PF01075 | PF04413 | PF00534	Glycosyl transferase family 8 C-terminal | Lipopolysaccharide core biosynthesis protein (WaaY) | Glycosyl transferase family 8 | Glycosyl transferase family 8 C-terminal | Glycosyl transferase family 8 | Glycosyl transferase family 8 C-terminal | Lipopolysaccharide kinase (Kdo/WaaP) family | Glycosyl transferases group 1 | Glycosyltransferase family 9 (heptosyltransferase) | 3-Deoxy-D-manno-octul…	REJECTED
14	0	0.000182811	PF12484 | PF00823 | PF12484 | PF00934	Polymorphic PE/PPE proteins C terminal | PPE family | Polymorphic PE/PPE proteins C terminal | PE family	REJECTED
14	1	0.000789113	PF00415 | PF00415	Regulator of chromosome condensation (RCC1) repeat | Regulator of chromosome condensation (RCC1) repeat	REJECTED
14	1	0.000789113	PF02470 | PF11887 | PF02470	mce related protein | Protein of unknown function (DUF3407) | mce related protein	REJECTED
14	11	0.548506	PF00106 | PF00857 | PF00550 | PF00501 | PF00425	short chain dehydrogenase | Isochorismatase family | Phosphopantetheine attachment site | AMP-binding enzyme | chorismate binding enzyme	REJECTED
14	12	0.694887	PF00534 | PF06293 | PF06293	Glycosyl transferases group 1 | Lipopolysaccharide kinase (Kdo/WaaP) family | Lipopolysaccharide kinase (Kdo/WaaP) family	REJECTED
14	121	3.2889e-20	PF02310 | PF04055	B12 binding domain | Radical SAM superfamily	REJECTED
14	173	2.99659e-31	PF00109 | PF02801 | PF00550 | PF00106 | PF00698	Beta-ketoacyl synthase, N-terminal domain | Beta-ketoacyl synthase, C-terminal domain | Phosphopantetheine attachment site | short chain dehydrogenase | Acyl transferase domain	REJECTED
14	176	6.83855e-32	PF02801 | PF00550 | PF00106 | PF00698	Beta-ketoacyl synthase, C-terminal domain | Phosphopantetheine attachment site | short chain dehydrogenase | Acyl transferase domain	REJECTED
14	2	0.0026998	PF02801 | PF00109 | PF02801 | PF08659	Beta-ketoacyl synthase, C-terminal domain | Beta-ketoacyl synthase, N-terminal domain | Beta-ketoacyl synthase, C-terminal domain | KR domain	REJECTED
14	2	0.0026998	PF03061 | PF00106 | PF00857 | PF00550 | PF00501	Thioesterase superfamily | short chain dehydrogenase | Isochorismatase family | Phosphopantetheine attachment site | AMP-binding enzyme	REJECTED
14	2	0.0026998	PF03061 | PF00106 | PF00857 | PF00550	Thioesterase superfamily | short chain dehydrogenase | Isochorismatase family | Phosphopantetheine attachment site	REJECTED
14	2	0.0026998	PF03061 | PF00106 | PF00857	Thioesterase superfamily | short chain dehydrogenase | Isochorismatase family	REJECTED
14	2	0.0026998	PF04997 | PF00623	RNA polymerase Rpb1, domain 1 | RNA polymerase Rpb1, domain 2	REJECTED
14	2	0.0026998	PF07690 | PF00106 | PF00425	Major Facilitator Superfamily | short chain dehydrogenase | chorismate binding enzyme	REJECTED
14	2	0.0026998	PF07690 | PF00106 | PF00425 | PF00501	Major Facilitator Superfamily | short chain dehydrogenase | chorismate binding enzyme | AMP-binding enzyme	REJECTED
14	201	2.98845e-37	PF00109 | PF02801 | PF00550 | PF00106	Beta-ketoacyl synthase, N-terminal domain | Beta-ketoacyl synthase, C-terminal domain | Phosphopantetheine attachment site | short chain dehydrogenase	REJECTED
14	207	1.53607e-38	PF02801 | PF00550 | PF00106	Beta-ketoacyl synthase, C-terminal domain | Phosphopantetheine attachment site | short chain dehydrogenase	REJECTED
14	23	0.138982	PF00501 | PF00550 | PF00668 | PF00501 | PF00550 | PF00668 | PF00501 | PF00550 | PF00668 | PF00501 | PF00550 | PF00668 | PF00501 | PF00550 | PF00668 | PF00501 | PF00550 | PF00668 | PF00501 | PF00550 | PF00668 | PF00501 | PF00550 | PF00668 | PF00501 | PF00550 | PF00668 | PF00501	AMP-binding enzyme | Phosphopantetheine attachment site | Condensation domain | AMP-binding enzyme | Phosphopantetheine attachment site | Condensation domain | AMP-binding enzyme | Phosphopantetheine attachment site | Condensation domain | AMP-binding enzyme | Phosphopantetheine attachment site | Condensation domain | AMP-binding enzyme | Phosphopantetheine attachment site | Condensation domain |…	REJECTED
14	24	0.104757	PF00501 | PF00550 | PF00668 | PF00501 | PF00550 | PF00668 | PF00501 | PF00550 | PF00668 | PF00501 | PF00550 | PF00668 | PF00501 | PF00550 | PF00668 | PF00501 | PF00550 | PF00668 | PF00501 | PF00550 | PF00668 | PF00501 | PF00550 | PF00668 | PF00501 | PF00550 | PF00668	AMP-binding enzyme | Phosphopantetheine attachment site | Condensation domain | AMP-binding enzyme | Phosphopantetheine attachment site | Condensation domain | AMP-binding enzyme | Phosphopantetheine attachment site | Condensation domain | AMP-binding enzyme | Phosphopantetheine attachment site | Condensation domain | AMP-binding enzyme | Phosphopantetheine attachment site | Condensation domain |…	REJECTED
14	24	0.104757	PF00550 | PF00668 | PF00501 | PF00550 | PF00668 | PF00501 | PF00550 | PF00668 | PF00501 | PF00550 | PF00668 | PF00501 | PF00550 | PF00668 | PF00501 | PF00550 | PF00668 | PF00501 | PF00550 | PF00668 | PF00501 | PF00550 | PF00668 | PF00501 | PF00550 | PF00668 | PF00501 | PF00550	Phosphopantetheine attachment site | Condensation domain | AMP-binding enzyme | Phosphopantetheine attachment site | Condensation domain | AMP-binding enzyme | Phosphopantetheine attachment site | Condensation domain | AMP-binding enzyme | Phosphopantetheine attachment site | Condensation domain | AMP-binding enzyme | Phosphopantetheine attachment site | Condensation domain | AMP-binding enzyme |…	REJECTED
14	3	0.00763288	PF04030 | PF00106	D-arabinono-1,4-lactone oxidase | short chain dehydrogenase	REJECTED
14	3	0.00763288	PF07862 | PF07862	Nitrogen fixation protein of unknown function | Nitrogen fixation protein of unknown function	REJECTED
14	3	0.00763288	PF07968 | PF07968 | PF06177 | PF03744 | PF00155	Leukocidin/Hemolysin toxin family | Leukocidin/Hemolysin toxin family | QueT transporter | 6-carboxyhexanoate--CoA ligase | Aminotransferase class I and II	REJECTED
14	32	0.00795544	PF03060 | PF00109	2-nitropropane dioxygenase | Beta-ketoacyl synthase, N-terminal domain	REJECTED
14	36	0.00186285	PF00082 | PF00082	Subtilase family | Subtilase family	REJECTED
14	37	0.00127903	PF00535 | PF02709	Glycosyl transferase family 2 | Galactosyltransferase	REJECTED
14	40	0.000402938	PF00561 | PF00561	alpha/beta hydrolase fold | alpha/beta hydrolase fold	REJECTED
14	4	0.0184221	PF00425 | PF00501 | PF00857 | PF00550 | PF00668 | PF00501 | PF00550 | PF00668 | PF00501 | PF00550 | PF00975 | PF03621	chorismate binding enzyme | AMP-binding enzyme | Isochorismatase family | Phosphopantetheine attachment site | Condensation domain | AMP-binding enzyme | Phosphopantetheine attachment site | Condensation domain | AMP-binding enzyme | Phosphopantetheine attachment site | Thioesterase domain | MbtH-like protein	REJECTED
14	4	0.0184221	PF00501 | PF00857 | PF00550 | PF00668 | PF00501 | PF00550 | PF00668 | PF00501 | PF00550 | PF00975 | PF03621	AMP-binding enzyme | Isochorismatase family | Phosphopantetheine attachment site | Condensation domain | AMP-binding enzyme | Phosphopantetheine attachment site | Condensation domain | AMP-binding enzyme | Phosphopantetheine attachment site | Thioesterase domain | MbtH-like protein	REJECTED
14	4	0.0184221	PF00857 | PF00550 | PF00668 | PF00501 | PF00550 | PF00668 | PF00501 | PF00550 | PF00975 | PF03621	Isochorismatase family | Phosphopantetheine attachment site | Condensation domain | AMP-binding enzyme | Phosphopantetheine attachment site | Condensation domain | AMP-binding enzyme | Phosphopantetheine attachment site | Thioesterase domain | MbtH-like protein	REJECTED
14	4	0.0184221	PF01648 | PF08354 | PF01575	4'-phosphopantetheinyl transferase superfamily | Domain of unknown function (DUF1729) | MaoC like domain	REJECTED
14	4	0.0184221	PF08006 | PF03551	Protein of unknown function (DUF1700) | Transcriptional regulator PadR-like family	REJECTED
14	44	8.17561e-05	PF07690 | PF00106	Major Facilitator Superfamily | short chain dehydrogenase	REJECTED
14	5	0.0389475	PF00106 | PF00425 | PF00501 | PF00857 | PF00550 | PF00668 | PF00501 | PF00550 | PF00668 | PF00501 | PF00550 | PF00975	short chain dehydrogenase | chorismate binding enzyme | AMP-binding enzyme | Isochorismatase family | Phosphopantetheine attachment site | Condensation domain | AMP-binding enzyme | Phosphopantetheine attachment site | Condensation domain | AMP-binding enzyme | Phosphopantetheine attachment site | Thioesterase domain	REJECTED
14	52	2.90427e-06	PF03548 | PF03061	Outer membrane lipoprotein carrier protein LolA | Thioesterase superfamily	REJECTED
14	6	0.0736383	PF00535 | PF11397	Glycosyl transferase family 2 | Glycosyltransferase (GlcNAc)	REJECTED
14	6	0.0736383	PF01501 | PF08437 | PF01501 | PF08437 | PF00534	Glycosyl transferase family 8 | Glycosyl transferase family 8 C-terminal | Glycosyl transferase family 8 | Glycosyl transferase family 8 C-terminal | Glycosyl transferases group 1	REJECTED
14	6	0.0736383	PF07690 | PF03033	Major Facilitator Superfamily | Glycosyltransferase family 28 N-terminal domain	REJECTED
14	6	0.0736383	PF11151 | PF08545 | PF08541	Protein of unknown function (DUF2929) | 3-Oxoacyl-[acyl-carrier-protein (ACP)] synthase III | 3-Oxoacyl-[acyl-carrier-protein (ACP)] synthase III C terminal	REJECTED
14	7	0.12663	PF00550 | PF00668 | PF00501 | PF00550 | PF00668 | PF00501 | PF00550 | PF00975 | PF03621	Phosphopantetheine attachment site | Condensation domain | AMP-binding enzyme | Phosphopantetheine attachment site | Condensation domain | AMP-binding enzyme | Phosphopantetheine attachment site | Thioesterase domain | MbtH-like protein	REJECTED
14	8	0.200825	PF00107 | PF06028	Zinc-binding dehydrogenase | Alpha/beta hydrolase of unknown function (DUF915)	REJECTED
14	8	0.200825	PF00501 | PF00550 | PF00668 | PF00501 | PF00550 | PF00975 | PF03621	AMP-binding enzyme | Phosphopantetheine attachment site | Condensation domain | AMP-binding enzyme | Phosphopantetheine attachment site | Thioesterase domain | MbtH-like protein	REJECTED
14	8	0.200825	PF00668 | PF00501 | PF00550 | PF00668 | PF00501 | PF00550 | PF00975 | PF03621	Condensation domain | AMP-binding enzyme | Phosphopantetheine attachment site | Condensation domain | AMP-binding enzyme | Phosphopantetheine attachment site | Thioesterase domain | MbtH-like protein	REJECTED
14	9	0.297147	PF00534 | PF06293 | PF06293 | PF06293	Glycosyl transferases group 1 | Lipopolysaccharide kinase (Kdo/WaaP) family | Lipopolysaccharide kinase (Kdo/WaaP) family | Lipopolysaccharide kinase (Kdo/WaaP) family	REJECTED
14	9	0.297147	PF00550 | PF00668 | PF00501 | PF00550 | PF00975 | PF03621	Phosphopantetheine attachment site | Condensation domain | AMP-binding enzyme | Phosphopantetheine attachment site | Thioesterase domain | MbtH-like protein	REJECTED
13	0	0.000311491	PF00351 | PF01329 | PF00903	Biopterin-dependent aromatic amino acid hydroxylase | Pterin 4 alpha carbinolamine dehydratase | Glyoxalase/Bleomycin resistance protein/Dioxygenase superfamily	REJECTED
13	0	0.000311491	PF00534 | PF01501 | PF08437 | PF06176	Glycosyl transferases group 1 | Glycosyl transferase family 8 | Glycosyl transferase family 8 C-terminal | Lipopolysaccharide core biosynthesis protein (WaaY)	REJECTED
13	0	0.000311491	PF00534 | PF01501 | PF08437 | PF06176 | PF01501	Glycosyl transferases group 1 | Glycosyl transferase family 8 | Glycosyl transferase family 8 C-terminal | Lipopolysaccharide core biosynthesis protein (WaaY) | Glycosyl transferase family 8	REJECTED
13	0	0.000311491	PF00534 | PF01501 | PF08437 | PF06176 | PF01501 | PF08437	Glycosyl transferases group 1 | Glycosyl transferase family 8 | Glycosyl transferase family 8 C-terminal | Lipopolysaccharide core biosynthesis protein (WaaY) | Glycosyl transferase family 8 | Glycosyl transferase family 8 C-terminal	REJECTED
13	0	0.000311491	PF00534 | PF01501 | PF08437 | PF06176 | PF01501 | PF08437 | PF06293	Glycosyl transferases group 1 | Glycosyl transferase family 8 | Glycosyl transferase family 8 C-terminal | Lipopolysaccharide core biosynthesis protein (WaaY) | Glycosyl transferase family 8 | Glycosyl transferase family 8 C-terminal | Lipopolysaccharide kinase (Kdo/WaaP) family	REJECTED
13	0	0.000311491	PF00534 | PF01501 | PF08437 | PF06176 | PF01501 | PF08437 | PF06293 | PF00534	Glycosyl transferases group 1 | Glycosyl transferase family 8 | Glycosyl transferase family 8 C-terminal | Lipopolysaccharide core biosynthesis protein (WaaY) | Glycosyl transferase family 8 | Glycosyl transferase family 8 C-terminal | Lipopolysaccharide kinase (Kdo/WaaP) family | Glycosyl transferases group 1	REJECTED
13	0	0.000311491	PF00534 | PF01501 | PF08437 | PF06176 | PF01501 | PF08437 | PF06293 | PF00534 | PF01075	Glycosyl transferases group 1 | Glycosyl transferase family 8 | Glycosyl transferase family 8 C-terminal | Lipopolysaccharide core biosynthesis protein (WaaY) | Glycosyl transferase family 8 | Glycosyl transferase family 8 C-terminal | Lipopolysaccharide kinase (Kdo/WaaP) family | Glycosyl transferases group 1 | Glycosyltransferase family 9 (heptosyltransferase)	REJECTED
13	0	0.000311491	PF00535 | PF01501 | PF08437 | PF06176 | PF01501	Glycosyl transferase family 2 | Glycosyl transferase family 8 | Glycosyl transferase family 8 C-terminal | Lipopolysaccharide core biosynthesis protein (WaaY) | Glycosyl transferase family 8	REJECTED
13	0	0.000311491	PF00535 | PF01501 | PF08437 | PF06176 | PF01501 | PF08437	Glycosyl transferase family 2 | Glycosyl transferase family 8 | Glycosyl transferase family 8 C-terminal | Lipopolysaccharide core biosynthesis protein (WaaY) | Glycosyl transferase family 8 | Glycosyl transferase family 8 C-terminal	REJECTED
13	0	0.000311491	PF00809 | PF02607 | PF02310 | PF02965	Pterin binding enzyme | B12 binding domain | B12 binding domain | Vitamin B12 dependent methionine synthase, activation domain	REJECTED
13	0	0.000311491	PF00809 | PF02607 | PF02310	Pterin binding enzyme | B12 binding domain | B12 binding domain	REJECTED
13	0	0.000311491	PF00809 | PF02607	Pterin binding enzyme | B12 binding domain	REJECTED
13	0	0.000311491	PF00934 | PF00934	PE family | PE family	REJECTED
13	0	0.000311491	PF01329 | PF00903	Pterin 4 alpha carbinolamine dehydratase | Glyoxalase/Bleomycin resistance protein/Dioxygenase superfamily	REJECTED
13	0	0.000311491	PF01501 | PF08437 | PF06176 | PF01501 | PF08437 | PF06293	Glycosyl transferase family 8 | Glycosyl transferase family 8 C-terminal | Lipopolysaccharide core biosynthesis protein (WaaY) | Glycosyl transferase family 8 | Glycosyl transferase family 8 C-terminal | Lipopolysaccharide kinase (Kdo/WaaP) family	REJECTED
13	0	0.000311491	PF01501 | PF08437 | PF06176 | PF01501 | PF08437 | PF06293 | PF00534	Glycosyl transferase family 8 | Glycosyl transferase family 8 C-terminal | Lipopolysaccharide core biosynthesis protein (WaaY) | Glycosyl transferase family 8 | Glycosyl transferase family 8 C-terminal | Lipopolysaccharide kinase (Kdo/WaaP) family | Glycosyl transferases group 1	REJECTED
13	0	0.000311491	PF01501 | PF08437 | PF06176 | PF01501 | PF08437 | PF06293 | PF00534 | PF01075	Glycosyl transferase family 8 | Glycosyl transferase family 8 C-terminal | Lipopolysaccharide core biosynthesis protein (WaaY) | Glycosyl transferase family 8 | Glycosyl transferase family 8 C-terminal | Lipopolysaccharide kinase (Kdo/WaaP) family | Glycosyl transferases group 1 | Glycosyltransferase family 9 (heptosyltransferase)	REJECTED
13	0	0.000311491	PF02310 | PF02965	B12 binding domain | Vitamin B12 dependent methionine synthase, activation domain	REJECTED
13	0	0.000311491	PF02470 | PF02470 | PF11887	mce related protein | mce related protein | Protein of unknown function (DUF3407)	REJECTED
13	0	0.000311491	PF02470 | PF11887 | PF02470 | PF11887	mce related protein | Protein of unknown function (DUF3407) | mce related protein | Protein of unknown function (DUF3407)	REJECTED
13	0	0.000311491	PF02574 | PF00809	Homocysteine S-methyltransferase | Pterin binding enzyme	REJECTED
13	0	0.000311491	PF02574 | PF00809 | PF02607	Homocysteine S-methyltransferase | Pterin binding enzyme | B12 binding domain	REJECTED
13	0	0.000311491	PF02574 | PF00809 | PF02607 | PF02310	Homocysteine S-methyltransferase | Pterin binding enzyme | B12 binding domain | B12 binding domain	REJECTED
13	0	0.000311491	PF02607 | PF02310 | PF02965	B12 binding domain | B12 binding domain | Vitamin B12 dependent methionine synthase, activation domain	REJECTED
13	0	0.000311491	PF03771 | PF03771	Domain of unknown function (DUF317) | Domain of unknown function (DUF317)	REJECTED
13	0	0.000311491	PF03946 | PF00298	Ribosomal protein L11, N-terminal domain | Ribosomal protein L11, RNA binding domain	REJECTED
13	0	0.000311491	PF03967 | PF05239	Photosynthetic reaction centre, H-chain N-terminal region | PRC-barrel domain	REJECTED
13	0	0.000311491	PF04122 | PF04122 | PF04122 | PF04122 | PF04122	Putative cell wall binding repeat 2 | Putative cell wall binding repeat 2 | Putative cell wall binding repeat 2 | Putative cell wall binding repeat 2 | Putative cell wall binding repeat 2	REJECTED
13	0	0.000311491	PF04339 | PF01565	Protein of unknown function, DUF482 | FAD binding domain	REJECTED
13	0	0.000311491	PF04932 | PF00534 | PF01501	O-Antigen ligase | Glycosyl transferases group 1 | Glycosyl transferase family 8	REJECTED
13	0	0.000311491	PF04932 | PF00534 | PF01501 | PF08437	O-Antigen ligase | Glycosyl transferases group 1 | Glycosyl transferase family 8 | Glycosyl transferase family 8 C-terminal	REJECTED
13	0	0.000311491	PF04932 | PF00534 | PF01501 | PF08437 | PF06176	O-Antigen ligase | Glycosyl transferases group 1 | Glycosyl transferase family 8 | Glycosyl transferase family 8 C-terminal | Lipopolysaccharide core biosynthesis protein (WaaY)	REJECTED
13	0	0.000311491	PF04932 | PF00534 | PF01501 | PF08437 | PF06176 | PF01501	O-Antigen ligase | Glycosyl transferases group 1 | Glycosyl transferase family 8 | Glycosyl transferase family 8 C-terminal | Lipopolysaccharide core biosynthesis protein (WaaY) | Glycosyl transferase family 8	REJECTED
13	0	0.000311491	PF04932 | PF00534 | PF01501 | PF08437 | PF06176 | PF01501 | PF08437	O-Antigen ligase | Glycosyl transferases group 1 | Glycosyl transferase family 8 | Glycosyl transferase family 8 C-terminal | Lipopolysaccharide core biosynthesis protein (WaaY) | Glycosyl transferase family 8 | Glycosyl transferase family 8 C-terminal	REJECTED
13	0	0.000311491	PF04932 | PF00534 | PF01501 | PF08437 | PF06176 | PF01501 | PF08437 | PF06293	O-Antigen ligase | Glycosyl transferases group 1 | Glycosyl transferase family 8 | Glycosyl transferase family 8 C-terminal | Lipopolysaccharide core biosynthesis protein (WaaY) | Glycosyl transferase family 8 | Glycosyl transferase family 8 C-terminal | Lipopolysaccharide kinase (Kdo/WaaP) family	REJECTED
13	0	0.000311491	PF04932 | PF00534 | PF01501 | PF08437 | PF06176 | PF01501 | PF08437 | PF06293 | PF00534	O-Antigen ligase | Glycosyl transferases group 1 | Glycosyl transferase family 8 | Glycosyl transferase family 8 C-terminal | Lipopolysaccharide core biosynthesis protein (WaaY) | Glycosyl transferase family 8 | Glycosyl transferase family 8 C-terminal | Lipopolysaccharide kinase (Kdo/WaaP) family | Glycosyl transferases group 1	REJECTED
13	0	0.000311491	PF04932 | PF00535 | PF01501 | PF08437 | PF06176 | PF01501	O-Antigen ligase | Glycosyl transferase family 2 | Glycosyl transferase family 8 | Glycosyl transferase family 8 C-terminal | Lipopolysaccharide core biosynthesis protein (WaaY) | Glycosyl transferase family 8	REJECTED
13	0	0.000311491	PF06176 | PF01501 | PF08437 | PF06293	Lipopolysaccharide core biosynthesis protein (WaaY) | Glycosyl transferase family 8 | Glycosyl transferase family 8 C-terminal | Lipopolysaccharide kinase (Kdo/WaaP) family	REJECTED
13	0	0.000311491	PF06176 | PF01501 | PF08437 | PF06293 | PF00534	Lipopolysaccharide core biosynthesis protein (WaaY) | Glycosyl transferase family 8 | Glycosyl transferase family 8 C-terminal | Lipopolysaccharide kinase (Kdo/WaaP) family | Glycosyl transferases group 1	REJECTED
13	0	0.000311491	PF06176 | PF01501 | PF08437 | PF06293 | PF00534 | PF01075	Lipopolysaccharide core biosynthesis protein (WaaY) | Glycosyl transferase family 8 | Glycosyl transferase family 8 C-terminal | Lipopolysaccharide kinase (Kdo/WaaP) family | Glycosyl transferases group 1 | Glycosyltransferase family 9 (heptosyltransferase)	REJECTED
13	0	0.000311491	PF07284 | PF00148	2-vinyl bacteriochlorophyllide hydratase (BCHF) | Nitrogenase component 1 type Oxidoreductase	REJECTED
13	0	0.000311491	PF08437 | PF06176 | PF01501 | PF08437 | PF06293	Glycosyl transferase family 8 C-terminal | Lipopolysaccharide core biosynthesis protein (WaaY) | Glycosyl transferase family 8 | Glycosyl transferase family 8 C-terminal | Lipopolysaccharide kinase (Kdo/WaaP) family	REJECTED
13	0	0.000311491	PF08437 | PF06176 | PF01501 | PF08437 | PF06293 | PF00534	Glycosyl transferase family 8 C-terminal | Lipopolysaccharide core biosynthesis protein (WaaY) | Glycosyl transferase family 8 | Glycosyl transferase family 8 C-terminal | Lipopolysaccharide kinase (Kdo/WaaP) family | Glycosyl transferases group 1	REJECTED
13	0	0.000311491	PF08437 | PF06176 | PF01501 | PF08437 | PF06293 | PF00534 | PF01075	Glycosyl transferase family 8 C-terminal | Lipopolysaccharide core biosynthesis protein (WaaY) | Glycosyl transferase family 8 | Glycosyl transferase family 8 C-terminal | Lipopolysaccharide kinase (Kdo/WaaP) family | Glycosyl transferases group 1 | Glycosyltransferase family 9 (heptosyltransferase)	REJECTED
13	0	0.000311491	PF10604 | PF01565	Polyketide cyclase / dehydrase and lipid transport | FAD binding domain	REJECTED
13	0	0.000311491	PF11621 | PF07968 | PF07968	C3 binding domain 4 of IgG-bind protein SBI | Leukocidin/Hemolysin toxin family | Leukocidin/Hemolysin toxin family	REJECTED
13	0	0.000311491	PF11621 | PF07968 | PF07968 | PF07968	C3 binding domain 4 of IgG-bind protein SBI | Leukocidin/Hemolysin toxin family | Leukocidin/Hemolysin toxin family | Leukocidin/Hemolysin toxin family	REJECTED
13	0	0.000311491	PF11621 | PF07968 | PF07968 | PF07968 | PF06177	C3 binding domain 4 of IgG-bind protein SBI | Leukocidin/Hemolysin toxin family | Leukocidin/Hemolysin toxin family | Leukocidin/Hemolysin toxin family | QueT transporter	REJECTED
13	0	0.000311491	PF11621 | PF07968 | PF07968 | PF07968 | PF06177 | PF03744	C3 binding domain 4 of IgG-bind protein SBI | Leukocidin/Hemolysin toxin family | Leukocidin/Hemolysin toxin family | Leukocidin/Hemolysin toxin family | QueT transporter | 6-carboxyhexanoate--CoA ligase	REJECTED
13	1	0.00134064	PF00069 | PF00069	Protein kinase domain | Protein kinase domain	REJECTED
13	1	0.00134064	PF00823 | PF04072	PPE family | Leucine carboxyl methyltransferase	REJECTED
13	1	0.00134064	PF01571 | PF08669	Aminomethyltransferase folate-binding domain | Glycine cleavage T-protein C-terminal barrel domain	REJECTED
13	1	0.00134064	PF07968 | PF07968 | PF07968 | PF06177 | PF03744 | PF00155	Leukocidin/Hemolysin toxin family | Leukocidin/Hemolysin toxin family | Leukocidin/Hemolysin toxin family | QueT transporter | 6-carboxyhexanoate--CoA ligase | Aminotransferase class I and II	REJECTED
13	1	0.00134064	PF10862 | PF00501	Protein of unknown function (DUF2662) | AMP-binding enzyme	REJECTED
13	1	0.00134064	PF11847 | PF11021	Domain of unknown function (DUF3367) | Protein of unknown function (DUF2613)	REJECTED
13	11	0.683091	PF00534 | PF01501 | PF08437	Glycosyl transferases group 1 | Glycosyl transferase family 8 | Glycosyl transferase family 8 C-terminal	REJECTED
13	11	0.683091	PF06293 | PF06293 | PF00534 | PF01075	Lipopolysaccharide kinase (Kdo/WaaP) family | Lipopolysaccharide kinase (Kdo/WaaP) family | Glycosyl transferases group 1 | Glycosyltransferase family 9 (heptosyltransferase)	REJECTED
13	12	0.841481	PF00534 | PF01075 | PF01075	Glycosyl transferases group 1 | Glycosyltransferase family 9 (heptosyltransferase) | Glycosyltransferase family 9 (heptosyltransferase)	REJECTED
13	125	1.5123e-21	PF00550 | PF00109 | PF02801 | PF00550	Phosphopantetheine attachment site | Beta-ketoacyl synthase, N-terminal domain | Beta-ketoacyl synthase, C-terminal domain | Phosphopantetheine attachment site	REJECTED
13	14	0.84739	PF00534 | PF01501	Glycosyl transferases group 1 | Glycosyl transferase family 8	REJECTED
13	18	0.369171	PF00550 | PF00668 | PF00668 | PF00550	Phosphopantetheine attachment site | Condensation domain | Condensation domain | Phosphopantetheine attachment site	REJECTED
13	19	0.288844	PF00296 | PF00296	Luciferase-like monooxygenase | Luciferase-like monooxygenase	REJECTED
13	2	0.0045087	PF00144 | PF01370 | PF02558	Beta-lactamase | NAD dependent epimerase/dehydratase family | Ketopantoate reductase PanE/ApbA	REJECTED
13	2	0.0045087	PF00350 | PF00350	Dynamin family | Dynamin family	REJECTED
13	2	0.0045087	PF00501 | PF08242 | PF00550 | PF00668 | PF08415 | PF00550 | PF00109 | PF02801 | PF00698 | PF08242 | PF08659 | PF00550 | PF00668	AMP-binding enzyme | Methyltransferase domain | Phosphopantetheine attachment site | Condensation domain | Nonribosomal peptide synthase | Phosphopantetheine attachment site | Beta-ketoacyl synthase, N-terminal domain | Beta-ketoacyl synthase, C-terminal domain | Acyl transferase domain | Methyltransferase domain | KR domain | Phosphopantetheine attachment site | Condensation domain	REJECTED
13	2	0.0045087	PF00501 | PF08242 | PF00550 | PF00668 | PF08415 | PF00550 | PF00109 | PF02801 | PF00698 | PF08242 | PF08659 | PF00550 | PF00668 | PF08415	AMP-binding enzyme | Methyltransferase domain | Phosphopantetheine attachment site | Condensation domain | Nonribosomal peptide synthase | Phosphopantetheine attachment site | Beta-ketoacyl synthase, N-terminal domain | Beta-ketoacyl synthase, C-terminal domain | Acyl transferase domain | Methyltransferase domain | KR domain | Phosphopantetheine attachment site | Condensation domain | Nonribosoma…	REJECTED
13	2	0.0045087	PF00550 | PF00668 | PF08415 | PF00501 | PF08242 | PF00550 | PF00668 | PF08415 | PF00550 | PF00109 | PF02801 | PF00698 | PF08242 | PF08659 | PF00550 | PF00668	Phosphopantetheine attachment site | Condensation domain | Nonribosomal peptide synthase | AMP-binding enzyme | Methyltransferase domain | Phosphopantetheine attachment site | Condensation domain | Nonribosomal peptide synthase | Phosphopantetheine attachment site | Beta-ketoacyl synthase, N-terminal domain | Beta-ketoacyl synthase, C-terminal domain | Acyl transferase domain | Methyltransferase …	REJECTED
13	2	0.0045087	PF00550 | PF00668 | PF08415 | PF00501 | PF08242 | PF00550 | PF00668 | PF08415 | PF00550 | PF00109 | PF02801 | PF00698 | PF08242 | PF08659 | PF00550	Phosphopantetheine attachment site | Condensation domain | Nonribosomal peptide synthase | AMP-binding enzyme | Methyltransferase domain | Phosphopantetheine attachment site | Condensation domain | Nonribosomal peptide synthase | Phosphopantetheine attachment site | Beta-ketoacyl synthase, N-terminal domain | Beta-ketoacyl synthase, C-terminal domain | Acyl transferase domain | Methyltransferase …	REJECTED
13	2	0.0045087	PF00668 | PF08415 | PF00501 | PF08242 | PF00550 | PF00668 | PF08415 | PF00550 | PF00109 | PF02801 | PF00698 | PF08242 | PF08659 | PF00550 | PF00668	Condensation domain | Nonribosomal peptide synthase | AMP-binding enzyme | Methyltransferase domain | Phosphopantetheine attachment site | Condensation domain | Nonribosomal peptide synthase | Phosphopantetheine attachment site | Beta-ketoacyl synthase, N-terminal domain | Beta-ketoacyl synthase, C-terminal domain | Acyl transferase domain | Methyltransferase domain | KR domain | Phosphopantethei…	REJECTED
13	2	0.0045087	PF00668 | PF08415 | PF00501 | PF08242 | PF00550 | PF00668 | PF08415 | PF00550 | PF00109 | PF02801 | PF00698 | PF08242 | PF08659 | PF00550 | PF00668 | PF08415	Condensation domain | Nonribosomal peptide synthase | AMP-binding enzyme | Methyltransferase domain | Phosphopantetheine attachment site | Condensation domain | Nonribosomal peptide synthase | Phosphopantetheine attachment site | Beta-ketoacyl synthase, N-terminal domain | Beta-ketoacyl synthase, C-terminal domain | Acyl transferase domain | Methyltransferase domain | KR domain | Phosphopantethei…	REJECTED
13	2	0.0045087	PF01370 | PF02558 | PF08546	NAD dependent epimerase/dehydratase family | Ketopantoate reductase PanE/ApbA | Ketopantoate reductase PanE/ApbA C terminal	REJECTED
13	2	0.0045087	PF04932 | PF00535 | PF01501 | PF08437 | PF06176	O-Antigen ligase | Glycosyl transferase family 2 | Glycosyl transferase family 8 | Glycosyl transferase family 8 C-terminal | Lipopolysaccharide core biosynthesis protein (WaaY)	REJECTED
13	2	0.0045087	PF06013 | PF00934	Proteins of 100 residues with WXG | PE family	REJECTED
13	2	0.0045087	PF07690 | PF00106 | PF00425 | PF00501 | PF00857	Major Facilitator Superfamily | short chain dehydrogenase | chorismate binding enzyme | AMP-binding enzyme | Isochorismatase family	REJECTED
13	2	0.0045087	PF07690 | PF00106 | PF00425 | PF00501 | PF00857 | PF00550	Major Facilitator Superfamily | short chain dehydrogenase | chorismate binding enzyme | AMP-binding enzyme | Isochorismatase family | Phosphopantetheine attachment site	REJECTED
13	2	0.0045087	PF07690 | PF00106 | PF00425 | PF00501 | PF00857 | PF00550 | PF00668	Major Facilitator Superfamily | short chain dehydrogenase | chorismate binding enzyme | AMP-binding enzyme | Isochorismatase family | Phosphopantetheine attachment site | Condensation domain	REJECTED
13	2	0.0045087	PF07690 | PF00106 | PF00425 | PF00501 | PF00857 | PF00550 | PF00668 | PF00501	Major Facilitator Superfamily | short chain dehydrogenase | chorismate binding enzyme | AMP-binding enzyme | Isochorismatase family | Phosphopantetheine attachment site | Condensation domain | AMP-binding enzyme	REJECTED
13	2	0.0045087	PF07690 | PF00106 | PF00425 | PF00501 | PF00857 | PF00550 | PF00668 | PF00501 | PF00550	Major Facilitator Superfamily | short chain dehydrogenase | chorismate binding enzyme | AMP-binding enzyme | Isochorismatase family | Phosphopantetheine attachment site | Condensation domain | AMP-binding enzyme | Phosphopantetheine attachment site	REJECTED
13	2	0.0045087	PF07690 | PF00106 | PF00425 | PF00501 | PF00857 | PF00550 | PF00668 | PF00501 | PF00550 | PF00668	Major Facilitator Superfamily | short chain dehydrogenase | chorismate binding enzyme | AMP-binding enzyme | Isochorismatase family | Phosphopantetheine attachment site | Condensation domain | AMP-binding enzyme | Phosphopantetheine attachment site | Condensation domain	REJECTED
13	2	0.0045087	PF07690 | PF00106 | PF00425 | PF00501 | PF00857 | PF00550 | PF00668 | PF00501 | PF00550 | PF00668 | PF00501	Major Facilitator Superfamily | short chain dehydrogenase | chorismate binding enzyme | AMP-binding enzyme | Isochorismatase family | Phosphopantetheine attachment site | Condensation domain | AMP-binding enzyme | Phosphopantetheine attachment site | Condensation domain | AMP-binding enzyme	REJECTED
13	2	0.0045087	PF07690 | PF00106 | PF00425 | PF00501 | PF00857 | PF00550 | PF00668 | PF00501 | PF00550 | PF00668 | PF00501 | PF00550	Major Facilitator Superfamily | short chain dehydrogenase | chorismate binding enzyme | AMP-binding enzyme | Isochorismatase family | Phosphopantetheine attachment site | Condensation domain | AMP-binding enzyme | Phosphopantetheine attachment site | Condensation domain | AMP-binding enzyme | Phosphopantetheine attachment site	REJECTED
13	2	0.0045087	PF07690 | PF00106 | PF00425 | PF00501 | PF00857 | PF00550 | PF00668 | PF00501 | PF00550 | PF00668 | PF00501 | PF00550 | PF00975	Major Facilitator Superfamily | short chain dehydrogenase | chorismate binding enzyme | AMP-binding enzyme | Isochorismatase family | Phosphopantetheine attachment site | Condensation domain | AMP-binding enzyme | Phosphopantetheine attachment site | Condensation domain | AMP-binding enzyme | Phosphopantetheine attachment site | Thioesterase domain	REJECTED
13	2	0.0045087	PF08242 | PF00550 | PF00668 | PF08415 | PF00550 | PF00109 | PF02801 | PF00698 | PF08242 | PF08659 | PF00550 | PF00668	Methyltransferase domain | Phosphopantetheine attachment site | Condensation domain | Nonribosomal peptide synthase | Phosphopantetheine attachment site | Beta-ketoacyl synthase, N-terminal domain | Beta-ketoacyl synthase, C-terminal domain | Acyl transferase domain | Methyltransferase domain | KR domain | Phosphopantetheine attachment site | Condensation domain	REJECTED
13	2	0.0045087	PF08242 | PF00550 | PF00668 | PF08415 | PF00550 | PF00109 | PF02801 | PF00698 | PF08242 | PF08659 | PF00550 | PF00668 | PF08415	Methyltransferase domain | Phosphopantetheine attachment site | Condensation domain | Nonribosomal peptide synthase | Phosphopantetheine attachment site | Beta-ketoacyl synthase, N-terminal domain | Beta-ketoacyl synthase, C-terminal domain | Acyl transferase domain | Methyltransferase domain | KR domain | Phosphopantetheine attachment site | Condensation domain | Nonribosomal peptide synthase	REJECTED
13	2	0.0045087	PF08415 | PF00501 | PF08242 | PF00550 | PF00668 | PF08415 | PF00550 | PF00109 | PF02801 | PF00698 | PF08242 | PF08659 | PF00550 | PF00668	Nonribosomal peptide synthase | AMP-binding enzyme | Methyltransferase domain | Phosphopantetheine attachment site | Condensation domain | Nonribosomal peptide synthase | Phosphopantetheine attachment site | Beta-ketoacyl synthase, N-terminal domain | Beta-ketoacyl synthase, C-terminal domain | Acyl transferase domain | Methyltransferase domain | KR domain | Phosphopantetheine attachment site | C…	REJECTED
13	2	0.0045087	PF08415 | PF00501 | PF08242 | PF00550 | PF00668 | PF08415 | PF00550 | PF00109 | PF02801 | PF00698 | PF08242 | PF08659 | PF00550 | PF00668 | PF08415	Nonribosomal peptide synthase | AMP-binding enzyme | Methyltransferase domain | Phosphopantetheine attachment site | Condensation domain | Nonribosomal peptide synthase | Phosphopantetheine attachment site | Beta-ketoacyl synthase, N-terminal domain | Beta-ketoacyl synthase, C-terminal domain | Acyl transferase domain | Methyltransferase domain | KR domain | Phosphopantetheine attachment site | C…	REJECTED
13	24	0.070546	PF00501 | PF00550 | PF00668 | PF00501 | PF00550 | PF00668 | PF00501 | PF00550 | PF00668 | PF00501 | PF00550 | PF00668 | PF00501 | PF00550 | PF00668 | PF00501 | PF00550 | PF00668 | PF00501 | PF00550 | PF00668 | PF00501 | PF00550 | PF00668 | PF00501 | PF00550 | PF00668 | PF00501 | PF00550	AMP-binding enzyme | Phosphopantetheine attachment site | Condensation domain | AMP-binding enzyme | Phosphopantetheine attachment site | Condensation domain | AMP-binding enzyme | Phosphopantetheine attachment site | Condensation domain | AMP-binding enzyme | Phosphopantetheine attachment site | Condensation domain | AMP-binding enzyme | Phosphopantetheine attachment site | Condensation domain |…	REJECTED
13	27	0.0268567	PF00756 | PF00756	Putative esterase | Putative esterase	REJECTED
13	3	0.0124193	PF00550 | PF00668 | PF08415 | PF00550 | PF00109 | PF02801 | PF00698 | PF08242 | PF08659 | PF00550 | PF00668 | PF08415	Phosphopantetheine attachment site | Condensation domain | Nonribosomal peptide synthase | Phosphopantetheine attachment site | Beta-ketoacyl synthase, N-terminal domain | Beta-ketoacyl synthase, C-terminal domain | Acyl transferase domain | Methyltransferase domain | KR domain | Phosphopantetheine attachment site | Condensation domain | Nonribosomal peptide synthase	REJECTED
13	3	0.0124193	PF00550 | PF00668 | PF08415 | PF00550 | PF00109 | PF02801 | PF00698 | PF08242 | PF08659 | PF00550 | PF00668	Phosphopantetheine attachment site | Condensation domain | Nonribosomal peptide synthase | Phosphopantetheine attachment site | Beta-ketoacyl synthase, N-terminal domain | Beta-ketoacyl synthase, C-terminal domain | Acyl transferase domain | Methyltransferase domain | KR domain | Phosphopantetheine attachment site | Condensation domain	REJECTED
13	3	0.0124193	PF00668 | PF08415 | PF00550 | PF00109 | PF02801 | PF00698 | PF08242 | PF08659 | PF00550 | PF00668	Condensation domain | Nonribosomal peptide synthase | Phosphopantetheine attachment site | Beta-ketoacyl synthase, N-terminal domain | Beta-ketoacyl synthase, C-terminal domain | Acyl transferase domain | Methyltransferase domain | KR domain | Phosphopantetheine attachment site | Condensation domain	REJECTED
13	3	0.0124193	PF00668 | PF08415 | PF00550 | PF00109 | PF02801 | PF00698 | PF08242 | PF08659 | PF00550 | PF00668 | PF08415	Condensation domain | Nonribosomal peptide synthase | Phosphopantetheine attachment site | Beta-ketoacyl synthase, N-terminal domain | Beta-ketoacyl synthase, C-terminal domain | Acyl transferase domain | Methyltransferase domain | KR domain | Phosphopantetheine attachment site | Condensation domain | Nonribosomal peptide synthase	REJECTED
13	3	0.0124193	PF01032 | PF06276	FecCD transport family | Ferric iron reductase FhuF-like transporter	REJECTED
13	3	0.0124193	PF03061 | PF00106 | PF00857 | PF00550 | PF00501 | PF00425	Thioesterase superfamily | short chain dehydrogenase | Isochorismatase family | Phosphopantetheine attachment site | AMP-binding enzyme | chorismate binding enzyme	REJECTED
13	3	0.0124193	PF08415 | PF00550 | PF00109 | PF02801 | PF00698 | PF08242 | PF08659 | PF00550 | PF00668	Nonribosomal peptide synthase | Phosphopantetheine attachment site | Beta-ketoacyl synthase, N-terminal domain | Beta-ketoacyl synthase, C-terminal domain | Acyl transferase domain | Methyltransferase domain | KR domain | Phosphopantetheine attachment site | Condensation domain	REJECTED
13	3	0.0124193	PF08415 | PF00550 | PF00109 | PF02801 | PF00698 | PF08242 | PF08659 | PF00550 | PF00668 | PF08415	Nonribosomal peptide synthase | Phosphopantetheine attachment site | Beta-ketoacyl synthase, N-terminal domain | Beta-ketoacyl synthase, C-terminal domain | Acyl transferase domain | Methyltransferase domain | KR domain | Phosphopantetheine attachment site | Condensation domain | Nonribosomal peptide synthase	REJECTED
13	3	0.0124193	PF11139 | PF00535	Protein of unknown function (DUF2910) | Glycosyl transferase family 2	REJECTED
13	36	0.00101724	PF00668 | PF00501 | PF00501	Condensation domain | AMP-binding enzyme | AMP-binding enzyme	REJECTED
13	40	0.000208297	PF03552 | PF07238	Cellulose synthase | PilZ domain	REJECTED
13	4	0.029049	PF00550 | PF00109 | PF02801 | PF00698 | PF08242 | PF08659 | PF00550 | PF00668 | PF08415	Phosphopantetheine attachment site | Beta-ketoacyl synthase, N-terminal domain | Beta-ketoacyl synthase, C-terminal domain | Acyl transferase domain | Methyltransferase domain | KR domain | Phosphopantetheine attachment site | Condensation domain | Nonribosomal peptide synthase	REJECTED
13	42	9.2159e-05	PF01063 | PF00109 | PF02801 | PF00550	Aminotransferase class IV | Beta-ketoacyl synthase, N-terminal domain | Beta-ketoacyl synthase, C-terminal domain | Phosphopantetheine attachment site	REJECTED
13	42	9.2159e-05	PF01063 | PF00109 | PF02801 | PF00550 | PF00106	Aminotransferase class IV | Beta-ketoacyl synthase, N-terminal domain | Beta-ketoacyl synthase, C-terminal domain | Phosphopantetheine attachment site | short chain dehydrogenase	REJECTED
13	42	9.2159e-05	PF01063 | PF00109 | PF02801 | PF00550 | PF00106 | PF00698	Aminotransferase class IV | Beta-ketoacyl synthase, N-terminal domain | Beta-ketoacyl synthase, C-terminal domain | Phosphopantetheine attachment site | short chain dehydrogenase | Acyl transferase domain	REJECTED
13	42	9.2159e-05	PF02618 | PF01063 | PF00109 | PF02801 | PF00550 | PF00106	YceG-like family | Aminotransferase class IV | Beta-ketoacyl synthase, N-terminal domain | Beta-ketoacyl synthase, C-terminal domain | Phosphopantetheine attachment site | short chain dehydrogenase	REJECTED
13	42	9.2159e-05	PF02618 | PF01063 | PF00109 | PF02801 | PF00550	YceG-like family | Aminotransferase class IV | Beta-ketoacyl synthase, N-terminal domain | Beta-ketoacyl synthase, C-terminal domain | Phosphopantetheine attachment site	REJECTED
13	44	4.02482e-05	PF02618 | PF01063 | PF00109 | PF02801	YceG-like family | Aminotransferase class IV | Beta-ketoacyl synthase, N-terminal domain | Beta-ketoacyl synthase, C-terminal domain	REJECTED
13	5	0.0593464	PF00106 | PF00425 | PF00501 | PF00857 | PF00550 | PF00668 | PF00501 | PF00550 | PF00668 | PF00501 | PF00550 | PF00975 | PF03621	short chain dehydrogenase | chorismate binding enzyme | AMP-binding enzyme | Isochorismatase family | Phosphopantetheine attachment site | Condensation domain | AMP-binding enzyme | Phosphopantetheine attachment site | Condensation domain | AMP-binding enzyme | Phosphopantetheine attachment site | Thioesterase domain | MbtH-like protein	REJECTED
13	5	0.0593464	PF00550 | PF00109 | PF02801 | PF00698 | PF08242 | PF08659 | PF00550 | PF00668	Phosphopantetheine attachment site | Beta-ketoacyl synthase, N-terminal domain | Beta-ketoacyl synthase, C-terminal domain | Acyl transferase domain | Methyltransferase domain | KR domain | Phosphopantetheine attachment site | Condensation domain	REJECTED
13	6	0.108294	PF01070 | PF01070	FMN-dependent dehydrogenase | FMN-dependent dehydrogenase	REJECTED
13	61	2.40675e-08	PF00288 | PF08544	GHMP kinases N terminal domain | GHMP kinases C terminal	REJECTED
13	8	0.275234	PF01580 | PF01580 | PF01580 | PF04600 | PF00082 | PF05108	FtsK/SpoIIIE family | FtsK/SpoIIIE family | FtsK/SpoIIIE family | Protein of unknown function (DUF571) | Subtilase family | Protein of unknown function (DUF690)	REJECTED
13	8	0.275234	PF06293 | PF00534 | PF01075 | PF01075	Lipopolysaccharide kinase (Kdo/WaaP) family | Glycosyl transferases group 1 | Glycosyltransferase family 9 (heptosyltransferase) | Glycosyltransferase family 9 (heptosyltransferase)	REJECTED
13	8	0.275234	PF06293 | PF06293 | PF00534 | PF01075 | PF01075	Lipopolysaccharide kinase (Kdo/WaaP) family | Lipopolysaccharide kinase (Kdo/WaaP) family | Glycosyl transferases group 1 | Glycosyltransferase family 9 (heptosyltransferase) | Glycosyltransferase family 9 (heptosyltransferase)	REJECTED
13	83	9.0426e-13	PF10331 | PF04183 | PF06276	Siderophore biosynthesis protein domain | IucA / IucC family | Ferric iron reductase FhuF-like transporter	REJECTED
13	85	3.51334e-13	PF00550 | PF00668 | PF00501 | PF00550 | PF00668 | PF00668 | PF00501 | PF00550 | PF00668 | PF00501 | PF00550	Phosphopantetheine attachment site | Condensation domain | AMP-binding enzyme | Phosphopantetheine attachment site | Condensation domain | Condensation domain | AMP-binding enzyme | Phosphopantetheine attachment site | Condensation domain | AMP-binding enzyme | Phosphopantetheine attachment site	REJECTED
13	9	0.393769	PF06293 | PF06293 | PF06293 | PF00534 | PF01075	Lipopolysaccharide kinase (Kdo/WaaP) family | Lipopolysaccharide kinase (Kdo/WaaP) family | Lipopolysaccharide kinase (Kdo/WaaP) family | Glycosyl transferases group 1 | Glycosyltransferase family 9 (heptosyltransferase)	REJECTED
12	0	0.000532006	PF00005 | PF12370 | PF00005	ABC transporter | Cobalt ATP-binding cassette C terminal | ABC transporter	REJECTED
12	0	0.000532006	PF00005 | PF12370 | PF00005 | PF12370	ABC transporter | Cobalt ATP-binding cassette C terminal | ABC transporter | Cobalt ATP-binding cassette C terminal	REJECTED
12	0	0.000532006	PF00005 | PF12370 | PF01066	ABC transporter | Cobalt ATP-binding cassette C terminal | CDP-alcohol phosphatidyltransferase	REJECTED
12	0	0.000532006	PF00106 | PF12250 | PF12249	short chain dehydrogenase | Arabinofuranosyltransferase N terminal | Arabinofuranosyltransferase A C terminal	REJECTED
12	0	0.000532006	PF00106 | PF12250	short chain dehydrogenase | Arabinofuranosyltransferase N terminal	REJECTED
12	0	0.000532006	PF00535 | PF01501 | PF08437 | PF06176 | PF01501 | PF08437 | PF01501	Glycosyl transferase family 2 | Glycosyl transferase family 8 | Glycosyl transferase family 8 C-terminal | Lipopolysaccharide core biosynthesis protein (WaaY) | Glycosyl transferase family 8 | Glycosyl transferase family 8 C-terminal | Glycosyl transferase family 8	REJECTED
12	0	0.000532006	PF00535 | PF01501 | PF08437 | PF06176 | PF01501 | PF08437 | PF01501 | PF08437	Glycosyl transferase family 2 | Glycosyl transferase family 8 | Glycosyl transferase family 8 C-terminal | Lipopolysaccharide core biosynthesis protein (WaaY) | Glycosyl transferase family 8 | Glycosyl transferase family 8 C-terminal | Glycosyl transferase family 8 | Glycosyl transferase family 8 C-terminal	REJECTED
12	0	0.000532006	PF00535 | PF01501 | PF08437 | PF06176 | PF01501 | PF08437 | PF01501 | PF08437 | PF06293	Glycosyl transferase family 2 | Glycosyl transferase family 8 | Glycosyl transferase family 8 C-terminal | Lipopolysaccharide core biosynthesis protein (WaaY) | Glycosyl transferase family 8 | Glycosyl transferase family 8 C-terminal | Glycosyl transferase family 8 | Glycosyl transferase family 8 C-terminal | Lipopolysaccharide kinase (Kdo/WaaP) family	REJECTED
12	0	0.000532006	PF00535 | PF01501 | PF08437 | PF06176 | PF01501 | PF08437 | PF01501 | PF08437 | PF06293 | PF00534	Glycosyl transferase family 2 | Glycosyl transferase family 8 | Glycosyl transferase family 8 C-terminal | Lipopolysaccharide core biosynthesis protein (WaaY) | Glycosyl transferase family 8 | Glycosyl transferase family 8 C-terminal | Glycosyl transferase family 8 | Glycosyl transferase family 8 C-terminal | Lipopolysaccharide kinase (Kdo/WaaP) family | Glycosyl transferases group 1	REJECTED
12	0	0.000532006	PF00535 | PF01501 | PF08437 | PF06176 | PF01501 | PF08437 | PF01501 | PF08437 | PF06293 | PF00534 | PF01075	Glycosyl transferase family 2 | Glycosyl transferase family 8 | Glycosyl transferase family 8 C-terminal | Lipopolysaccharide core biosynthesis protein (WaaY) | Glycosyl transferase family 8 | Glycosyl transferase family 8 C-terminal | Glycosyl transferase family 8 | Glycosyl transferase family 8 C-terminal | Lipopolysaccharide kinase (Kdo/WaaP) family | Glycosyl transferases group 1 | Glycosyltr…	REJECTED
12	0	0.000532006	PF00535 | PF01501 | PF08437 | PF06176 | PF01501 | PF08437 | PF01501 | PF08437 | PF06293 | PF00534 | PF01075 | PF04413	Glycosyl transferase family 2 | Glycosyl transferase family 8 | Glycosyl transferase family 8 C-terminal | Lipopolysaccharide core biosynthesis protein (WaaY) | Glycosyl transferase family 8 | Glycosyl transferase family 8 C-terminal | Glycosyl transferase family 8 | Glycosyl transferase family 8 C-terminal | Lipopolysaccharide kinase (Kdo/WaaP) family | Glycosyl transferases group 1 | Glycosyltr…	REJECTED
12	0	0.000532006	PF00535 | PF01501 | PF08437 | PF06176 | PF01501 | PF08437 | PF01501 | PF08437 | PF06293 | PF00534 | PF01075 | PF04413 | PF00534	Glycosyl transferase family 2 | Glycosyl transferase family 8 | Glycosyl transferase family 8 C-terminal | Lipopolysaccharide core biosynthesis protein (WaaY) | Glycosyl transferase family 8 | Glycosyl transferase family 8 C-terminal | Glycosyl transferase family 8 | Glycosyl transferase family 8 C-terminal | Lipopolysaccharide kinase (Kdo/WaaP) family | Glycosyl transferases group 1 | Glycosyltr…	REJECTED
12	0	0.000532006	PF00535 | PF04405	Glycosyl transferase family 2 | Domain of Unknown function (DUF542)	REJECTED
12	0	0.000532006	PF00535 | PF04405 | PF01814	Glycosyl transferase family 2 | Domain of Unknown function (DUF542) | Hemerythrin HHE cation binding domain	REJECTED
12	0	0.000532006	PF00535 | PF04405 | PF01814 | PF01814	Glycosyl transferase family 2 | Domain of Unknown function (DUF542) | Hemerythrin HHE cation binding domain | Hemerythrin HHE cation binding domain	REJECTED
12	0	0.000532006	PF00581 | PF12368	Rhodanese-like domain | Protein of unknown function (DUF3650)	REJECTED
12	0	0.000532006	PF00775 | PF10503	Dioxygenase | Esterase PHB depolymerase	REJECTED
12	0	0.000532006	PF00823 | PF02668 | PF10862	PPE family | Taurine catabolism dioxygenase TauD, TfdA family | Protein of unknown function (DUF2662)	REJECTED
12	0	0.000532006	PF00823 | PF02668	PPE family | Taurine catabolism dioxygenase TauD, TfdA family	REJECTED
12	0	0.000532006	PF01075 | PF01075 | PF01370 | PF00155 | PF08240	Glycosyltransferase family 9 (heptosyltransferase) | Glycosyltransferase family 9 (heptosyltransferase) | NAD dependent epimerase/dehydratase family | Aminotransferase class I and II | Alcohol dehydrogenase GroES-like domain	REJECTED
12	0	0.000532006	PF01075 | PF01370 | PF00155 | PF08240	Glycosyltransferase family 9 (heptosyltransferase) | NAD dependent epimerase/dehydratase family | Aminotransferase class I and II | Alcohol dehydrogenase GroES-like domain	REJECTED
12	0	0.000532006	PF01075 | PF01370 | PF00155 | PF08240 | PF00107	Glycosyltransferase family 9 (heptosyltransferase) | NAD dependent epimerase/dehydratase family | Aminotransferase class I and II | Alcohol dehydrogenase GroES-like domain | Zinc-binding dehydrogenase	REJECTED
12	0	0.000532006	PF01083 | PF01083 | PF05108	Cutinase | Cutinase | Protein of unknown function (DUF690)	REJECTED
12	0	0.000532006	PF01083 | PF01083 | PF05108 | PF00082	Cutinase | Cutinase | Protein of unknown function (DUF690) | Subtilase family	REJECTED
12	0	0.000532006	PF01083 | PF01083 | PF05108 | PF00082 | PF04600	Cutinase | Cutinase | Protein of unknown function (DUF690) | Subtilase family | Protein of unknown function (DUF571)	REJECTED
12	0	0.000532006	PF01083 | PF01083 | PF05108 | PF00082 | PF04600 | PF01580	Cutinase | Cutinase | Protein of unknown function (DUF690) | Subtilase family | Protein of unknown function (DUF571) | FtsK/SpoIIIE family	REJECTED
12	0	0.000532006	PF01083 | PF01083 | PF05108 | PF00082 | PF04600 | PF01580 | PF01580	Cutinase | Cutinase | Protein of unknown function (DUF690) | Subtilase family | Protein of unknown function (DUF571) | FtsK/SpoIIIE family | FtsK/SpoIIIE family	REJECTED
12	0	0.000532006	PF01083 | PF05108	Cutinase | Protein of unknown function (DUF690)	REJECTED
12	0	0.000532006	PF01083 | PF05108 | PF00082	Cutinase | Protein of unknown function (DUF690) | Subtilase family	REJECTED
12	0	0.000532006	PF01083 | PF05108 | PF00082 | PF04600	Cutinase | Protein of unknown function (DUF690) | Subtilase family | Protein of unknown function (DUF571)	REJECTED
12	0	0.000532006	PF01083 | PF05108 | PF00082 | PF04600 | PF01580	Cutinase | Protein of unknown function (DUF690) | Subtilase family | Protein of unknown function (DUF571) | FtsK/SpoIIIE family	REJECTED
12	0	0.000532006	PF01083 | PF05108 | PF00082 | PF04600 | PF01580 | PF01580	Cutinase | Protein of unknown function (DUF690) | Subtilase family | Protein of unknown function (DUF571) | FtsK/SpoIIIE family | FtsK/SpoIIIE family	REJECTED
12	0	0.000532006	PF01083 | PF05108 | PF00082 | PF04600 | PF01580 | PF01580 | PF01580	Cutinase | Protein of unknown function (DUF690) | Subtilase family | Protein of unknown function (DUF571) | FtsK/SpoIIIE family | FtsK/SpoIIIE family | FtsK/SpoIIIE family	REJECTED
12	0	0.000532006	PF01209 | PF05305	ubiE/COQ5 methyltransferase family | Protein of unknown function (DUF732)	REJECTED
12	0	0.000532006	PF01370 | PF00155 | PF08240	NAD dependent epimerase/dehydratase family | Aminotransferase class I and II | Alcohol dehydrogenase GroES-like domain	REJECTED
12	0	0.000532006	PF01370 | PF00155 | PF08240 | PF00107	NAD dependent epimerase/dehydratase family | Aminotransferase class I and II | Alcohol dehydrogenase GroES-like domain | Zinc-binding dehydrogenase	REJECTED
12	0	0.000532006	PF01391 | PF01391	Collagen triple helix repeat (20 copies) | Collagen triple helix repeat (20 copies)	REJECTED
12	0	0.000532006	PF01469 | PF01469 | PF01469 | PF01469 | PF01469 | PF01469	Pentapeptide repeats (8 copies) | Pentapeptide repeats (8 copies) | Pentapeptide repeats (8 copies) | Pentapeptide repeats (8 copies) | Pentapeptide repeats (8 copies) | Pentapeptide repeats (8 copies)	REJECTED
12	0	0.000532006	PF01565 | PF04030 | PF00106 | PF12250	FAD binding domain | D-arabinono-1,4-lactone oxidase | short chain dehydrogenase | Arabinofuranosyltransferase N terminal	REJECTED
12	0	0.000532006	PF02369 | PF02369 | PF02369 | PF02369 | PF02369 | PF02369 | PF02369 | PF02369 | PF02369 | PF02369 | PF02369 | PF02369 | PF02369 | PF02369 | PF02369	Bacterial Ig-like domain (group 1) | Bacterial Ig-like domain (group 1) | Bacterial Ig-like domain (group 1) | Bacterial Ig-like domain (group 1) | Bacterial Ig-like domain (group 1) | Bacterial Ig-like domain (group 1) | Bacterial Ig-like domain (group 1) | Bacterial Ig-like domain (group 1) | Bacterial Ig-like domain (group 1) | Bacterial Ig-like domain (group 1) | Bacterial Ig-like domain (gro…	REJECTED
12	0	0.000532006	PF02463 | PF06800	RecF/RecN/SMC N terminal domain | Sugar transport protein	REJECTED
12	0	0.000532006	PF02698 | PF11201	DUF218 domain | Protein of unknown function (DUF2982)	REJECTED
12	0	0.000532006	PF03460 | PF01077	Nitrite/Sulfite reductase ferredoxin-like half domain | Nitrite and sulphite reductase 4Fe-4S domain	REJECTED
12	0	0.000532006	PF04030 | PF00106 | PF12250	D-arabinono-1,4-lactone oxidase | short chain dehydrogenase | Arabinofuranosyltransferase N terminal	REJECTED
12	0	0.000532006	PF04030 | PF00106 | PF12250 | PF12249	D-arabinono-1,4-lactone oxidase | short chain dehydrogenase | Arabinofuranosyltransferase N terminal | Arabinofuranosyltransferase A C terminal	REJECTED
12	0	0.000532006	PF04339 | PF01565 | PF08031	Protein of unknown function, DUF482 | FAD binding domain | Berberine and berberine like	REJECTED
12	0	0.000532006	PF04405 | PF01814	Domain of Unknown function (DUF542) | Hemerythrin HHE cation binding domain	REJECTED
12	0	0.000532006	PF04405 | PF01814 | PF01814	Domain of Unknown function (DUF542) | Hemerythrin HHE cation binding domain | Hemerythrin HHE cation binding domain	REJECTED
12	0	0.000532006	PF04464 | PF00535 | PF04405	CDP-Glycerol:Poly(glycerophosphate) glycerophosphotransferase | Glycosyl transferase family 2 | Domain of Unknown function (DUF542)	REJECTED
12	0	0.000532006	PF04464 | PF00535 | PF04405 | PF01814	CDP-Glycerol:Poly(glycerophosphate) glycerophosphotransferase | Glycosyl transferase family 2 | Domain of Unknown function (DUF542) | Hemerythrin HHE cation binding domain	REJECTED
12	0	0.000532006	PF04932 | PF00535 | PF01501 | PF08437 | PF06176 | PF01501 | PF08437 | PF01501	O-Antigen ligase | Glycosyl transferase family 2 | Glycosyl transferase family 8 | Glycosyl transferase family 8 C-terminal | Lipopolysaccharide core biosynthesis protein (WaaY) | Glycosyl transferase family 8 | Glycosyl transferase family 8 C-terminal | Glycosyl transferase family 8	REJECTED
12	0	0.000532006	PF04932 | PF00535 | PF01501 | PF08437 | PF06176 | PF01501 | PF08437 | PF01501 | PF08437	O-Antigen ligase | Glycosyl transferase family 2 | Glycosyl transferase family 8 | Glycosyl transferase family 8 C-terminal | Lipopolysaccharide core biosynthesis protein (WaaY) | Glycosyl transferase family 8 | Glycosyl transferase family 8 C-terminal | Glycosyl transferase family 8 | Glycosyl transferase family 8 C-terminal	REJECTED
12	0	0.000532006	PF04932 | PF00535 | PF01501 | PF08437 | PF06176 | PF01501 | PF08437 | PF01501 | PF08437 | PF06293	O-Antigen ligase | Glycosyl transferase family 2 | Glycosyl transferase family 8 | Glycosyl transferase family 8 C-terminal | Lipopolysaccharide core biosynthesis protein (WaaY) | Glycosyl transferase family 8 | Glycosyl transferase family 8 C-terminal | Glycosyl transferase family 8 | Glycosyl transferase family 8 C-terminal | Lipopolysaccharide kinase (Kdo/WaaP) family	REJECTED
12	0	0.000532006	PF04932 | PF00535 | PF01501 | PF08437 | PF06176 | PF01501 | PF08437 | PF01501 | PF08437 | PF06293 | PF00534	O-Antigen ligase | Glycosyl transferase family 2 | Glycosyl transferase family 8 | Glycosyl transferase family 8 C-terminal | Lipopolysaccharide core biosynthesis protein (WaaY) | Glycosyl transferase family 8 | Glycosyl transferase family 8 C-terminal | Glycosyl transferase family 8 | Glycosyl transferase family 8 C-terminal | Lipopolysaccharide kinase (Kdo/WaaP) family | Glycosyl transferases g…	REJECTED
12	0	0.000532006	PF04932 | PF00535 | PF01501 | PF08437 | PF06176 | PF01501 | PF08437 | PF01501 | PF08437 | PF06293 | PF00534 | PF01075	O-Antigen ligase | Glycosyl transferase family 2 | Glycosyl transferase family 8 | Glycosyl transferase family 8 C-terminal | Lipopolysaccharide core biosynthesis protein (WaaY) | Glycosyl transferase family 8 | Glycosyl transferase family 8 C-terminal | Glycosyl transferase family 8 | Glycosyl transferase family 8 C-terminal | Lipopolysaccharide kinase (Kdo/WaaP) family | Glycosyl transferases g…	REJECTED
12	0	0.000532006	PF04932 | PF00535 | PF01501 | PF08437 | PF06176 | PF01501 | PF08437 | PF01501 | PF08437 | PF06293 | PF00534 | PF01075 | PF04413	O-Antigen ligase | Glycosyl transferase family 2 | Glycosyl transferase family 8 | Glycosyl transferase family 8 C-terminal | Lipopolysaccharide core biosynthesis protein (WaaY) | Glycosyl transferase family 8 | Glycosyl transferase family 8 C-terminal | Glycosyl transferase family 8 | Glycosyl transferase family 8 C-terminal | Lipopolysaccharide kinase (Kdo/WaaP) family | Glycosyl transferases g…	REJECTED
12	0	0.000532006	PF05193 | PF05193	Peptidase M16 inactive domain | Peptidase M16 inactive domain	REJECTED
12	0	0.000532006	PF06739 | PF06739 | PF06739 | PF06739 | PF06739	Beta-propeller repeat | Beta-propeller repeat | Beta-propeller repeat | Beta-propeller repeat | Beta-propeller repeat	REJECTED
12	0	0.000532006	PF06745 | PF06745	KaiC | KaiC	REJECTED
12	0	0.000532006	PF07583 | PF07587	Protein of unknown function (DUF1549) | Protein of unknown function (DUF1553)	REJECTED
12	0	0.000532006	PF07690 | PF00775 | PF10503	Major Facilitator Superfamily | Dioxygenase | Esterase PHB depolymerase	REJECTED
12	0	0.000532006	PF11343 | PF00109	Protein of unknown function (DUF3145) | Beta-ketoacyl synthase, N-terminal domain	REJECTED
12	0	0.000532006	PF11700 | PF05423	Vacuole effluxer Atg22 like | Mycobacterium membrane protein	REJECTED
12	0	0.000532006	PF12370 | PF00005 | PF12370	Cobalt ATP-binding cassette C terminal | ABC transporter | Cobalt ATP-binding cassette C terminal	REJECTED
12	0	0.000532006	PF12370 | PF00005 | PF12370 | PF01066	Cobalt ATP-binding cassette C terminal | ABC transporter | Cobalt ATP-binding cassette C terminal | CDP-alcohol phosphatidyltransferase	REJECTED
12	0	0.000532006	PF12370 | PF01066	Cobalt ATP-binding cassette C terminal | CDP-alcohol phosphatidyltransferase	REJECTED
12	1	0.00228194	PF00106 | PF00857 | PF00550 | PF00501 | PF00425 | PF01497 | PF05977 | PF01032 | PF01032 | PF00005	short chain dehydrogenase | Isochorismatase family | Phosphopantetheine attachment site | AMP-binding enzyme | chorismate binding enzyme | Periplasmic binding protein | Bacterial protein of unknown function (DUF894) | FecCD transport family | FecCD transport family | ABC transporter	REJECTED
12	1	0.00228194	PF00106 | PF00857 | PF00550 | PF00501 | PF00425 | PF01497 | PF05977 | PF01032 | PF01032	short chain dehydrogenase | Isochorismatase family | Phosphopantetheine attachment site | AMP-binding enzyme | chorismate binding enzyme | Periplasmic binding protein | Bacterial protein of unknown function (DUF894) | FecCD transport family | FecCD transport family	REJECTED
12	1	0.00228194	PF00106 | PF00857 | PF00550 | PF00501 | PF00425 | PF01497 | PF05977 | PF01032	short chain dehydrogenase | Isochorismatase family | Phosphopantetheine attachment site | AMP-binding enzyme | chorismate binding enzyme | Periplasmic binding protein | Bacterial protein of unknown function (DUF894) | FecCD transport family	REJECTED
12	1	0.00228194	PF00106 | PF00857 | PF00550 | PF00501 | PF00425 | PF01497 | PF05977	short chain dehydrogenase | Isochorismatase family | Phosphopantetheine attachment site | AMP-binding enzyme | chorismate binding enzyme | Periplasmic binding protein | Bacterial protein of unknown function (DUF894)	REJECTED
12	1	0.00228194	PF00501 | PF07969	AMP-binding enzyme | Amidohydrolase family	REJECTED
12	1	0.00228194	PF00550 | PF00501 | PF00425 | PF01497 | PF05977 | PF01032 | PF01032 | PF00005	Phosphopantetheine attachment site | AMP-binding enzyme | chorismate binding enzyme | Periplasmic binding protein | Bacterial protein of unknown function (DUF894) | FecCD transport family | FecCD transport family | ABC transporter	REJECTED
12	1	0.00228194	PF00550 | PF00501 | PF00425 | PF01497 | PF05977 | PF01032 | PF01032	Phosphopantetheine attachment site | AMP-binding enzyme | chorismate binding enzyme | Periplasmic binding protein | Bacterial protein of unknown function (DUF894) | FecCD transport family | FecCD transport family	REJECTED
12	1	0.00228194	PF00550 | PF00501 | PF00425 | PF01497 | PF05977 | PF01032	Phosphopantetheine attachment site | AMP-binding enzyme | chorismate binding enzyme | Periplasmic binding protein | Bacterial protein of unknown function (DUF894) | FecCD transport family	REJECTED
12	1	0.00228194	PF00550 | PF00501 | PF00425 | PF01497 | PF05977	Phosphopantetheine attachment site | AMP-binding enzyme | chorismate binding enzyme | Periplasmic binding protein | Bacterial protein of unknown function (DUF894)	REJECTED
12	1	0.00228194	PF00857 | PF00550 | PF00501 | PF00425 | PF01497 | PF05977	Isochorismatase family | Phosphopantetheine attachment site | AMP-binding enzyme | chorismate binding enzyme | Periplasmic binding protein | Bacterial protein of unknown function (DUF894)	REJECTED
12	1	0.00228194	PF00857 | PF00550 | PF00501 | PF00425 | PF01497 | PF05977 | PF01032	Isochorismatase family | Phosphopantetheine attachment site | AMP-binding enzyme | chorismate binding enzyme | Periplasmic binding protein | Bacterial protein of unknown function (DUF894) | FecCD transport family	REJECTED
12	1	0.00228194	PF00857 | PF00550 | PF00501 | PF00425 | PF01497 | PF05977 | PF01032 | PF01032	Isochorismatase family | Phosphopantetheine attachment site | AMP-binding enzyme | chorismate binding enzyme | Periplasmic binding protein | Bacterial protein of unknown function (DUF894) | FecCD transport family | FecCD transport family	REJECTED
12	1	0.00228194	PF00857 | PF00550 | PF00501 | PF00425 | PF01497 | PF05977 | PF01032 | PF01032 | PF00005	Isochorismatase family | Phosphopantetheine attachment site | AMP-binding enzyme | chorismate binding enzyme | Periplasmic binding protein | Bacterial protein of unknown function (DUF894) | FecCD transport family | FecCD transport family | ABC transporter	REJECTED
12	1	0.00228194	PF02678 | PF05726	Pirin | Pirin C-terminal cupin domain	REJECTED
12	1	0.00228194	PF03061 | PF00106 | PF00857 | PF00550 | PF00501 | PF00425 | PF01497 | PF05977 | PF01032 | PF01032 | PF00005	Thioesterase superfamily | short chain dehydrogenase | Isochorismatase family | Phosphopantetheine attachment site | AMP-binding enzyme | chorismate binding enzyme | Periplasmic binding protein | Bacterial protein of unknown function (DUF894) | FecCD transport family | FecCD transport family | ABC transporter	REJECTED
12	1	0.00228194	PF03061 | PF00106 | PF00857 | PF00550 | PF00501 | PF00425 | PF01497 | PF05977 | PF01032 | PF01032	Thioesterase superfamily | short chain dehydrogenase | Isochorismatase family | Phosphopantetheine attachment site | AMP-binding enzyme | chorismate binding enzyme | Periplasmic binding protein | Bacterial protein of unknown function (DUF894) | FecCD transport family | FecCD transport family	REJECTED
12	1	0.00228194	PF03061 | PF00106 | PF00857 | PF00550 | PF00501 | PF00425 | PF01497 | PF05977 | PF01032	Thioesterase superfamily | short chain dehydrogenase | Isochorismatase family | Phosphopantetheine attachment site | AMP-binding enzyme | chorismate binding enzyme | Periplasmic binding protein | Bacterial protein of unknown function (DUF894) | FecCD transport family	REJECTED
12	1	0.00228194	PF03061 | PF00106 | PF00857 | PF00550 | PF00501 | PF00425 | PF01497 | PF05977	Thioesterase superfamily | short chain dehydrogenase | Isochorismatase family | Phosphopantetheine attachment site | AMP-binding enzyme | chorismate binding enzyme | Periplasmic binding protein | Bacterial protein of unknown function (DUF894)	REJECTED
12	1	0.00228194	PF03061 | PF00106 | PF00857 | PF00550 | PF00501 | PF00425 | PF01497	Thioesterase superfamily | short chain dehydrogenase | Isochorismatase family | Phosphopantetheine attachment site | AMP-binding enzyme | chorismate binding enzyme | Periplasmic binding protein	REJECTED
12	1	0.00228194	PF04932 | PF00535 | PF01501 | PF08437 | PF06176 | PF01501 | PF08437	O-Antigen ligase | Glycosyl transferase family 2 | Glycosyl transferase family 8 | Glycosyl transferase family 8 C-terminal | Lipopolysaccharide core biosynthesis protein (WaaY) | Glycosyl transferase family 8 | Glycosyl transferase family 8 C-terminal	REJECTED
12	1	0.00228194	PF05420 | PF03500	Cellulose synthase operon protein C C-terminus (BCSC_C) | Cellulose synthase subunit D	REJECTED
12	1	0.00228194	PF08310 | PF08310 | PF08310 | PF08310 | PF08310 | PF08310 | PF08310 | PF08310	LGFP repeat | LGFP repeat | LGFP repeat | LGFP repeat | LGFP repeat | LGFP repeat | LGFP repeat | LGFP repeat	REJECTED
12	11	0.834827	PF00583 | PF00583	Acetyltransferase (GNAT) family | Acetyltransferase (GNAT) family	REJECTED
12	12	1	PF00106 | PF00668	short chain dehydrogenase | Condensation domain	REJECTED
12	12	1	PF01839 | PF01839	FG-GAP repeat | FG-GAP repeat	REJECTED
12	15	0.563703	PF08241 | PF05711	Methyltransferase domain | Macrocin-O-methyltransferase (TylF)	REJECTED
12	19	0.208668	PF00155 | PF08240 | PF00107	Aminotransferase class I and II | Alcohol dehydrogenase GroES-like domain | Zinc-binding dehydrogenase	REJECTED
12	19	0.208668	PF09699 | PF09699 | PF09699 | PF09699 | PF09699 | PF09699 | PF09699	Doubled CXXCH motif (Paired_CXXCH_1) | Doubled CXXCH motif (Paired_CXXCH_1) | Doubled CXXCH motif (Paired_CXXCH_1) | Doubled CXXCH motif (Paired_CXXCH_1) | Doubled CXXCH motif (Paired_CXXCH_1) | Doubled CXXCH motif (Paired_CXXCH_1) | Doubled CXXCH motif (Paired_CXXCH_1)	REJECTED
12	191	3.35863e-36	PF00550 | PF00109 | PF02801 | PF08659	Phosphopantetheine attachment site | Beta-ketoacyl synthase, N-terminal domain | Beta-ketoacyl synthase, C-terminal domain | KR domain	REJECTED
12	2	0.00752632	PF00106 | PF00857 | PF00550 | PF00501 | PF00425 | PF01497	short chain dehydrogenase | Isochorismatase family | Phosphopantetheine attachment site | AMP-binding enzyme | chorismate binding enzyme | Periplasmic binding protein	REJECTED
12	2	0.00752632	PF00550 | PF00501 | PF00425 | PF01497	Phosphopantetheine attachment site | AMP-binding enzyme | chorismate binding enzyme | Periplasmic binding protein	REJECTED
12	2	0.00752632	PF00698 | PF08659 | PF00109	Acyl transferase domain | KR domain | Beta-ketoacyl synthase, N-terminal domain	REJECTED
12	2	0.00752632	PF00857 | PF00550 | PF00501 | PF00425 | PF01497	Isochorismatase family | Phosphopantetheine attachment site | AMP-binding enzyme | chorismate binding enzyme | Periplasmic binding protein	REJECTED
12	2	0.00752632	PF01501 | PF08437 | PF06176 | PF01501 | PF08437 | PF01501 | PF08437 | PF06293 | PF00534 | PF01075 | PF04413 | PF00534	Glycosyl transferase family 8 | Glycosyl transferase family 8 C-terminal | Lipopolysaccharide core biosynthesis protein (WaaY) | Glycosyl transferase family 8 | Glycosyl transferase family 8 C-terminal | Glycosyl transferase family 8 | Glycosyl transferase family 8 C-terminal | Lipopolysaccharide kinase (Kdo/WaaP) family | Glycosyl transferases group 1 | Glycosyltransferase family 9 (heptosyltran…	REJECTED
12	2	0.00752632	PF02668 | PF10862 | PF00501	Taurine catabolism dioxygenase TauD, TfdA family | Protein of unknown function (DUF2662) | AMP-binding enzyme	REJECTED
12	20	0.157299	PF00698 | PF00698	Acyl transferase domain | Acyl transferase domain	REJECTED
12	24	0.0455003	PF00483 | PF01050 | PF02878	Nucleotidyl transferase | Mannose-6-phosphate isomerase | Phosphoglucomutase/phosphomannomutase, alpha/beta/alpha domain I	REJECTED
12	24	0.0455003	PF00483 | PF01050 | PF02878 | PF02879	Nucleotidyl transferase | Mannose-6-phosphate isomerase | Phosphoglucomutase/phosphomannomutase, alpha/beta/alpha domain I | Phosphoglucomutase/phosphomannomutase, alpha/beta/alpha domain II	REJECTED
12	24	0.0455003	PF00483 | PF01050 | PF02878 | PF02879 | PF02880	Nucleotidyl transferase | Mannose-6-phosphate isomerase | Phosphoglucomutase/phosphomannomutase, alpha/beta/alpha domain I | Phosphoglucomutase/phosphomannomutase, alpha/beta/alpha domain II | Phosphoglucomutase/phosphomannomutase, alpha/beta/alpha domain III	REJECTED
12	24	0.0455003	PF00668 | PF00501 | PF00550 | PF00668 | PF00501 | PF00550 | PF00668 | PF00501 | PF00550 | PF00668 | PF00501 | PF00550 | PF00668 | PF00501 | PF00550 | PF00668 | PF00501 | PF00550 | PF00668 | PF00501 | PF00550 | PF00668 | PF00501 | PF00550 | PF00668 | PF00501 | PF00550 | PF00668 | PF00501	Condensation domain | AMP-binding enzyme | Phosphopantetheine attachment site | Condensation domain | AMP-binding enzyme | Phosphopantetheine attachment site | Condensation domain | AMP-binding enzyme | Phosphopantetheine attachment site | Condensation domain | AMP-binding enzyme | Phosphopantetheine attachment site | Condensation domain | AMP-binding enzyme | Phosphopantetheine attachment site |…	REJECTED
12	24	0.0455003	PF01050 | PF02878	Mannose-6-phosphate isomerase | Phosphoglucomutase/phosphomannomutase, alpha/beta/alpha domain I	REJECTED
12	24	0.0455003	PF01050 | PF02878 | PF02879	Mannose-6-phosphate isomerase | Phosphoglucomutase/phosphomannomutase, alpha/beta/alpha domain I | Phosphoglucomutase/phosphomannomutase, alpha/beta/alpha domain II	REJECTED
12	24	0.0455003	PF01050 | PF02878 | PF02879 | PF02880	Mannose-6-phosphate isomerase | Phosphoglucomutase/phosphomannomutase, alpha/beta/alpha domain I | Phosphoglucomutase/phosphomannomutase, alpha/beta/alpha domain II | Phosphoglucomutase/phosphomannomutase, alpha/beta/alpha domain III	REJECTED
12	24	0.0455003	PF01050 | PF02878 | PF02879 | PF02880 | PF00408	Mannose-6-phosphate isomerase | Phosphoglucomutase/phosphomannomutase, alpha/beta/alpha domain I | Phosphoglucomutase/phosphomannomutase, alpha/beta/alpha domain II | Phosphoglucomutase/phosphomannomutase, alpha/beta/alpha domain III | Phosphoglucomutase/phosphomannomutase, C-terminal domain	REJECTED
12	25	0.0325828	PF00668 | PF00501 | PF00550 | PF00668 | PF00501 | PF00550 | PF00668 | PF00501 | PF00550 | PF00668 | PF00501 | PF00550 | PF00668 | PF00501 | PF00550 | PF00668 | PF00501 | PF00550 | PF00668 | PF00501 | PF00550 | PF00668 | PF00501 | PF00550 | PF00668 | PF00501 | PF00550 | PF00668	Condensation domain | AMP-binding enzyme | Phosphopantetheine attachment site | Condensation domain | AMP-binding enzyme | Phosphopantetheine attachment site | Condensation domain | AMP-binding enzyme | Phosphopantetheine attachment site | Condensation domain | AMP-binding enzyme | Phosphopantetheine attachment site | Condensation domain | AMP-binding enzyme | Phosphopantetheine attachment site |…	REJECTED
12	3	0.0201368	PF00082 | PF00082 | PF04600	Subtilase family | Subtilase family | Protein of unknown function (DUF571)	REJECTED
12	3	0.0201368	PF00501 | PF01083 | PF00756	AMP-binding enzyme | Cutinase | Putative esterase	REJECTED
12	3	0.0201368	PF01083 | PF00756 | PF00756	Cutinase | Putative esterase | Putative esterase	REJECTED
12	3	0.0201368	PF11203 | PF00082 | PF00082	Protein of unknown function (DUF2984) | Subtilase family | Subtilase family	REJECTED
12	33	0.00174512	PF01128 | PF08240	Uncharacterized protein family UPF0007 | Alcohol dehydrogenase GroES-like domain	REJECTED
12	38	0.000236034	PF00109 | PF02801 | PF00550 | PF00668	Beta-ketoacyl synthase, N-terminal domain | Beta-ketoacyl synthase, C-terminal domain | Phosphopantetheine attachment site | Condensation domain	REJECTED
12	38	0.000236034	PF02801 | PF00550 | PF00668	Beta-ketoacyl synthase, C-terminal domain | Phosphopantetheine attachment site | Condensation domain	REJECTED
12	40	0.000103217	PF08415 | PF00501 | PF00550 | PF00668 | PF08415	Nonribosomal peptide synthase | AMP-binding enzyme | Phosphopantetheine attachment site | Condensation domain | Nonribosomal peptide synthase	REJECTED
12	4	0.0455003	PF00623 | PF04983	RNA polymerase Rpb1, domain 2 | RNA polymerase Rpb1, domain 3	REJECTED
12	4	0.0455003	PF01032 | PF01032 | PF06276	FecCD transport family | FecCD transport family | Ferric iron reductase FhuF-like transporter	REJECTED
12	42	4.45571e-05	PF00550 | PF00668 | PF00668 | PF00501 | PF00550 | PF00668 | PF00668	Phosphopantetheine attachment site | Condensation domain | Condensation domain | AMP-binding enzyme | Phosphopantetheine attachment site | Condensation domain | Condensation domain	REJECTED
12	5	0.0895551	PF00206 | PF00764	Lyase | Arginosuccinate synthase	REJECTED
12	5	0.0895551	PF00271 | PF04408	Helicase conserved C-terminal domain | Helicase associated domain (HA2)	REJECTED
12	5	0.0895551	PF00271 | PF04408 | PF07717	Helicase conserved C-terminal domain | Helicase associated domain (HA2) | Domain of unknown function (DUF1605)	REJECTED
12	5	0.0895551	PF01565 | PF04030 | PF00106	FAD binding domain | D-arabinono-1,4-lactone oxidase | short chain dehydrogenase	REJECTED
12	5	0.0895551	PF03756 | PF03756	A-factor biosynthesis repeat | A-factor biosynthesis repeat	REJECTED
12	5	0.0895551	PF04408 | PF07717 | PF11898	Helicase associated domain (HA2) | Domain of unknown function (DUF1605) | Domain of unknown function (DUF3418)	REJECTED
12	5	0.0895551	PF11997 | PF00534	Domain of unknown function (DUF3492) | Glycosyl transferases group 1	REJECTED
12	58	3.84011e-08	PF03279 | PF00535	Bacterial lipid A biosynthesis acyltransferase | Glycosyl transferase family 2	REJECTED
12	6	0.157299	PF00756 | PF08310	Putative esterase | LGFP repeat	REJECTED
12	6	0.157299	PF11194 | PF11194 | PF11194	Domain of unknown function (DUF2825) | Domain of unknown function (DUF2825) | Domain of unknown function (DUF2825)	REJECTED
12	75	1.43518e-11	PF00698 | PF00109	Acyl transferase domain | Beta-ketoacyl synthase, N-terminal domain	REJECTED
12	79	2.16365e-12	PF00501 | PF00550 | PF00668 | PF00501 | PF00550 | PF00668 | PF00501 | PF00550 | PF00668 | PF00668 | PF00501 | PF00550	AMP-binding enzyme | Phosphopantetheine attachment site | Condensation domain | AMP-binding enzyme | Phosphopantetheine attachment site | Condensation domain | AMP-binding enzyme | Phosphopantetheine attachment site | Condensation domain | Condensation domain | AMP-binding enzyme | Phosphopantetheine attachment site	REJECTED
12	8	0.371093	PF00176 | PF00271	SNF2 family N-terminal domain | Helicase conserved C-terminal domain	REJECTED
12	8	0.371093	PF02540 | PF02540	NAD synthase | NAD synthase	REJECTED
12	81	8.36932e-13	PF00501 | PF00550 | PF00668 | PF00501 | PF00550 | PF00668 | PF00668 | PF00501 | PF00550 | PF00668 | PF00501 | PF00550	AMP-binding enzyme | Phosphopantetheine attachment site | Condensation domain | AMP-binding enzyme | Phosphopantetheine attachment site | Condensation domain | Condensation domain | AMP-binding enzyme | Phosphopantetheine attachment site | Condensation domain | AMP-binding enzyme | Phosphopantetheine attachment site	REJECTED
12	95	1.02429e-15	PF00501 | PF00501 | PF00550	AMP-binding enzyme | AMP-binding enzyme | Phosphopantetheine attachment site	REJECTED
11	0	0.000911119	PF00173 | PF00487	Cytochrome b5-like Heme/Steroid binding domain | Fatty acid desaturase	REJECTED
11	0	0.000911119	PF00438 | PF02772	S-adenosylmethionine synthetase, N-terminal domain | S-adenosylmethionine synthetase, central domain	REJECTED
11	0	0.000911119	PF00534 | PF01501 | PF08437 | PF06176 | PF01501 | PF08437 | PF06293 | PF00534 | PF01075 | PF04413	Glycosyl transferases group 1 | Glycosyl transferase family 8 | Glycosyl transferase family 8 C-terminal | Lipopolysaccharide core biosynthesis protein (WaaY) | Glycosyl transferase family 8 | Glycosyl transferase family 8 C-terminal | Lipopolysaccharide kinase (Kdo/WaaP) family | Glycosyl transferases group 1 | Glycosyltransferase family 9 (heptosyltransferase) | 3-Deoxy-D-manno-octulosonic-acid…	REJECTED
11	0	0.000911119	PF00534 | PF01501 | PF08437 | PF06176 | PF01501 | PF08437 | PF06293 | PF00534 | PF01075 | PF04413 | PF00534	Glycosyl transferases group 1 | Glycosyl transferase family 8 | Glycosyl transferase family 8 C-terminal | Lipopolysaccharide core biosynthesis protein (WaaY) | Glycosyl transferase family 8 | Glycosyl transferase family 8 C-terminal | Lipopolysaccharide kinase (Kdo/WaaP) family | Glycosyl transferases group 1 | Glycosyltransferase family 9 (heptosyltransferase) | 3-Deoxy-D-manno-octulosonic-acid…	REJECTED
11	0	0.000911119	PF00823 | PF12484 | PF00934 | PF00823	PPE family | Polymorphic PE/PPE proteins C terminal | PE family | PPE family	REJECTED
11	0	0.000911119	PF01083 | PF01370	Cutinase | NAD dependent epimerase/dehydratase family	REJECTED
11	0	0.000911119	PF01391 | PF00535	Collagen triple helix repeat (20 copies) | Glycosyl transferase family 2	REJECTED
11	0	0.000911119	PF01501 | PF08437 | PF06176 | PF01501 | PF08437 | PF06293 | PF00534 | PF01075 | PF04413	Glycosyl transferase family 8 | Glycosyl transferase family 8 C-terminal | Lipopolysaccharide core biosynthesis protein (WaaY) | Glycosyl transferase family 8 | Glycosyl transferase family 8 C-terminal | Lipopolysaccharide kinase (Kdo/WaaP) family | Glycosyl transferases group 1 | Glycosyltransferase family 9 (heptosyltransferase) | 3-Deoxy-D-manno-octulosonic-acid transferase (kdotransferase)	REJECTED
11	0	0.000911119	PF01501 | PF08437 | PF06176 | PF01501 | PF08437 | PF06293 | PF00534 | PF01075 | PF04413 | PF00534	Glycosyl transferase family 8 | Glycosyl transferase family 8 C-terminal | Lipopolysaccharide core biosynthesis protein (WaaY) | Glycosyl transferase family 8 | Glycosyl transferase family 8 C-terminal | Lipopolysaccharide kinase (Kdo/WaaP) family | Glycosyl transferases group 1 | Glycosyltransferase family 9 (heptosyltransferase) | 3-Deoxy-D-manno-octulosonic-acid transferase (kdotransferase) | …	REJECTED
11	0	0.000911119	PF02195 | PF11922	ParB-like nuclease domain | Domain of unknown function (DUF3440)	REJECTED
11	0	0.000911119	PF02353 | PF02353	Cyclopropane-fatty-acyl-phospholipid synthase | Cyclopropane-fatty-acyl-phospholipid synthase	REJECTED
11	0	0.000911119	PF02470 | PF02470 | PF11887 | PF02470	mce related protein | mce related protein | Protein of unknown function (DUF3407) | mce related protein	REJECTED
11	0	0.000911119	PF02772 | PF02773	S-adenosylmethionine synthetase, central domain | S-adenosylmethionine synthetase, C-terminal domain	REJECTED
11	0	0.000911119	PF02915 | PF12291	Rubrerythrin | Protein of unknown function (DUF3623)	REJECTED
11	0	0.000911119	PF03176 | PF03176 | PF03176	MMPL family | MMPL family | MMPL family	REJECTED
11	0	0.000911119	PF03176 | PF08237 | PF00501	MMPL family | PE-PPE domain | AMP-binding enzyme	REJECTED
11	0	0.000911119	PF03816 | PF03816	Cell envelope-related transcriptional attenuator domain | Cell envelope-related transcriptional attenuator domain	REJECTED
11	0	0.000911119	PF04932 | PF00534 | PF01501 | PF08437 | PF06176 | PF01501 | PF08437 | PF06293 | PF00534 | PF01075 | PF04413	O-Antigen ligase | Glycosyl transferases group 1 | Glycosyl transferase family 8 | Glycosyl transferase family 8 C-terminal | Lipopolysaccharide core biosynthesis protein (WaaY) | Glycosyl transferase family 8 | Glycosyl transferase family 8 C-terminal | Lipopolysaccharide kinase (Kdo/WaaP) family | Glycosyl transferases group 1 | Glycosyltransferase family 9 (heptosyltransferase) | 3-Deoxy-D-man…	REJECTED
11	0	0.000911119	PF05305 | PF00823 | PF12484	Protein of unknown function (DUF732) | PPE family | Polymorphic PE/PPE proteins C terminal	REJECTED
11	0	0.000911119	PF05305 | PF00823	Protein of unknown function (DUF732) | PPE family	REJECTED
11	0	0.000911119	PF05423 | PF00440	Mycobacterium membrane protein | Bacterial regulatory proteins, tetR family	REJECTED
11	0	0.000911119	PF06176 | PF01501 | PF08437 | PF06293 | PF00534 | PF01075 | PF04413	Lipopolysaccharide core biosynthesis protein (WaaY) | Glycosyl transferase family 8 | Glycosyl transferase family 8 C-terminal | Lipopolysaccharide kinase (Kdo/WaaP) family | Glycosyl transferases group 1 | Glycosyltransferase family 9 (heptosyltransferase) | 3-Deoxy-D-manno-octulosonic-acid transferase (kdotransferase)	REJECTED
11	0	0.000911119	PF06176 | PF01501 | PF08437 | PF06293 | PF00534 | PF01075 | PF04413 | PF00534	Lipopolysaccharide core biosynthesis protein (WaaY) | Glycosyl transferase family 8 | Glycosyl transferase family 8 C-terminal | Lipopolysaccharide kinase (Kdo/WaaP) family | Glycosyl transferases group 1 | Glycosyltransferase family 9 (heptosyltransferase) | 3-Deoxy-D-manno-octulosonic-acid transferase (kdotransferase) | Glycosyl transferases group 1	REJECTED
11	0	0.000911119	PF07675 | PF07675	Cleaved Adhesin Domain | Cleaved Adhesin Domain	REJECTED
11	0	0.000911119	PF08437 | PF06176 | PF01501 | PF08437 | PF06293 | PF00534 | PF01075 | PF04413	Glycosyl transferase family 8 C-terminal | Lipopolysaccharide core biosynthesis protein (WaaY) | Glycosyl transferase family 8 | Glycosyl transferase family 8 C-terminal | Lipopolysaccharide kinase (Kdo/WaaP) family | Glycosyl transferases group 1 | Glycosyltransferase family 9 (heptosyltransferase) | 3-Deoxy-D-manno-octulosonic-acid transferase (kdotransferase)	REJECTED
11	0	0.000911119	PF08437 | PF06176 | PF01501 | PF08437 | PF06293 | PF00534 | PF01075 | PF04413 | PF00534	Glycosyl transferase family 8 C-terminal | Lipopolysaccharide core biosynthesis protein (WaaY) | Glycosyl transferase family 8 | Glycosyl transferase family 8 C-terminal | Lipopolysaccharide kinase (Kdo/WaaP) family | Glycosyl transferases group 1 | Glycosyltransferase family 9 (heptosyltransferase) | 3-Deoxy-D-manno-octulosonic-acid transferase (kdotransferase) | Glycosyl transferases group 1	REJECTED
11	0	0.000911119	PF08891 | PF00588	YfcL protein | SpoU rRNA Methylase family	REJECTED
11	0	0.000911119	PF09037 | PF00884	Stf0 sulphotransferase | Sulfatase	REJECTED
11	0	0.000911119	PF12484 | PF00823 | PF12484 | PF00823 | PF12484	Polymorphic PE/PPE proteins C terminal | PPE family | Polymorphic PE/PPE proteins C terminal | PPE family | Polymorphic PE/PPE proteins C terminal	REJECTED
11	0	0.000911119	PF12484 | PF00934 | PF00823 | PF12484	Polymorphic PE/PPE proteins C terminal | PE family | PPE family | Polymorphic PE/PPE proteins C terminal	REJECTED
11	0	0.000911119	PF12484 | PF00934 | PF00823	Polymorphic PE/PPE proteins C terminal | PE family | PPE family	REJECTED
11	0	0.000911119	PF12484 | PF05305	Polymorphic PE/PPE proteins C terminal | Protein of unknown function (DUF732)	REJECTED
11	1	0.00389242	PF00106 | PF11700 | PF05423	short chain dehydrogenase | Vacuole effluxer Atg22 like | Mycobacterium membrane protein	REJECTED
11	1	0.00389242	PF01165 | PF00106	Ribosomal protein S21 | short chain dehydrogenase	REJECTED
11	1	0.00389242	PF01442 | PF01442 | PF01442 | PF01442 | PF01442 | PF01442 | PF01442 | PF01442	Apolipoprotein A1/A4/E domain | Apolipoprotein A1/A4/E domain | Apolipoprotein A1/A4/E domain | Apolipoprotein A1/A4/E domain | Apolipoprotein A1/A4/E domain | Apolipoprotein A1/A4/E domain | Apolipoprotein A1/A4/E domain | Apolipoprotein A1/A4/E domain	REJECTED
11	1	0.00389242	PF05872 | PF00106 | PF11700	Bacterial protein of unknown function (DUF853) | short chain dehydrogenase | Vacuole effluxer Atg22 like	REJECTED
11	1	0.00389242	PF06441 | PF00561	Epoxide hydrolase N terminus | alpha/beta hydrolase fold	REJECTED
11	10	0.827259	PF01370 | PF01048	NAD dependent epimerase/dehydratase family | Phosphorylase superfamily	REJECTED
11	10	0.827259	PF07690 | PF00005 | PF00664	Major Facilitator Superfamily | ABC transporter | ABC transporter transmembrane region	REJECTED
11	11	1	PF04149 | PF01381	Domain of unknown function (DUF397) | Helix-turn-helix	REJECTED
11	13	0.683091	PF00128 | PF11941	Alpha amylase, catalytic domain | Domain of unknown function (DUF3459)	REJECTED
11	16	0.335924	PF02653 | PF02653 | PF00005 | PF12399	Branched-chain amino acid transport system / permease component | Branched-chain amino acid transport system / permease component | ABC transporter | Branched-chain amino acid ATP-binding cassette transporter	REJECTED
11	16	0.335924	PF03259 | PF05331 | PF03029	Roadblock/LC7 domain | Protein of unknown function (DUF742) | Conserved hypothetical ATP binding protein	REJECTED
11	18	0.193646	PF00550 | PF00668 | PF00501 | PF00550 | PF00668 | PF00501 | PF00550 | PF00668 | PF00501 | PF00550 | PF00668 | PF00501 | PF00550 | PF00668 | PF00501 | PF00550 | PF00668 | PF00501 | PF00550 | PF00668 | PF00501 | PF00550 | PF00668 | PF00501 | PF00550 | PF00668 | PF00501 | PF00550 | PF00668 | PF00501	Phosphopantetheine attachment site | Condensation domain | AMP-binding enzyme | Phosphopantetheine attachment site | Condensation domain | AMP-binding enzyme | Phosphopantetheine attachment site | Condensation domain | AMP-binding enzyme | Phosphopantetheine attachment site | Condensation domain | AMP-binding enzyme | Phosphopantetheine attachment site | Condensation domain | AMP-binding enzyme |…	REJECTED
11	18	0.193646	PF00550 | PF00668 | PF00501 | PF00550 | PF00668 | PF00501 | PF00550 | PF00668 | PF00501 | PF00550 | PF00668 | PF00501 | PF00550 | PF00668 | PF00501 | PF00550 | PF00668 | PF00501 | PF00550 | PF00668 | PF00501 | PF00550 | PF00668 | PF00501 | PF00550 | PF00668 | PF00501 | PF00550 | PF00668	Phosphopantetheine attachment site | Condensation domain | AMP-binding enzyme | Phosphopantetheine attachment site | Condensation domain | AMP-binding enzyme | Phosphopantetheine attachment site | Condensation domain | AMP-binding enzyme | Phosphopantetheine attachment site | Condensation domain | AMP-binding enzyme | Phosphopantetheine attachment site | Condensation domain | AMP-binding enzyme |…	REJECTED
11	2	0.0125549	PF00106 | PF11700	short chain dehydrogenase | Vacuole effluxer Atg22 like	REJECTED
11	2	0.0125549	PF01710 | PF03184	Transposase | DDE superfamily endonuclease	REJECTED
11	2	0.0125549	PF04932 | PF00534 | PF01501 | PF08437 | PF06176 | PF01501 | PF08437 | PF06293 | PF00534 | PF01075	O-Antigen ligase | Glycosyl transferases group 1 | Glycosyl transferase family 8 | Glycosyl transferase family 8 C-terminal | Lipopolysaccharide core biosynthesis protein (WaaY) | Glycosyl transferase family 8 | Glycosyl transferase family 8 C-terminal | Lipopolysaccharide kinase (Kdo/WaaP) family | Glycosyl transferases group 1 | Glycosyltransferase family 9 (heptosyltransferase)	REJECTED
11	25	0.0196307	PF00668 | PF00501 | PF00550 | PF00668 | PF00501 | PF00550 | PF00668 | PF00501 | PF00550 | PF00668 | PF00501 | PF00550 | PF00668 | PF00501 | PF00550 | PF00668 | PF00501 | PF00550 | PF00668 | PF00501 | PF00550 | PF00668 | PF00501 | PF00550 | PF00668 | PF00501 | PF00550 | PF00668 | PF00501 | PF00550	Condensation domain | AMP-binding enzyme | Phosphopantetheine attachment site | Condensation domain | AMP-binding enzyme | Phosphopantetheine attachment site | Condensation domain | AMP-binding enzyme | Phosphopantetheine attachment site | Condensation domain | AMP-binding enzyme | Phosphopantetheine attachment site | Condensation domain | AMP-binding enzyme | Phosphopantetheine attachment site |…	REJECTED
11	25	0.0196307	PF07690 | PF00005	Major Facilitator Superfamily | ABC transporter	REJECTED
11	26	0.0136637	PF00975 | PF00975	Thioesterase domain | Thioesterase domain	REJECTED
11	3	0.0325094	PF00266 | PF00266	Aminotransferase class-V | Aminotransferase class-V	REJECTED
11	3	0.0325094	PF00474 | PF04341	Sodium:solute symporter family | Protein of unknown function, DUF485	REJECTED
11	3	0.0325094	PF07670 | PF07664	Nucleoside recognition | Ferrous iron transport protein B C terminus	REJECTED
11	32	0.00136255	PF00005 | PF00005 | PF12399	ABC transporter | ABC transporter | Branched-chain amino acid ATP-binding cassette transporter	REJECTED
11	33	0.000911119	PF00550 | PF00668 | PF00668 | PF00501 | PF00550 | PF00668 | PF00501 | PF00550 | PF00668 | PF00668	Phosphopantetheine attachment site | Condensation domain | Condensation domain | AMP-binding enzyme | Phosphopantetheine attachment site | Condensation domain | AMP-binding enzyme | Phosphopantetheine attachment site | Condensation domain | Condensation domain	REJECTED
11	33	0.000911119	PF00668 | PF00668 | PF00501 | PF00550 | PF00668 | PF00501 | PF00550 | PF00668 | PF00668	Condensation domain | Condensation domain | AMP-binding enzyme | Phosphopantetheine attachment site | Condensation domain | AMP-binding enzyme | Phosphopantetheine attachment site | Condensation domain | Condensation domain	REJECTED
11	35	0.000402244	PF02801 | PF00550 | PF00109	Beta-ketoacyl synthase, C-terminal domain | Phosphopantetheine attachment site | Beta-ketoacyl synthase, N-terminal domain	REJECTED
11	35	0.000402244	PF02801 | PF00550 | PF00109 | PF02801	Beta-ketoacyl synthase, C-terminal domain | Phosphopantetheine attachment site | Beta-ketoacyl synthase, N-terminal domain | Beta-ketoacyl synthase, C-terminal domain	REJECTED
11	4	0.0707011	PF01915 | PF00933	Glycosyl hydrolase family 3 C terminal domain | Glycosyl hydrolase family 3 N terminal domain	REJECTED
11	4	0.0707011	PF02796 | PF00665	Helix-turn-helix domain of resolvase | Integrase core domain	REJECTED
11	42	2.061e-05	PF00535 | PF03552 | PF07238	Glycosyl transferase family 2 | Cellulose synthase | PilZ domain	REJECTED
11	5	0.133614	PF10815 | PF01370	ComZ | NAD dependent epimerase/dehydratase family	REJECTED
11	6	0.225253	PF09314 | PF00534	Domain of unknown function (DUF1972) | Glycosyl transferases group 1	REJECTED
11	61	3.80266e-09	PF00501 | PF00550 | PF00668 | PF08415 | PF00501	AMP-binding enzyme | Phosphopantetheine attachment site | Condensation domain | Nonribosomal peptide synthase | AMP-binding enzyme	REJECTED
11	61	3.80266e-09	PF00698 | PF00109 | PF02801	Acyl transferase domain | Beta-ketoacyl synthase, N-terminal domain | Beta-ketoacyl synthase, C-terminal domain	REJECTED
11	62	2.38568e-09	PF00668 | PF00501 | PF00550 | PF00668 | PF00501 | PF00550 | PF00668 | PF00501 | PF00550 | PF00668 | PF00668 | PF00501	Condensation domain | AMP-binding enzyme | Phosphopantetheine attachment site | Condensation domain | AMP-binding enzyme | Phosphopantetheine attachment site | Condensation domain | AMP-binding enzyme | Phosphopantetheine attachment site | Condensation domain | Condensation domain | AMP-binding enzyme	REJECTED
11	64	9.36265e-10	PF00668 | PF00501 | PF00550 | PF00668 | PF00501 | PF00550 | PF00668 | PF00501 | PF00550 | PF00668 | PF00668	Condensation domain | AMP-binding enzyme | Phosphopantetheine attachment site | Condensation domain | AMP-binding enzyme | Phosphopantetheine attachment site | Condensation domain | AMP-binding enzyme | Phosphopantetheine attachment site | Condensation domain | Condensation domain	REJECTED
11	66	3.6611e-10	PF00550 | PF00668 | PF00501 | PF00550 | PF00668 | PF00668 | PF00501 | PF00550 | PF00668 | PF00501 | PF00550 | PF00668	Phosphopantetheine attachment site | Condensation domain | AMP-binding enzyme | Phosphopantetheine attachment site | Condensation domain | Condensation domain | AMP-binding enzyme | Phosphopantetheine attachment site | Condensation domain | AMP-binding enzyme | Phosphopantetheine attachment site | Condensation domain	REJECTED
11	7	0.345779	PF00501 | PF00550 | PF00975 | PF03621 | PF11806	AMP-binding enzyme | Phosphopantetheine attachment site | Thioesterase domain | MbtH-like protein | Domain of unknown function (DUF3327)	REJECTED
11	7	0.345779	PF00501 | PF00550 | PF00975 | PF03621 | PF11806 | PF00756	AMP-binding enzyme | Phosphopantetheine attachment site | Thioesterase domain | MbtH-like protein | Domain of unknown function (DUF3327) | Putative esterase	REJECTED
11	7	0.345779	PF00550 | PF00975 | PF03621 | PF11806 | PF00756	Phosphopantetheine attachment site | Thioesterase domain | MbtH-like protein | Domain of unknown function (DUF3327) | Putative esterase	REJECTED
11	7	0.345779	PF00550 | PF00975 | PF03621 | PF11806	Phosphopantetheine attachment site | Thioesterase domain | MbtH-like protein | Domain of unknown function (DUF3327)	REJECTED
11	7	0.345779	PF00668 | PF00501 | PF00550 | PF00975 | PF03621 | PF11806	Condensation domain | AMP-binding enzyme | Phosphopantetheine attachment site | Thioesterase domain | MbtH-like protein | Domain of unknown function (DUF3327)	REJECTED
11	7	0.345779	PF00668 | PF00501 | PF00550 | PF00975 | PF03621 | PF11806 | PF00756	Condensation domain | AMP-binding enzyme | Phosphopantetheine attachment site | Thioesterase domain | MbtH-like protein | Domain of unknown function (DUF3327) | Putative esterase	REJECTED
11	7	0.345779	PF00975 | PF03621 | PF11806 | PF00756	Thioesterase domain | MbtH-like protein | Domain of unknown function (DUF3327) | Putative esterase	REJECTED
11	7	0.345779	PF00975 | PF03621 | PF11806	Thioesterase domain | MbtH-like protein | Domain of unknown function (DUF3327)	REJECTED
11	7	0.345779	PF03621 | PF11806	MbtH-like protein | Domain of unknown function (DUF3327)	REJECTED
11	7	0.345779	PF03621 | PF11806 | PF00756	MbtH-like protein | Domain of unknown function (DUF3327) | Putative esterase	REJECTED
11	9	0.654721	PF00550 | PF00668 | PF00109	Phosphopantetheine attachment site | Condensation domain | Beta-ketoacyl synthase, N-terminal domain	REJECTED
11	9	0.654721	PF04542 | PF04539	Sigma-70 region 2 | Sigma-70 region 3	REJECTED
10	0	0.0015654	PF00106 | PF11700 | PF05423 | PF00440	short chain dehydrogenase | Vacuole effluxer Atg22 like | Mycobacterium membrane protein | Bacterial regulatory proteins, tetR family	REJECTED
10	0	0.0015654	PF00202 | PF06339	Aminotransferase class-III | Ectoine synthase	REJECTED
10	0	0.0015654	PF00408 | PF01943	Phosphoglucomutase/phosphomannomutase, C-terminal domain | Polysaccharide biosynthesis protein	REJECTED
10	0	0.0015654	PF00534 | PF01075 | PF00534 | PF06293	Glycosyl transferases group 1 | Glycosyltransferase family 9 (heptosyltransferase) | Glycosyl transferases group 1 | Lipopolysaccharide kinase (Kdo/WaaP) family	REJECTED
10	0	0.0015654	PF00890 | PF00934	FAD binding domain | PE family	REJECTED
10	0	0.0015654	PF00934 | PF08237	PE family | PE-PPE domain	REJECTED
10	0	0.0015654	PF00975 | PF00501 | PF01083 | PF00756	Thioesterase domain | AMP-binding enzyme | Cutinase | Putative esterase	REJECTED
10	0	0.0015654	PF01272 | PF04138	Transcription elongation factor, GreA/GreB, C-term | GtrA-like protein	REJECTED
10	0	0.0015654	PF02403 | PF00587	Seryl-tRNA synthetase N-terminal domain | tRNA synthetase class II core domain (G, H, P, S and T)	REJECTED
10	0	0.0015654	PF02470 | PF11887 | PF02470 | PF02470 | PF11887	mce related protein | Protein of unknown function (DUF3407) | mce related protein | mce related protein | Protein of unknown function (DUF3407)	REJECTED
10	0	0.0015654	PF02514 | PF02514	CobN/Magnesium Chelatase | CobN/Magnesium Chelatase	REJECTED
10	0	0.0015654	PF02738 | PF02738	Molybdopterin-binding domain of aldehyde dehydrogenase | Molybdopterin-binding domain of aldehyde dehydrogenase	REJECTED
10	0	0.0015654	PF02879 | PF02880 | PF00408 | PF01943	Phosphoglucomutase/phosphomannomutase, alpha/beta/alpha domain II | Phosphoglucomutase/phosphomannomutase, alpha/beta/alpha domain III | Phosphoglucomutase/phosphomannomutase, C-terminal domain | Polysaccharide biosynthesis protein	REJECTED
10	0	0.0015654	PF02880 | PF00408 | PF01943	Phosphoglucomutase/phosphomannomutase, alpha/beta/alpha domain III | Phosphoglucomutase/phosphomannomutase, C-terminal domain | Polysaccharide biosynthesis protein	REJECTED
10	0	0.0015654	PF03936 | PF03936	Terpene synthase family, metal binding domain | Terpene synthase family, metal binding domain	REJECTED
10	0	0.0015654	PF04413 | PF00534 | PF01075 | PF00534	3-Deoxy-D-manno-octulosonic-acid transferase (kdotransferase) | Glycosyl transferases group 1 | Glycosyltransferase family 9 (heptosyltransferase) | Glycosyl transferases group 1	REJECTED
10	0	0.0015654	PF05305 | PF00823 | PF12484 | PF00823 | PF12484	Protein of unknown function (DUF732) | PPE family | Polymorphic PE/PPE proteins C terminal | PPE family | Polymorphic PE/PPE proteins C terminal	REJECTED
10	0	0.0015654	PF05305 | PF00823 | PF12484 | PF00823	Protein of unknown function (DUF732) | PPE family | Polymorphic PE/PPE proteins C terminal | PPE family	REJECTED
10	0	0.0015654	PF05305 | PF00934	Protein of unknown function (DUF732) | PE family	REJECTED
10	0	0.0015654	PF06848 | PF08480	Disaggregatase related repeat | Disaggregatase related	REJECTED
10	0	0.0015654	PF07538 | PF07538	Clostridial hydrophobic W | Clostridial hydrophobic W	REJECTED
10	0	0.0015654	PF08310 | PF08310 | PF08310 | PF08310 | PF08310 | PF08310 | PF08310 | PF08310 | PF08310	LGFP repeat | LGFP repeat | LGFP repeat | LGFP repeat | LGFP repeat | LGFP repeat | LGFP repeat | LGFP repeat | LGFP repeat	REJECTED
10	0	0.0015654	PF08428 | PF08428	Rib/alpha-like repeat | Rib/alpha-like repeat	REJECTED
10	0	0.0015654	PF08484 | PF00483	C-methyltransferase | Nucleotidyl transferase	REJECTED
10	0	0.0015654	PF10759 | PF00266	Protein of unknown function (DUF2587) | Aminotransferase class-V	REJECTED
10	0	0.0015654	PF11393 | PF11393	Macrophage killing protein with similarity to conjugation protein | Macrophage killing protein with similarity to conjugation protein	REJECTED
10	0	0.0015654	PF11700 | PF05423 | PF00440	Vacuole effluxer Atg22 like | Mycobacterium membrane protein | Bacterial regulatory proteins, tetR family	REJECTED
10	0	0.0015654	PF12419 | PF00176	SNF2 Helicase protein | SNF2 family N-terminal domain	REJECTED
10	1	0.00665561	PF00415 | PF00415 | PF00415	Regulator of chromosome condensation (RCC1) repeat | Regulator of chromosome condensation (RCC1) repeat | Regulator of chromosome condensation (RCC1) repeat	REJECTED
10	1	0.00665561	PF00459 | PF04366	Inositol monophosphatase family | Family of unknown function (DUF500)	REJECTED
10	1	0.00665561	PF00534 | PF01075 | PF00534	Glycosyl transferases group 1 | Glycosyltransferase family 9 (heptosyltransferase) | Glycosyl transferases group 1	REJECTED
10	1	0.00665561	PF00823 | PF12484 | PF05305	PPE family | Polymorphic PE/PPE proteins C terminal | Protein of unknown function (DUF732)	REJECTED
10	1	0.00665561	PF01996 | PF00881	F420-0:Gamma-glutamyl ligase | Nitroreductase family	REJECTED
10	1	0.00665561	PF11893 | PF00884	Domain of unknown function (DUF3413) | Sulfatase	REJECTED
10	11	0.827259	PF00975 | PF00501 | PF01083	Thioesterase domain | AMP-binding enzyme | Cutinase	REJECTED
10	140	2.55278e-26	PF02687 | PF00005	Predicted permease | ABC transporter	REJECTED
10	15	0.317311	PF00550 | PF00550 | PF00550 | PF00550 | PF00550 | PF08659	Phosphopantetheine attachment site | Phosphopantetheine attachment site | Phosphopantetheine attachment site | Phosphopantetheine attachment site | Phosphopantetheine attachment site | KR domain	REJECTED
10	16	0.239317	PF00550 | PF03621	Phosphopantetheine attachment site | MbtH-like protein	REJECTED
10	17	0.177932	PF09699 | PF09699 | PF09699 | PF09699 | PF09699 | PF09699 | PF09699 | PF09699	Doubled CXXCH motif (Paired_CXXCH_1) | Doubled CXXCH motif (Paired_CXXCH_1) | Doubled CXXCH motif (Paired_CXXCH_1) | Doubled CXXCH motif (Paired_CXXCH_1) | Doubled CXXCH motif (Paired_CXXCH_1) | Doubled CXXCH motif (Paired_CXXCH_1) | Doubled CXXCH motif (Paired_CXXCH_1) | Doubled CXXCH motif (Paired_CXXCH_1)	REJECTED
10	18	0.13057	PF00501 | PF00550 | PF00668 | PF00501 | PF00550 | PF00668 | PF00501 | PF00550 | PF00668 | PF00501 | PF00550 | PF00668 | PF00501 | PF00550 | PF00668 | PF00501 | PF00550 | PF00668 | PF00501 | PF00550 | PF00668 | PF00501 | PF00550 | PF00668 | PF00501 | PF00550 | PF00668 | PF00501 | PF00550 | PF00668	AMP-binding enzyme | Phosphopantetheine attachment site | Condensation domain | AMP-binding enzyme | Phosphopantetheine attachment site | Condensation domain | AMP-binding enzyme | Phosphopantetheine attachment site | Condensation domain | AMP-binding enzyme | Phosphopantetheine attachment site | Condensation domain | AMP-binding enzyme | Phosphopantetheine attachment site | Condensation domain |…	REJECTED
10	18	0.13057	PF00501 | PF00550 | PF00668 | PF00501 | PF00550 | PF00668 | PF00501 | PF00550 | PF00668 | PF00501 | PF00550 | PF00668 | PF00501 | PF00550 | PF00668 | PF00501 | PF00550 | PF00668 | PF00501 | PF00550 | PF00668 | PF00501 | PF00550 | PF00668 | PF00501 | PF00550 | PF00668 | PF00501 | PF00550 | PF00668 | PF00501	AMP-binding enzyme | Phosphopantetheine attachment site | Condensation domain | AMP-binding enzyme | Phosphopantetheine attachment site | Condensation domain | AMP-binding enzyme | Phosphopantetheine attachment site | Condensation domain | AMP-binding enzyme | Phosphopantetheine attachment site | Condensation domain | AMP-binding enzyme | Phosphopantetheine attachment site | Condensation domain |…	REJECTED
10	19	0.0946707	PF00550 | PF00668 | PF00501 | PF00550 | PF00668 | PF00501 | PF00550 | PF00668 | PF00501 | PF00550 | PF00668 | PF00501 | PF00550 | PF00668 | PF00501 | PF00550 | PF00668 | PF00501 | PF00550 | PF00668 | PF00501 | PF00550 | PF00668 | PF00501 | PF00550 | PF00668 | PF00501 | PF00550 | PF00668 | PF00501 | PF00550	Phosphopantetheine attachment site | Condensation domain | AMP-binding enzyme | Phosphopantetheine attachment site | Condensation domain | AMP-binding enzyme | Phosphopantetheine attachment site | Condensation domain | AMP-binding enzyme | Phosphopantetheine attachment site | Condensation domain | AMP-binding enzyme | Phosphopantetheine attachment site | Condensation domain | AMP-binding enzyme |…	REJECTED
10	19	0.0946707	PF00668 | PF00501 | PF00550 | PF00668 | PF00668 | PF00550	Condensation domain | AMP-binding enzyme | Phosphopantetheine attachment site | Condensation domain | Condensation domain | Phosphopantetheine attachment site	REJECTED
10	2	0.0209213	PF00501 | PF11829	AMP-binding enzyme | Protein of unknown function (DUF3349)	REJECTED
10	2	0.0209213	PF01408 | PF00109 | PF02801 | PF00698	Oxidoreductase family, NAD-binding Rossmann fold | Beta-ketoacyl synthase, N-terminal domain | Beta-ketoacyl synthase, C-terminal domain | Acyl transferase domain	REJECTED
10	2	0.0209213	PF01408 | PF00109 | PF02801 | PF00698 | PF08242	Oxidoreductase family, NAD-binding Rossmann fold | Beta-ketoacyl synthase, N-terminal domain | Beta-ketoacyl synthase, C-terminal domain | Acyl transferase domain | Methyltransferase domain	REJECTED
10	2	0.0209213	PF01408 | PF00109 | PF02801 | PF00698 | PF08242 | PF08659	Oxidoreductase family, NAD-binding Rossmann fold | Beta-ketoacyl synthase, N-terminal domain | Beta-ketoacyl synthase, C-terminal domain | Acyl transferase domain | Methyltransferase domain | KR domain	REJECTED
10	2	0.0209213	PF01408 | PF00109 | PF02801 | PF00698 | PF08242 | PF08659 | PF00550	Oxidoreductase family, NAD-binding Rossmann fold | Beta-ketoacyl synthase, N-terminal domain | Beta-ketoacyl synthase, C-terminal domain | Acyl transferase domain | Methyltransferase domain | KR domain | Phosphopantetheine attachment site	REJECTED
[truncated: 5,980 more rows]
