# Supplementary material for: A Systematic Computational Analysis of Biosynthetic Gene Cluster Evolution: Lessons for Engineering Biosynthesis
Source: PLoS Comput Biol. 2014 Dec 4;10(12):e1004016. doi: 10.1371/journal.pcbi.1004016 (PMC4256081; doi:10.1371/journal.pcbi.1004016)
Supplement: Table S3 — Sub-cluster type-specific cut-offs to determine sub-cluster sharing between BGCs. Suitable cut-offs were determined by a manual comparison of known sub-clusters to their corresponding known chemical moieties, and cut-offs were set at those sequence identities where the chemistry produced by the enzymes encoded by the sub-clusters was (nearly) identical. (XLSX) [file pcbi.1004016.s014.xlsx]

## Sheet: Table S3
Table S3. Sub-cluster type-specific cut-offs to determine sub-cluster sharing between BGCs.
	minimum % of genes, minimum % average sequence identity
Sub-cluster type	EITHER	OR	OR
sugar	75,60	65.65	55, 70
nitrosugar	50,70	70,60	75, 65
aminocoumarin	75.35	50,40	25, 60
aminocyclitol	75.25	50.34	25, 60
pyrrole	75.45	50,50	25, 70
type I polyketide	75.55	50.65	25, 75
type II polyketide	75.35	50,40	25, 45
nonribosomal peptide	75.45	50.55	25, 65
terpene	75.35	50,40	25, 60
MSAS/OSAS	75,40	50.42	25, 50
AHBA	75.35	50,40	25, 60
enediyne	75.45	50,50	25, 70
indolocarbazole	75.45	50,50	25, 70
beta-hydroxytyrosine	75,40	50,50	25, 60
dehydro-phenylclycine	75.45	50,50	25, 70
hydroxy-phenylglycine	75.45	50,50	25, 70
3-dimethylallyl-4-hydroxybenzoic_acid	75.45	50,50	25, 70
benzoxazolinate	75.45	50,50	25, 70
lipid	75.45	50,50	25, 70
