# Supplementary material for: A Systematic Computational Analysis of Biosynthetic Gene Cluster Evolution: Lessons for Engineering Biosynthesis
Source: PLoS Comput Biol. 2014 Dec 4;10(12):e1004016. doi: 10.1371/journal.pcbi.1004016 (PMC4256081; doi:10.1371/journal.pcbi.1004016)
Supplement: Data S1 — Python script and associated data files that were used to identify insertions/deletions, duplications and rearrangements in homologous gene clusters. (ZIP) [file pcbi.1004016.s015.zip]

Archive with 11 entries (8 files):
- Data S1/
- Data S1/.DS_Store
- __MACOSX/
- __MACOSX/Data S1/
- __MACOSX/Data S1/._.DS_Store
- Data S1/AllClusters_annots.txt
- __MACOSX/Data S1/._AllClusters_annots.txt
- Data S1/AllSimilarities.txt
- Data S1/evolution_statistics.py
- __MACOSX/Data S1/._evolution_statistics.py
- Data S1/knownclusters.txt
