# Supplementary material for: A Systematic Computational Analysis of Biosynthetic Gene Cluster Evolution: Lessons for Engineering Biosynthesis
Source: PLoS Comput Biol. 2014 Dec 4;10(12):e1004016. doi: 10.1371/journal.pcbi.1004016 (PMC4256081; doi:10.1371/journal.pcbi.1004016)
Supplement: Data S1 — Python script and associated data files that were used to identify insertions/deletions, duplications and rearrangements in homologous gene clusters. (ZIP) [file pcbi.1004016.s015.zip › Data S1/AllClusters_annots.txt]

Candidatus_Accumulibacter_phosphatis_clade_IIA_str._UW-1_20	saccharide
Candidatus_Accumulibacter_phosphatis_clade_IIA_str._UW-1_21	fattyacid
Candidatus_Accumulibacter_phosphatis_clade_IIA_str._UW-1_22	other
Candidatus_Accumulibacter_phosphatis_clade_IIA_str._UW-1_23	other
Candidatus_Accumulibacter_phosphatis_clade_IIA_str._UW-1_25	other
Cyanothece_sp._PCC_7424_29	other
Cyanothece_sp._PCC_7424_28	other
Cyanothece_sp._PCC_7424_21	other
Cyanothece_sp._PCC_7424_23	t1pks-nrps-fattyacid
Cyanothece_sp._PCC_7424_24	other
Corynebacterium_glutamicum_ATCC_13032_(Kitasato)_49	other
Corynebacterium_glutamicum_ATCC_13032_(Kitasato)_43	other
Corynebacterium_glutamicum_ATCC_13032_(Kitasato)_41	other
Magnetococcus_sp._MC-1_18	other
Corynebacterium_glutamicum_ATCC_13032_(Kitasato)_46	other
Corynebacterium_glutamicum_ATCC_13032_(Kitasato)_44	fattyacid
Cupriavidus_metallidurans_CH34_35	other
Bacillus_subtilis_subsp._subtilis_str._168_49	other
Bacillus_subtilis_subsp._subtilis_str._168_48	saccharide
Bacillus_subtilis_subsp._subtilis_str._168_47	other
Bacillus_subtilis_subsp._subtilis_str._168_46	other
Bacillus_subtilis_subsp._subtilis_str._168_44	other
Bacillus_subtilis_subsp._subtilis_str._168_42	other
Bacillus_subtilis_subsp._subtilis_str._168_41	other
Anaeromyxobacter_sp._Fw109-5_53	nrps-t3pks
Anaeromyxobacter_sp._Fw109-5_51	other
Anaeromyxobacter_sp._Fw109-5_50	terpene-saccharide
Anaeromyxobacter_sp._Fw109-5_57	saccharide
Cupriavidus_metallidurans_CH34_33	saccharide
Burkholderia_glumae_BGR1_36	other
Clostridium_phytofermentans_ISDg_19	other
Clostridium_perfringens_ATCC_13124_8	saccharide
Clostridium_perfringens_ATCC_13124_9	other
Clostridium_perfringens_ATCC_13124_6	saccharide
Clostridium_perfringens_ATCC_13124_7	other
Clostridium_perfringens_ATCC_13124_4	saccharide
Clostridium_perfringens_ATCC_13124_5	other
Clostridium_perfringens_ATCC_13124_2	other
Clostridium_perfringens_ATCC_13124_3	other
Clostridium_perfringens_ATCC_13124_0	other
Clostridium_perfringens_ATCC_13124_1	other
Burkholderia_glumae_BGR1_30	nrps-t1pks-fattyacid
Burkholderia_glumae_BGR1_31	other
Halobacterium_sp._NRC-1_26	other
Francisella_philomiragia_philomiragia_ATCC_25017_6	siderophore
Halobacterium_sp._NRC-1_23	siderophore
Halobacterium_sp._NRC-1_22	other
Halobacterium_sp._NRC-1_21	other
Francisella_philomiragia_philomiragia_ATCC_25017_2	other
Francisella_philomiragia_philomiragia_ATCC_25017_9	other
Francisella_philomiragia_philomiragia_ATCC_25017_8	other
Desulfococcus_oleovorans_Hxd3_40	saccharide
Desulfococcus_oleovorans_Hxd3_41	saccharide
Photorhabdus_asymbiotica_49	nrps
Desulfococcus_oleovorans_Hxd3_42	other
Desulfococcus_oleovorans_Hxd3_43	other
Streptosporangium_roseum_DSM_43021_109	other
Xanthomonas_oryzae_pv._oryzae_MAFF_311018_10	other
Xanthomonas_oryzae_pv._oryzae_MAFF_311018_12	other
Xanthomonas_oryzae_pv._oryzae_MAFF_311018_15	fattyacid
Xanthomonas_oryzae_pv._oryzae_MAFF_311018_14	saccharide
Xanthomonas_oryzae_pv._oryzae_MAFF_311018_17	other
Xanthomonas_oryzae_pv._oryzae_MAFF_311018_16	other
Xanthomonas_oryzae_pv._oryzae_MAFF_311018_18	other
Rhodococcus_erythropolis_PR4_128	other
Rhodococcus_erythropolis_PR4_129	other
Rhodococcus_erythropolis_PR4_120	amglyccycl-fattyacid
Rhodococcus_erythropolis_PR4_121	other
Rhodococcus_erythropolis_PR4_122	other
Rhodococcus_erythropolis_PR4_123	other
Rhodococcus_erythropolis_PR4_125	other
Rhodococcus_erythropolis_PR4_126	other
Rhodococcus_erythropolis_PR4_127	other
Shewanella_baltica_OS155_49	other
Shewanella_baltica_OS155_48	other
Corynebacterium_glutamicum_ATCC_13032_(Kitasato)_48	saccharide-t1pks-fattyacid-nrps
Escherichia_coli_ED1a_49	other
Escherichia_coli_ED1a_48	other
Shewanella_baltica_OS155_41	fattyacid
Shewanella_baltica_OS155_40	siderophore
Shewanella_baltica_OS155_43	saccharide
Shewanella_baltica_OS155_42	other
Escherichia_coli_ED1a_43	other
Shewanella_baltica_OS155_44	saccharide
Shewanella_baltica_OS155_47	other
Bacillus_halodurans_C-125_38	siderophore
Sulfolobus_islandicus_M.14.25_1	other
Zunongwangia_profunda_SM-A87_26	other
Zunongwangia_profunda_SM-A87_27	saccharide
Shewanella_frigidimarina_NCIMB_400_29	other
Zunongwangia_profunda_SM-A87_23	other
Zunongwangia_profunda_SM-A87_20	other
Shewanella_frigidimarina_NCIMB_400_20	other
Shewanella_frigidimarina_NCIMB_400_21	other
Shewanella_frigidimarina_NCIMB_400_27	other
Zunongwangia_profunda_SM-A87_28	other
Zunongwangia_profunda_SM-A87_29	saccharide
Escherichia_coli_O157:H7_EDL933_56	other
Escherichia_coli_O157:H7_EDL933_51	other
Escherichia_coli_O157:H7_EDL933_52	other
Escherichia_coli_O157:H7_EDL933_59	other
Bacillus_cereus_ATCC_10987_33	other
Bacillus_cereus_ATCC_10987_30	other
Bacillus_cereus_ATCC_10987_36	nrps-bacteriocin
Bacillus_cereus_ATCC_10987_37	other
Bacillus_cereus_ATCC_10987_34	saccharide
Bacillus_cereus_ATCC_10987_38	other
Bacillus_cereus_ATCC_10987_39	other
Xanthomonas_albilineans_21	nrps-transatpks-fattyacid
Xanthomonas_albilineans_22	nrps
Xanthomonas_albilineans_23	saccharide
Xanthomonas_albilineans_25	other
Xanthomonas_albilineans_26	fattyacid
Xanthomonas_albilineans_27	other
Xanthomonas_albilineans_28	other
Bacillus_anthracis_A0248_29	other
Bacillus_anthracis_A0248_23	other
Bacillus_anthracis_A0248_24	other
Bacillus_anthracis_A0248_27	siderophore
Salmonella_enterica_subsp._enterica_serovar_Typhimurium_50	other
Francisella_tularensis_holarctica_FTA_38	other
Francisella_tularensis_holarctica_FTA_39	other
Thermoanaerobacter_tengcongensis_MB4_20	other
Thermoanaerobacter_tengcongensis_MB4_21	other
Thermoanaerobacter_tengcongensis_MB4_22	other
Francisella_tularensis_holarctica_FTA_33	other
Francisella_tularensis_holarctica_FTA_34	fattyacid
Francisella_tularensis_holarctica_FTA_35	other
Francisella_tularensis_holarctica_FTA_37	other
Rubrobacter_xylanophilus_DSM_9941_3	other
Rubrobacter_xylanophilus_DSM_9941_0	other
Rubrobacter_xylanophilus_DSM_9941_6	saccharide
Rubrobacter_xylanophilus_DSM_9941_5	siderophore
Rubrobacter_xylanophilus_DSM_9941_4	saccharide
Rubrobacter_xylanophilus_DSM_9941_9	other
Eggerthella_lenta_DSM_2243_0	other
Eggerthella_lenta_DSM_2243_2	other
Eggerthella_lenta_DSM_2243_4	other
Eggerthella_lenta_DSM_2243_6	other
Eggerthella_lenta_DSM_2243_9	other
Eggerthella_lenta_DSM_2243_8	saccharide
Burkholderia_cenocepacia_MC0-3_32	other
Burkholderia_cenocepacia_MC0-3_33	other
Burkholderia_cenocepacia_MC0-3_30	other
Burkholderia_cenocepacia_MC0-3_31	other
Burkholderia_cenocepacia_MC0-3_34	terpene
Burkholderia_cenocepacia_MC0-3_35	other
Burkholderia_cenocepacia_MC0-3_38	saccharide
Burkholderia_cenocepacia_MC0-3_39	nrps
Methanocaldococcus_jannaschii_DSM_2661_0	other
Geobacillus_sp._C56-T3_18	other
Geobacillus_sp._C56-T3_19	other
Geobacillus_sp._C56-T3_11	other
Geobacillus_sp._C56-T3_12	other
Geobacillus_sp._C56-T3_14	other
Geobacillus_sp._C56-T3_15	other
Synechococcus_sp._WH_7803_19	other
Synechococcus_sp._WH_7803_12	other
Synechococcus_sp._WH_7803_13	other
Synechococcus_sp._WH_7803_10	other
Synechococcus_sp._WH_7803_11	ribpept
Synechococcus_sp._WH_7803_16	t3pks
Synechococcus_sp._WH_7803_17	other
Synechococcus_sp._WH_7803_14	other
Methylobacterium_extorquens_DM4_40	saccharide
Methylobacterium_extorquens_DM4_41	terpene
Methylobacterium_extorquens_DM4_47	nrps-saccharide
Methylobacterium_extorquens_DM4_48	other
Burkholderia_phytofirmans_PsJN_16	other
Burkholderia_phytofirmans_PsJN_14	other
Burkholderia_phytofirmans_PsJN_12	ribpept
Burkholderia_phytofirmans_PsJN_13	other
Burkholderia_phytofirmans_PsJN_10	other
Burkholderia_phytofirmans_PsJN_11	saccharide-nrps
Burkholderia_phytofirmans_PsJN_18	other
Burkholderia_phytofirmans_PsJN_19	other
Pseudomonas_putida_F1_23	other
Pseudomonas_putida_F1_22	other
Pseudomonas_putida_F1_21	saccharide-fattyacid
Shewanella_baltica_OS185_39	other
Pseudomonas_putida_F1_27	saccharide
Shewanella_baltica_OS185_33	other
Shewanella_baltica_OS185_34	other
Shewanella_baltica_OS185_37	other
Pseudomonas_putida_F1_26	nrps
Leptospira_borgpetersenii_sv_Hardjo-bovis_JB197_19	other
Leptospira_borgpetersenii_sv_Hardjo-bovis_JB197_18	fattyacid
Leptospira_borgpetersenii_sv_Hardjo-bovis_JB197_14	other
Leptospira_borgpetersenii_sv_Hardjo-bovis_JB197_17	other
Pseudomonas_putida_F1_24	nrps
Leptospira_borgpetersenii_sv_Hardjo-bovis_JB197_10	saccharide
Alkaliphilus_metalliredigens_QYMF_3	other
Alkaliphilus_metalliredigens_QYMF_1	saccharide
Alkaliphilus_metalliredigens_QYMF_0	saccharide
Alkaliphilus_metalliredigens_QYMF_5	other
Alkaliphilus_metalliredigens_QYMF_4	other
Phenylobacterium_zucineum_HLK1_8	other
Brachybacterium_faecium_DSM_4810_38	other
Brachybacterium_faecium_DSM_4810_39	other
Phenylobacterium_zucineum_HLK1_9	other
Brachybacterium_faecium_DSM_4810_32	saccharide
Brachybacterium_faecium_DSM_4810_30	saccharide
Brachybacterium_faecium_DSM_4810_36	other
Brachybacterium_faecium_DSM_4810_34	other
Mycobacterium_ulcerans_Agy99_101	t1pks-fattyacid-nrps
Prochlorococcus_marinus_MIT_9215_1	other
Prochlorococcus_marinus_MIT_9215_2	other
Prochlorococcus_marinus_MIT_9215_5	saccharide
Prochlorococcus_marinus_MIT_9215_7	other
Prochlorococcus_marinus_MIT_9215_8	other
Treponema_pallidum_pallidum_Nichols_3	other
Synechococcus_sp._WH_7803_9	other
Brucella_suis_ATCC_23445_9	other
Brucella_suis_ATCC_23445_8	other
Mycobacterium_tuberculosis_H37Ra_18	other
Mycobacterium_tuberculosis_H37Ra_19	other
Mycobacterium_tuberculosis_H37Ra_16	other
Brucella_suis_ATCC_23445_4	other
Mycobacterium_tuberculosis_H37Ra_14	other
Mycobacterium_tuberculosis_H37Ra_15	other
Mycobacterium_tuberculosis_H37Ra_12	fattyacid-saccharide
Mycobacterium_tuberculosis_H37Ra_13	saccharide
Mycobacterium_tuberculosis_H37Ra_10	other
Mycobacterium_tuberculosis_H37Ra_11	other
Clostridium_botulinum_F_Langeland_9	other
Clostridium_botulinum_F_Langeland_0	other
Clostridium_botulinum_F_Langeland_3	other
Clostridium_botulinum_F_Langeland_2	other
Clostridium_botulinum_F_Langeland_5	other
Clostridium_botulinum_F_Langeland_7	other
Histophilus_somni_129PT_11	other
Francisella_tularensis_holarctica_FTA_58	other
Escherichia_coli_IAI39_29	other
Escherichia_coli_IAI39_24	fattyacid
Escherichia_coli_IAI39_25	other
Escherichia_coli_IAI39_26	other
Escherichia_coli_IAI39_27	fattyacid
Escherichia_coli_IAI39_20	other
Escherichia_coli_IAI39_22	other
Escherichia_coli_IAI39_23	other
Chlorobaculum_tepidum_TLS_15	other
Chlorobaculum_tepidum_TLS_17	other
Chlorobaculum_tepidum_TLS_16	other
Chlorobaculum_tepidum_TLS_11	other
Chlorobaculum_tepidum_TLS_10	other
Chlorobaculum_tepidum_TLS_13	other
Chlorobaculum_tepidum_TLS_12	other
Chlorobaculum_tepidum_TLS_19	butyrolactone
Shewanella_baltica_OS155_39	other
Francisella_philomiragia_philomiragia_ATCC_25017_1	other
Alteromonas_macleodii_Deep_ecotype,_DSM_17117_23	other
Alteromonas_macleodii_Deep_ecotype,_DSM_17117_20	other
Alteromonas_macleodii_Deep_ecotype,_DSM_17117_24	other
Alteromonas_macleodii_Deep_ecotype,_DSM_17117_28	other
Archaeoglobus_profundus_DSM_5631_8	other
Streptomyces_scabiei_87.22_126	saccharide
Streptomyces_scabiei_87.22_125	other
Streptomyces_scabiei_87.22_124	fattyacid-nrps
Streptomyces_scabiei_87.22_123	other
Microcystis_aeruginosa_NIES-843_39	other
Streptomyces_scabiei_87.22_120	other
Archaeoglobus_profundus_DSM_5631_1	other
Microcystis_aeruginosa_NIES-843_36	saccharide-bacteriocin
Archaeoglobus_profundus_DSM_5631_3	other
Microcystis_aeruginosa_NIES-843_30	nrps
Microcystis_aeruginosa_NIES-843_31	other
Microcystis_aeruginosa_NIES-843_32	other
Streptomyces_scabiei_87.22_128	other
Flavobacterium_psychrophilum_JIP02/86_5	other
Flavobacterium_psychrophilum_JIP02/86_4	other
Flavobacterium_psychrophilum_JIP02/86_7	other
Flavobacterium_psychrophilum_JIP02/86_6	saccharide
Klebsiella_pneumoniae_NTUH-K2044_48	other
Flavobacterium_psychrophilum_JIP02/86_0	other
Flavobacterium_psychrophilum_JIP02/86_3	other
Xylella_fastidiosa_9a5c_2	other
Xylella_fastidiosa_9a5c_3	other
Xylella_fastidiosa_9a5c_0	saccharide
Klebsiella_pneumoniae_NTUH-K2044_47	fattyacid
Flavobacterium_psychrophilum_JIP02/86_9	other
Klebsiella_pneumoniae_NTUH-K2044_41	other
Xylella_fastidiosa_9a5c_4	other
Xylella_fastidiosa_9a5c_5	saccharide
Clostridium_difficile_CD196_5	saccharide
Clostridium_difficile_CD196_4	saccharide
Clostridium_difficile_CD196_6	other
Clostridium_difficile_CD196_1	other
Clostridium_difficile_CD196_3	other
Clostridium_difficile_CD196_2	other
Bordetella_avium_197N_28	other
Bordetella_avium_197N_29	other
Bordetella_avium_197N_27	other
Bordetella_avium_197N_21	other
Bordetella_avium_197N_23	saccharide
Salmonella_enterica_enterica_sv_Gallinarum_287/91_46	other
Burkholderia_mallei_NCTC_10229_2	saccharide
Mycobacterium_sp._JLS_38	other
Mycobacterium_sp._JLS_39	other
Frankia_alni_ACN14a_114	saccharide
Brucella_melitensis_bv_Abortus_2308_37	other
Frankia_alni_ACN14a_112	saccharide-fattyacid
Brucella_melitensis_bv_Abortus_2308_31	other
Brucella_melitensis_bv_Abortus_2308_32	other
Mycobacterium_sp._JLS_31	other
Mycobacterium_sp._JLS_32	saccharide
Clostridium_beijerinckii_NCIMB_8052_53	other
Mycobacterium_sp._JLS_34	other
Mycobacterium_sp._JLS_35	other
Mycobacterium_sp._JLS_37	other
Cyanothece_sp._PCC_7425_5	saccharide
Cyanothece_sp._PCC_7425_4	other
Enterobacter_cloacae_subsp._cloacae_ATCC_13047_47	other
Rhodopseudomonas_palustris_BisB5_46	other
Rhodopseudomonas_palustris_BisB5_47	fattyacid
Rhodopseudomonas_palustris_BisB5_45	other
Rhodopseudomonas_palustris_BisB5_42	other
Enterobacter_cloacae_subsp._cloacae_ATCC_13047_44	other
Rhodopseudomonas_palustris_BisB5_41	other
Rhodopseudomonas_palustris_BisB5_48	other
Bacillus_cereus_03BB102_38	other
Bacillus_cereus_03BB102_39	other
Bacillus_cereus_03BB102_37	other
Bacillus_cereus_03BB102_34	other
Bacillus_cereus_03BB102_32	other
Bacillus_cereus_03BB102_33	nrps-bacteriocin
Bacillus_cereus_03BB102_30	saccharide
Bacillus_cereus_03BB102_31	other
Cyanothece_sp._PCC_8802_41	saccharide
Vibrio_fischeri_MJ11_29	other
Oceanobacillus_iheyensis_HTE831_23	other
Xanthomonas_campestris_pv._vesicatoria_85-10_9	other
Xanthomonas_campestris_pv._vesicatoria_85-10_8	other
Oceanobacillus_iheyensis_HTE831_27	other
Oceanobacillus_iheyensis_HTE831_26	other
Oceanobacillus_iheyensis_HTE831_24	other
Xanthomonas_campestris_pv._vesicatoria_85-10_3	other
Xanthomonas_campestris_pv._vesicatoria_85-10_2	other
Xanthomonas_campestris_pv._vesicatoria_85-10_1	other
Oceanobacillus_iheyensis_HTE831_28	saccharide
Xanthomonas_campestris_pv._vesicatoria_85-10_7	other
Xanthomonas_campestris_pv._vesicatoria_85-10_5	other
Xanthomonas_campestris_pv._vesicatoria_85-10_4	other
Burkholderia_pseudomallei_1710b_15	other
Burkholderia_pseudomallei_1710b_14	other
Clavibacter_michiganensis_michiganensis_NCPPB_382_22	saccharide
Clavibacter_michiganensis_michiganensis_NCPPB_382_21	other
Clavibacter_michiganensis_michiganensis_NCPPB_382_20	other
Clavibacter_michiganensis_michiganensis_NCPPB_382_27	other
Clavibacter_michiganensis_michiganensis_NCPPB_382_26	other
Clavibacter_michiganensis_michiganensis_NCPPB_382_24	other
Clavibacter_michiganensis_michiganensis_NCPPB_382_29	saccharide
Clavibacter_michiganensis_michiganensis_NCPPB_382_28	t3pks
Vibrio_fischeri_MJ11_26	other
Escherichia_coli_O111:H-_str._11128_40	other
Escherichia_coli_O111:H-_str._11128_45	other
Escherichia_coli_O111:H-_str._11128_44	other
Alicyclobacillus_acidocaldarius_acidocaldarius_104-IA,_DSM_446_19	other
Alicyclobacillus_acidocaldarius_acidocaldarius_104-IA,_DSM_446_18	other
Alicyclobacillus_acidocaldarius_acidocaldarius_104-IA,_DSM_446_13	other
Alicyclobacillus_acidocaldarius_acidocaldarius_104-IA,_DSM_446_12	other
Alicyclobacillus_acidocaldarius_acidocaldarius_104-IA,_DSM_446_11	other
Alicyclobacillus_acidocaldarius_acidocaldarius_104-IA,_DSM_446_17	other
Alicyclobacillus_acidocaldarius_acidocaldarius_104-IA,_DSM_446_16	terpene
Alicyclobacillus_acidocaldarius_acidocaldarius_104-IA,_DSM_446_15	nrps
Streptomyces_griseus_griseus_NBRC_13350_13	nrps
Streptomyces_griseus_griseus_NBRC_13350_12	nrps-bacteriocin-t1pks-fattyacid-saccharide
Streptomyces_coelicolor_A3(2)_8	saccharide
Streptomyces_coelicolor_A3(2)_9	nrps
Streptomyces_coelicolor_A3(2)_2	t1pks-fattyacid
Streptomyces_coelicolor_A3(2)_3	terpene
Streptomyces_coelicolor_A3(2)_0	other
Streptomyces_coelicolor_A3(2)_1	saccharide
Streptomyces_coelicolor_A3(2)_6	other
Streptomyces_coelicolor_A3(2)_7	other
Streptomyces_coelicolor_A3(2)_4	other
Streptomyces_coelicolor_A3(2)_5	ribpept
Comamonas_testosteroni_CNB-2_74	other
Comamonas_testosteroni_CNB-2_75	other
Shewanella_sp._MR-4_20	other
Shewanella_sp._MR-4_21	other
Comamonas_testosteroni_CNB-2_70	other
Comamonas_testosteroni_CNB-2_72	other
Shewanella_sp._MR-4_29	fattyacid
Comamonas_testosteroni_CNB-2_79	other
Deinococcus_geothermalis_DSM_11300_35	other
Deinococcus_geothermalis_DSM_11300_32	other
Deinococcus_geothermalis_DSM_11300_33	other
Deinococcus_geothermalis_DSM_11300_30	other
Exiguobacterium_sibiricum_255-15_36	saccharide
Exiguobacterium_sibiricum_255-15_35	other
Exiguobacterium_sibiricum_255-15_33	other
Exiguobacterium_sibiricum_255-15_30	other
Exiguobacterium_sibiricum_255-15_31	saccharide
Exiguobacterium_sibiricum_255-15_38	saccharide-bacteriocin-bacteriocin
Exiguobacterium_sibiricum_255-15_39	other
Francisella_tularensis_tularensis_FSC_198_18	other
Francisella_tularensis_tularensis_FSC_198_12	other
Francisella_tularensis_tularensis_FSC_198_13	other
Francisella_tularensis_tularensis_FSC_198_10	other
Francisella_tularensis_tularensis_FSC_198_11	other
Francisella_tularensis_tularensis_FSC_198_14	other
Francisella_tularensis_tularensis_FSC_198_15	other
Shewanella_violacea_DSS12_9	other
Shewanella_violacea_DSS12_1	saccharide
Shewanella_violacea_DSS12_0	other
Shewanella_violacea_DSS12_2	other
Haemophilus_ducreyi_35000HP_16	other
Pirellula_staleyi_DSM_6068_51	other
Pirellula_staleyi_DSM_6068_50	other
Pirellula_staleyi_DSM_6068_57	other
Pirellula_staleyi_DSM_6068_56	other
Pirellula_staleyi_DSM_6068_55	other
Pirellula_staleyi_DSM_6068_54	fattyacid
Sulfolobus_solfataricus_98/2_26	other
Mycobacterium_bovis_AF2122/97_57	other
Mycobacterium_bovis_AF2122/97_54	nrps-t1pks-fattyacid
Burkholderia_ambifaria_MC40-6_9	other
Burkholderia_ambifaria_MC40-6_8	other
Mycobacterium_bovis_AF2122/97_52	other
Burkholderia_ambifaria_MC40-6_1	other
Burkholderia_ambifaria_MC40-6_0	other
Burkholderia_ambifaria_MC40-6_7	saccharide-bacteriocin
Listeria_innocua_Clip11262_3	other
Burkholderia_ambifaria_MC40-6_5	other
Aggregatibacter_actinomycetemcomitans_D11S-1_19	other
Mycobacterium_bovis_AF2122/97_51	fattyacid
Bacillus_anthracis_Ames_70	other
Nostoc_punctiforme_PCC_73102_38	other
Bacillus_anthracis_Ames_73	saccharide
Listeria_innocua_Clip11262_7	other
Nocardioides_sp._JS614_89	ribpept
Nostoc_punctiforme_PCC_73102_30	t1pks-fattyacid-nrps
Nostoc_punctiforme_PCC_73102_35	saccharide
Nostoc_punctiforme_PCC_73102_37	saccharide
Nostoc_punctiforme_PCC_73102_36	nrps
Hydrogenobaculum_sp._Y04AAS1_2	fattyacid
Mycobacterium_bovis_AF2122/97_59	nrps
Escherichia_coli_O157:H7_EC4115_46	other
Escherichia_coli_O157:H7_EC4115_44	fattyacid
Escherichia_coli_O157:H7_EC4115_43	other
Escherichia_coli_O157:H7_EC4115_41	other
Escherichia_coli_O157:H7_EC4115_40	saccharide
Aggregatibacter_actinomycetemcomitans_D11S-1_14	saccharide
Halorhodospira_halophila_SL1_14	terpene
Halorhodospira_halophila_SL1_15	other
Halorhodospira_halophila_SL1_17	other
Halorhodospira_halophila_SL1_10	fattyacid
Halorhodospira_halophila_SL1_11	other
Halorhodospira_halophila_SL1_12	saccharide
Halorhodospira_halophila_SL1_13	saccharide
Myxococcus_xanthus_DK_1622_36	other
Myxococcus_xanthus_DK_1622_37	other
Myxococcus_xanthus_DK_1622_34	ribpept
Myxococcus_xanthus_DK_1622_35	other
Myxococcus_xanthus_DK_1622_32	other
Myxococcus_xanthus_DK_1622_30	other
Myxococcus_xanthus_DK_1622_31	other
Myxococcus_xanthus_DK_1622_38	other
Myxococcus_xanthus_DK_1622_39	other
Escherichia_coli_ED1a_46	other
Mycobacterium_marinum_M_52	saccharide-nrps-t1pks-fattyacid
Mycobacterium_marinum_M_53	other
Mycobacterium_marinum_M_57	other
Mycobacterium_marinum_M_54	other
Mycobacterium_marinum_M_55	nrps
Mycobacterium_marinum_M_58	other
Mycobacterium_marinum_M_59	saccharide
Bacillus_cereus_B4264_43	other
Escherichia_coli_ED1a_42	other
Bacillus_cereus_B4264_42	other
Escherichia_coli_ED1a_41	other
Bacillus_cereus_B4264_45	saccharide
Streptococcus_pyogenes_SSI-1_15	other
Streptococcus_pyogenes_SSI-1_14	other
Streptococcus_pyogenes_SSI-1_17	ribpept
Streptococcus_pyogenes_SSI-1_16	other
Streptococcus_pyogenes_SSI-1_10	other
Streptococcus_pyogenes_SSI-1_12	other
Mycobacterium_sp._MCS_65	fattyacid
Mycobacterium_sp._MCS_64	other
Mycobacterium_sp._MCS_67	other
Mycobacterium_sp._MCS_66	other
Streptococcus_pyogenes_SSI-1_19	other
Mycobacterium_sp._MCS_60	saccharide
Mycobacterium_sp._MCS_63	other
Mycobacterium_sp._MCS_62	t1pks-nrps-fattyacid
Clostridium_difficile_630_13	fattyacid
Clostridium_difficile_630_12	other
Clostridium_difficile_630_17	other
Haemophilus_influenzae_86-028NP_9	other
Haemophilus_influenzae_86-028NP_6	saccharide
Clostridium_difficile_630_18	other
Haemophilus_influenzae_86-028NP_3	saccharide
Haemophilus_influenzae_86-028NP_2	fattyacid
Haemophilus_influenzae_86-028NP_1	other
Escherichia_coli_O55:H7_str._CB9615_28	other
Micrococcus_luteus_NCTC_2665_34	other
Clostridium_tetani_E88_4	other
Micrococcus_luteus_NCTC_2665_30	other
Micrococcus_luteus_NCTC_2665_33	other
Micrococcus_luteus_NCTC_2665_32	other
Ammonifex_degensii_KC4_5	other
Burkholderia_pseudomallei_1106a_97	t1pks-fattyacid
Burkholderia_pseudomallei_1106a_96	other
Caulobacter_sp._K31_15	other
Caulobacter_sp._K31_14	other
Caulobacter_sp._K31_13	other
Caulobacter_sp._K31_12	other
Caulobacter_sp._K31_11	other
Burkholderia_pseudomallei_1106a_90	other
Caulobacter_sp._K31_19	other
Caulobacter_sp._K31_18	other
Escherichia_coli_O55:H7_str._CB9615_24	other
Brucella_canis_ATCC_23365_5	saccharide
Brucella_canis_ATCC_23365_4	fattyacid
Nocardiopsis_dassonvillei_subsp._dassonvillei_DSM_43111_38	other
Nocardiopsis_dassonvillei_subsp._dassonvillei_DSM_43111_39	other
Brucella_canis_ATCC_23365_0	other
Nocardiopsis_dassonvillei_subsp._dassonvillei_DSM_43111_33	other
Nocardiopsis_dassonvillei_subsp._dassonvillei_DSM_43111_30	other
Nocardiopsis_dassonvillei_subsp._dassonvillei_DSM_43111_31	other
Nocardiopsis_dassonvillei_subsp._dassonvillei_DSM_43111_36	other
Brucella_canis_ATCC_23365_8	other
Nocardiopsis_dassonvillei_subsp._dassonvillei_DSM_43111_35	other
Shewanella_frigidimarina_NCIMB_400_24	other
Shewanella_frigidimarina_NCIMB_400_25	other
Francisella_tularensis_holarctica_49	other
Bacillus_anthracis_CDC_684_26	other
Bacillus_anthracis_CDC_684_25	nrps
Bacillus_anthracis_CDC_684_24	other
Bacillus_anthracis_CDC_684_22	other
Bacillus_anthracis_CDC_684_21	other
Bacillus_anthracis_CDC_684_29	other
Mycobacterium_smegmatis_MC2_155_0	other
Mycobacterium_smegmatis_MC2_155_1	nrps
Mycobacterium_smegmatis_MC2_155_2	ribpept
Mycobacterium_smegmatis_MC2_155_3	other
Mycobacterium_smegmatis_MC2_155_5	other
Mycobacterium_smegmatis_MC2_155_6	other
Mycobacterium_smegmatis_MC2_155_7	other
Mycobacterium_smegmatis_MC2_155_8	other
Mycobacterium_smegmatis_MC2_155_9	other
Pediococcus_pentosaceus_ATCC_25745_11	other
Burkholderia_cenocepacia_MC0-3_101	other
Escherichia_coli_str._K-12_substr._MG1655_8	other
Burkholderia_cenocepacia_MC0-3_100	other
Escherichia_coli_str._K-12_substr._MG1655_4	other
Escherichia_coli_str._K-12_substr._MG1655_5	other
Escherichia_coli_str._K-12_substr._MG1655_3	other
Escherichia_coli_str._K-12_substr._MG1655_0	other
Escherichia_coli_str._K-12_substr._MG1655_1	other
Burkholderia_cenocepacia_MC0-3_102	other
Burkholderia_sp._383_23	other
Burkholderia_sp._383_22	other
Burkholderia_sp._383_21	other
Helicobacter_hepaticus_ATCC_51449_7	saccharide
Helicobacter_hepaticus_ATCC_51449_4	other
Helicobacter_hepaticus_ATCC_51449_3	saccharide
Helicobacter_hepaticus_ATCC_51449_0	saccharide
Helicobacter_hepaticus_ATCC_51449_1	other
Helicobacter_hepaticus_ATCC_51449_9	saccharide
Mycobacterium_marinum_M_149	t1pks-fattyacid-nrps
Mycobacterium_marinum_M_148	other
Salmonella_enterica_enterica_sv_Choleraesuis_SC-B67_39	other
Salmonella_enterica_enterica_sv_Choleraesuis_SC-B67_38	other
Salmonella_enterica_enterica_sv_Choleraesuis_SC-B67_37	other
Mycobacterium_marinum_M_142	other
Mycobacterium_marinum_M_141	other
Thauera_sp._MZ1T_40	other
Salmonella_enterica_enterica_sv_Choleraesuis_SC-B67_33	other
Mycobacterium_marinum_M_146	nrps
Mycobacterium_marinum_M_145	saccharide
Mycobacterium_marinum_M_144	other
Chloroflexus_aurantiacus_J-10-fl_45	other
Chloroflexus_aurantiacus_J-10-fl_44	other
Chloroflexus_aurantiacus_J-10-fl_42	other
Chloroflexus_aurantiacus_J-10-fl_48	other
Staphylococcus_aureus_aureus_MW2_39	other
Mycobacterium_gilvum_PYR-GCK_109	ectoine
Mycobacterium_gilvum_PYR-GCK_108	saccharide
Staphylococcus_aureus_aureus_MW2_34	siderophore
Staphylococcus_aureus_aureus_MW2_35	other
Mycobacterium_gilvum_PYR-GCK_105	other
Mycobacterium_gilvum_PYR-GCK_104	other
Mycobacterium_gilvum_PYR-GCK_103	other
Mycobacterium_gilvum_PYR-GCK_102	other
Mycobacterium_gilvum_PYR-GCK_101	other
Staphylococcus_aureus_aureus_MW2_33	other
Rhodopirellula_baltica_SH_1_59	saccharide
Brucella_melitensis_bv_Abortus_2308_13	other
Verminephrobacter_eiseniae_EF01-2_19	other
Verminephrobacter_eiseniae_EF01-2_16	other
Verminephrobacter_eiseniae_EF01-2_17	other
Verminephrobacter_eiseniae_EF01-2_14	saccharide
Verminephrobacter_eiseniae_EF01-2_13	other
Verminephrobacter_eiseniae_EF01-2_10	other
Verminephrobacter_eiseniae_EF01-2_11	other
Rhodopirellula_baltica_SH_1_51	other
Geobacter_sp._M21_10	saccharide
Cronobacter_sakazakii_ATCC_BAA-894_46	other
Rhodopirellula_baltica_SH_1_53	other
Kribbella_flavida_DSM_17836_109	other
Prochlorococcus_marinus_MIT_9301_7	other
Kribbella_flavida_DSM_17836_102	other
Kribbella_flavida_DSM_17836_100	siderophore
Kribbella_flavida_DSM_17836_101	other
Kribbella_flavida_DSM_17836_106	other
Rhodopirellula_baltica_SH_1_54	other
Klebsiella_variicola_At-22_28	other
Klebsiella_variicola_At-22_24	other
Klebsiella_variicola_At-22_25	other
Klebsiella_variicola_At-22_26	other
Klebsiella_variicola_At-22_27	other
Klebsiella_variicola_At-22_21	other
Klebsiella_variicola_At-22_23	other
Rhizobium_leguminosarum_bv._trifolii_WSM2304_36	other
Rhizobium_leguminosarum_bv._trifolii_WSM2304_37	other
Rhizobium_leguminosarum_bv._trifolii_WSM2304_35	other
Rhizobium_leguminosarum_bv._trifolii_WSM2304_32	other
Rhizobium_leguminosarum_bv._trifolii_WSM2304_30	saccharide
Rhizobium_leguminosarum_bv._trifolii_WSM2304_38	other
Geobacter_sulfurreducens_PCA_39	other
Geobacter_sulfurreducens_PCA_38	other
Geobacter_sulfurreducens_PCA_36	other
Geobacter_sulfurreducens_PCA_35	other
Geobacter_sulfurreducens_PCA_34	other
Geobacter_sulfurreducens_PCA_31	other
Streptomyces_griseus_griseus_NBRC_13350_55	nrps
Bacillus_cereus_ATCC_14579_69	ribpept
Streptomyces_griseus_griseus_NBRC_13350_57	other
Streptomyces_griseus_griseus_NBRC_13350_51	ribpept
Streptomyces_griseus_griseus_NBRC_13350_53	t1pks-fattyacid-nrps
Streptomyces_griseus_griseus_NBRC_13350_52	melanin-saccharide
Bacillus_cereus_ATCC_14579_61	other
Bacillus_cereus_ATCC_14579_62	saccharide
Bacillus_cereus_ATCC_14579_64	other
Streptomyces_griseus_griseus_NBRC_13350_58	other
Shewanella_baltica_OS155_34	other
Sinorhizobium_medicae_WSM419_23	other
Sinorhizobium_medicae_WSM419_22	saccharide
Sinorhizobium_medicae_WSM419_21	saccharide
Sinorhizobium_medicae_WSM419_20	other
Sinorhizobium_medicae_WSM419_27	other
Sinorhizobium_medicae_WSM419_24	saccharide
Sinorhizobium_medicae_WSM419_29	other
Ralstonia_eutropha_H16_64	other
Ralstonia_eutropha_H16_66	other
Ralstonia_eutropha_H16_60	other
Ralstonia_eutropha_H16_62	other
Ralstonia_eutropha_H16_63	other
Ralstonia_eutropha_H16_68	other
Alkalilimnicola_ehrlichei_MLHE-1_13	other
Alkalilimnicola_ehrlichei_MLHE-1_10	other
Alkalilimnicola_ehrlichei_MLHE-1_17	nrps
Alkalilimnicola_ehrlichei_MLHE-1_14	fattyacid
Alkalilimnicola_ehrlichei_MLHE-1_15	other
Alkalilimnicola_ehrlichei_MLHE-1_19	other
Xanthomonas_oryzae_pv._oryzae_KACC10331_48	other
Xanthomonas_oryzae_pv._oryzae_KACC10331_43	other
Xanthomonas_oryzae_pv._oryzae_KACC10331_42	other
Xanthomonas_oryzae_pv._oryzae_KACC10331_41	other
Xanthomonas_oryzae_pv._oryzae_KACC10331_40	other
Xanthomonas_oryzae_pv._oryzae_KACC10331_47	ribpept
Xanthomonas_oryzae_pv._oryzae_KACC10331_46	other
Cyanothece_sp._PCC_8802_38	other
Cyanothece_sp._PCC_8802_31	fattyacid
Cyanothece_sp._PCC_8802_30	other
Cyanothece_sp._PCC_8802_33	other
Cyanothece_sp._PCC_8802_32	nrps
Cyanothece_sp._PCC_8802_35	other
Cyanothece_sp._PCC_8802_37	saccharide
Legionella_pneumophila_Corby_20	t1pks-nrps-fattyacid
Prochlorococcus_marinus_MIT_9313_5	ribpept
Klebsiella_pneumoniae_NTUH-K2044_6	saccharide
Sebaldella_termitidis_ATCC_33386_30	other
Streptococcus_pyogenes_MGAS315_7	other
Streptococcus_pyogenes_MGAS315_6	other
Streptococcus_pyogenes_MGAS315_3	other
Streptococcus_pyogenes_MGAS315_2	other
Streptococcus_pyogenes_MGAS315_1	other
Streptococcus_pyogenes_MGAS315_0	other
Klebsiella_pneumoniae_NTUH-K2044_8	other
Thioalkalivibrio_sp._HL-EbGR7_9	other
Thioalkalivibrio_sp._HL-EbGR7_4	other
Thioalkalivibrio_sp._HL-EbGR7_5	other
Thioalkalivibrio_sp._HL-EbGR7_6	other
Thioalkalivibrio_sp._HL-EbGR7_0	other
Thioalkalivibrio_sp._HL-EbGR7_2	other
Francisella_tularensis_holarctica_FTA_30	other
Clavibacter_michiganensis_sepedonicus_ATCC_33113_9	other
Clavibacter_michiganensis_sepedonicus_ATCC_33113_8	other
Clavibacter_michiganensis_sepedonicus_ATCC_33113_3	other
Clavibacter_michiganensis_sepedonicus_ATCC_33113_2	other
Clavibacter_michiganensis_sepedonicus_ATCC_33113_1	other
Clavibacter_michiganensis_sepedonicus_ATCC_33113_0	other
Clavibacter_michiganensis_sepedonicus_ATCC_33113_7	saccharide
Streptococcus_pneumoniae_ATCC_700669_22	saccharide
Streptococcus_pneumoniae_ATCC_700669_20	other
Streptococcus_pneumoniae_ATCC_700669_26	other
Streptococcus_pneumoniae_ATCC_700669_24	saccharide
Streptococcus_pneumoniae_ATCC_700669_25	ribpept
Staphylococcus_epidermidis_ATCC_12228_19	other
Staphylococcus_epidermidis_ATCC_12228_14	other
Staphylococcus_epidermidis_ATCC_12228_15	other
Staphylococcus_epidermidis_ATCC_12228_17	fattyacid
Staphylococcus_epidermidis_ATCC_12228_10	saccharide
Staphylococcus_epidermidis_ATCC_12228_11	other
Staphylococcus_epidermidis_ATCC_12228_12	saccharide
Escherichia_coli_BL21(DE3)_(Korean_seq_center)_22	other
Escherichia_coli_BL21(DE3)_(Korean_seq_center)_20	other
Escherichia_coli_BL21(DE3)_(Korean_seq_center)_27	fattyacid
Escherichia_coli_BL21(DE3)_(Korean_seq_center)_26	other
Escherichia_coli_BL21(DE3)_(Korean_seq_center)_25	saccharide
Escherichia_coli_BL21(DE3)_(Korean_seq_center)_24	other
Escherichia_coli_BL21(DE3)_(Korean_seq_center)_29	other
Methylobacterium_sp._4-46_70	fattyacid
Klebsiella_pneumoniae_342_60	other
Methylobacterium_sp._4-46_72	siderophore
Klebsiella_pneumoniae_342_62	saccharide
Pseudomonas_fluorescens_Pf-5_41	other
Pseudomonas_fluorescens_Pf-5_40	other
Pseudomonas_fluorescens_Pf-5_43	other
Methylobacterium_sp._4-46_77	other
Methylobacterium_sp._4-46_78	other
Chromobacterium_violaceum_ATCC_12472_42	fattyacid
Chromobacterium_violaceum_ATCC_12472_41	saccharide
Chromobacterium_violaceum_ATCC_12472_40	other
Pseudomonas_fluorescens_Pf-5_49	other
Chromobacterium_violaceum_ATCC_12472_46	saccharide
Chromobacterium_violaceum_ATCC_12472_44	saccharide
Wolbachia_sp._wRi_2	saccharide
Wolbachia_sp._wRi_4	saccharide
Wolbachia_sp._wRi_6	fattyacid
Bradyrhizobium_japonicum_USDA_110_48	other
Bradyrhizobium_japonicum_USDA_110_49	saccharide
Bradyrhizobium_japonicum_USDA_110_47	fattyacid
Bradyrhizobium_japonicum_USDA_110_44	saccharide
Bradyrhizobium_japonicum_USDA_110_45	other
Bradyrhizobium_japonicum_USDA_110_43	other
Bradyrhizobium_japonicum_USDA_110_40	nrps-saccharide
Brevibacillus_brevis_NBRC_100599_41	nrps-saccharide
Brevibacillus_brevis_NBRC_100599_42	other
Burkholderia_cenocepacia_J2315_48	other
Shewanella_baltica_OS195_48	other
Shewanella_baltica_OS195_45	saccharide
Shewanella_baltica_OS195_44	ribpept
Shewanella_baltica_OS195_47	saccharide
Shewanella_baltica_OS195_46	saccharide
Burkholderia_cenocepacia_J2315_41	nrps
Shewanella_baltica_OS195_43	fattyacid
Shewanella_baltica_OS195_42	siderophore
Brevibacillus_brevis_NBRC_100599_47	nrps-transatpks-fattyacid
Brevibacillus_brevis_NBRC_100599_48	other
Brevibacillus_brevis_NBRC_100599_49	fattyacid
Agrobacterium_radiobacter_K84_50	other
Agrobacterium_radiobacter_K84_52	other
Agrobacterium_radiobacter_K84_53	other
Agrobacterium_radiobacter_K84_56	other
Agrobacterium_radiobacter_K84_58	saccharide
Bacillus_cereus_Q1_29	other
Sinorhizobium_medicae_WSM419_75	other
Pseudomonas_entomophila_L48_50	other
Mesorhizobium_loti_MAFF303099_47	other
Azoarcus_sp._BH72_27	terpene
Azoarcus_sp._BH72_26	saccharide
Azoarcus_sp._BH72_24	other
Azoarcus_sp._BH72_22	fattyacid
Pseudomonas_entomophila_L48_53	other
Azoarcus_sp._BH72_29	other
Corynebacterium_kroppenstedtii_DSM_44385_17	saccharide
Corynebacterium_kroppenstedtii_DSM_44385_16	other
Corynebacterium_kroppenstedtii_DSM_44385_14	other
Corynebacterium_kroppenstedtii_DSM_44385_13	other
Corynebacterium_kroppenstedtii_DSM_44385_12	other
Corynebacterium_kroppenstedtii_DSM_44385_11	other
Corynebacterium_kroppenstedtii_DSM_44385_19	saccharide
Yersinia_pseudotuberculosis_PB1/+_19	siderophore
Yersinia_pseudotuberculosis_PB1/+_18	t2pks-fattyacid
Yersinia_pseudotuberculosis_PB1/+_11	saccharide
Yersinia_pseudotuberculosis_PB1/+_13	other
Yersinia_pseudotuberculosis_PB1/+_12	other
Yersinia_pseudotuberculosis_PB1/+_15	other
Yersinia_pseudotuberculosis_PB1/+_17	other
Yersinia_pseudotuberculosis_PB1/+_16	other
Vibrio_sp._Ex25_22	other
Rhodobacter_sphaeroides_KD131_29	other
Rhodobacter_sphaeroides_KD131_28	other
Rhodobacter_sphaeroides_KD131_24	other
Rhodobacter_sphaeroides_KD131_27	other
Rhodobacter_sphaeroides_KD131_21	saccharide
Rhodobacter_sphaeroides_KD131_20	other
Rhodobacter_sphaeroides_KD131_22	other
Halobacterium_sp._NRC-1_4	other
Halobacterium_sp._NRC-1_0	saccharide
Halobacterium_sp._NRC-1_2	other
Halobacterium_sp._NRC-1_8	other
Streptococcus_suis_98HAH33_16	saccharide
Streptococcus_suis_98HAH33_17	saccharide
Streptococcus_suis_98HAH33_14	other
Streptococcus_suis_98HAH33_13	other
Streptococcus_suis_98HAH33_10	other
Streptococcus_suis_98HAH33_18	other
Chlorobium_phaeovibrioides_DSM_265_20	other
Chlorobium_phaeovibrioides_DSM_265_23	saccharide
Chlorobium_phaeovibrioides_DSM_265_22	other
Pyrobaculum_calidifontis_JCM_11548_0	other
Pyrobaculum_calidifontis_JCM_11548_4	other
Pyrobaculum_calidifontis_JCM_11548_7	saccharide
Pyrobaculum_calidifontis_JCM_11548_8	other
Coxiella_burnetii_CbuG_Q212_21	other
Coraliomargarita_akajimensis_DSM_45221_9	other
Coraliomargarita_akajimensis_DSM_45221_6	other
Coraliomargarita_akajimensis_DSM_45221_7	other
Coraliomargarita_akajimensis_DSM_45221_0	other
Coraliomargarita_akajimensis_DSM_45221_1	other
Coraliomargarita_akajimensis_DSM_45221_3	saccharide
Shewanella_sp._MR-7_45	other
Shewanella_sp._MR-7_44	nrps-saccharide-fattyacid
Shewanella_sp._MR-7_49	other
Shewanella_sp._MR-7_48	saccharide
Streptococcus_pneumoniae_JJA_20	other
Streptococcus_pneumoniae_JJA_22	other
Streptococcus_pneumoniae_JJA_24	saccharide
Streptococcus_pneumoniae_JJA_26	other
Streptococcus_pneumoniae_JJA_29	ribpept
Streptococcus_pneumoniae_JJA_28	ribpept
Methylobacterium_sp._4-46_36	other
Methylobacterium_sp._4-46_31	saccharide
Carboxydothermus_hydrogenoformans_Z-2901_12	saccharide
Acetobacter_pasteurianus_IFO_3283-01_3	terpene-saccharide
Carboxydothermus_hydrogenoformans_Z-2901_10	other
Carboxydothermus_hydrogenoformans_Z-2901_11	saccharide
Carboxydothermus_hydrogenoformans_Z-2901_17	other
Carboxydothermus_hydrogenoformans_Z-2901_14	fattyacid
Carboxydothermus_hydrogenoformans_Z-2901_18	saccharide
Mycobacterium_tuberculosis_H37Rv_51	other
Treponema_pallidum_pallidum_SS14_4	other
Caulobacter_crescentus_CB15_28	other
Caulobacter_crescentus_CB15_29	other
Treponema_pallidum_pallidum_SS14_3	other
Caulobacter_crescentus_CB15_24	other
Caulobacter_crescentus_CB15_25	other
Caulobacter_crescentus_CB15_26	other
Caulobacter_crescentus_CB15_27	saccharide
Caulobacter_crescentus_CB15_20	other
Caulobacter_crescentus_CB15_21	other
Caulobacter_crescentus_CB15_23	fattyacid
Bradyrhizobium_sp._ORS278_8	other
Bradyrhizobium_sp._ORS278_5	other
Bradyrhizobium_sp._ORS278_4	other
Bradyrhizobium_sp._ORS278_6	other
Bradyrhizobium_sp._ORS278_0	other
Bradyrhizobium_sp._ORS278_3	other
Bradyrhizobium_sp._ORS278_2	other
Mycobacterium_tuberculosis_F11_62	other
Mycobacterium_tuberculosis_F11_63	other
Mycobacterium_tuberculosis_F11_60	other
Mycobacterium_tuberculosis_F11_61	other
Mycobacterium_tuberculosis_F11_67	t1pks-nrps-fattyacid-saccharide
Mycobacterium_tuberculosis_F11_65	other
Mycobacterium_tuberculosis_F11_69	other
Psychrobacter_arcticus_273-4_13	other
Psychrobacter_arcticus_273-4_12	other
Psychrobacter_arcticus_273-4_11	saccharide
Psychrobacter_arcticus_273-4_10	other
Ralstonia_pickettii_12J_69	other
Ralstonia_pickettii_12J_68	other
Psychrobacter_arcticus_273-4_15	other
Psychrobacter_arcticus_273-4_14	other
Ralstonia_pickettii_12J_64	other
Ralstonia_pickettii_12J_67	other
Ralstonia_pickettii_12J_66	other
Ralstonia_pickettii_12J_61	other
Streptococcus_pneumoniae_Taiwan19F-14_16	other
Streptococcus_pneumoniae_Taiwan19F-14_17	other
Streptococcus_pneumoniae_Taiwan19F-14_12	other
Methylobacterium_populi_BJ001_67	other
Streptococcus_pneumoniae_Taiwan19F-14_10	fattyacid
Streptococcus_pneumoniae_Taiwan19F-14_11	ribpept
Chitinophaga_pinensis_DSM_2588_18	other
Chitinophaga_pinensis_DSM_2588_11	other
Chitinophaga_pinensis_DSM_2588_13	other
Chitinophaga_pinensis_DSM_2588_15	other
Chitinophaga_pinensis_DSM_2588_14	other
Chitinophaga_pinensis_DSM_2588_17	other
Chitinophaga_pinensis_DSM_2588_16	saccharide
Hyphomonas_neptunium_ATCC_15444_16	nrps-saccharide
Acaryochloris_marina_MBIC11017_48	other
Acaryochloris_marina_MBIC11017_49	other
Acaryochloris_marina_MBIC11017_42	other
Pseudomonas_aeruginosa_PA7_17	other
Acaryochloris_marina_MBIC11017_40	saccharide
Acaryochloris_marina_MBIC11017_41	other
Acaryochloris_marina_MBIC11017_46	other
Pseudomonas_aeruginosa_PA7_15	saccharide
Pseudomonas_aeruginosa_PA7_14	other
Yersinia_pseudotuberculosis_IP_32953_41	siderophore
Yersinia_pseudotuberculosis_IP_32953_42	nrps-t1pks-fattyacid
Yersinia_pseudotuberculosis_IP_32953_43	other
Yersinia_pseudotuberculosis_IP_32953_46	other
Salmonella_enterica_sv_Newport_SL254_18	other
Salmonella_enterica_sv_Newport_SL254_19	fattyacid
Salmonella_enterica_sv_Newport_SL254_14	other
Salmonella_enterica_sv_Newport_SL254_15	other
Salmonella_enterica_sv_Newport_SL254_17	other
Salmonella_enterica_sv_Newport_SL254_12	nrps
Salmonella_enterica_sv_Newport_SL254_13	other
Roseiflexus_sp._RS-1_32	other
Roseiflexus_sp._RS-1_33	other
Roseiflexus_sp._RS-1_30	saccharide
Roseiflexus_sp._RS-1_31	other
Roseiflexus_sp._RS-1_36	other
Roseiflexus_sp._RS-1_37	other
Roseiflexus_sp._RS-1_34	other
Roseiflexus_sp._RS-1_35	t1pks-fattyacid
Methylobacillus_flagellatus_KT_24	other
Methylobacillus_flagellatus_KT_26	saccharide
Roseiflexus_sp._RS-1_39	other
Methylobacillus_flagellatus_KT_20	other
Methylobacillus_flagellatus_KT_23	saccharide
Bacteroides_fragilis_NCTC_9343_38	other
Bacteroides_fragilis_NCTC_9343_37	other
Bacteroides_fragilis_NCTC_9343_35	saccharide
Bacteroides_fragilis_NCTC_9343_34	saccharide
Bacteroides_fragilis_NCTC_9343_33	nrps
Bacteroides_fragilis_NCTC_9343_32	other
Bacteroides_fragilis_NCTC_9343_30	saccharide
Shewanella_violacea_DSS12_33	saccharide-fattyacid
Burkholderia_mallei_NCTC_10229_70	other
Arthrobacter_sp._FB24_29	other
Arthrobacter_sp._FB24_28	other
Arthrobacter_sp._FB24_21	other
Arthrobacter_sp._FB24_23	other
Arthrobacter_sp._FB24_22	other
Arthrobacter_sp._FB24_24	saccharide
Arthrobacter_sp._FB24_27	other
Streptococcus_mutans_UA159_1	ribpept
Streptococcus_mutans_UA159_0	other
Streptococcus_mutans_UA159_7	other
Streptococcus_mutans_UA159_6	other
Streptococcus_mutans_UA159_5	other
Streptococcus_mutans_UA159_9	other
Streptococcus_mutans_UA159_8	other
Francisella_tularensis_subsp._tularensis_NE061598_52	other
Francisella_tularensis_subsp._tularensis_NE061598_51	other
Francisella_tularensis_subsp._tularensis_NE061598_50	other
Streptococcus_pyogenes_NZ131_8	other
Streptococcus_pyogenes_NZ131_4	other
Streptococcus_pyogenes_NZ131_7	other
Streptococcus_pyogenes_NZ131_1	other
Streptococcus_pyogenes_NZ131_0	other
Streptococcus_pyogenes_NZ131_3	other
Streptococcus_pyogenes_NZ131_2	other
Azorhizobium_caulinodans_ORS_571_13	other
Azorhizobium_caulinodans_ORS_571_12	other
Azorhizobium_caulinodans_ORS_571_11	other
Azorhizobium_caulinodans_ORS_571_10	other
Azorhizobium_caulinodans_ORS_571_17	other
Azorhizobium_caulinodans_ORS_571_15	other
Azorhizobium_caulinodans_ORS_571_14	other
Azorhizobium_caulinodans_ORS_571_19	other
Corynebacterium_aurimucosum_ATCC_700975_30	saccharide-t1pks-fattyacid-nrps
Desulfotomaculum_acetoxidans_DSM_771_24	nrps
Desulfotomaculum_acetoxidans_DSM_771_25	other
Desulfotomaculum_acetoxidans_DSM_771_21	other
Desulfotomaculum_acetoxidans_DSM_771_23	other
Desulfotomaculum_acetoxidans_DSM_771_28	saccharide
Desulfotomaculum_acetoxidans_DSM_771_29	saccharide
Lysinibacillus_sphaericus_C3-41_37	other
Rhodobacter_sphaeroides_ATCC_17029_41	other
Rhodobacter_sphaeroides_ATCC_17029_40	other
Rhodobacter_sphaeroides_ATCC_17029_43	other
Rhodobacter_sphaeroides_ATCC_17029_45	other
Rhodobacter_sphaeroides_ATCC_17029_49	saccharide-bacteriocin
Rhodobacter_sphaeroides_ATCC_17029_48	other
Cupriavidus_taiwanensis_56	saccharide
Cupriavidus_taiwanensis_57	saccharide
Cupriavidus_taiwanensis_54	other
Cupriavidus_taiwanensis_55	other
Cupriavidus_taiwanensis_52	other
Cupriavidus_taiwanensis_50	other
Cupriavidus_taiwanensis_51	other
Cupriavidus_taiwanensis_58	nrps
Methanosaeta_thermophila_PT_7	saccharide
Methanosaeta_thermophila_PT_6	saccharide
Methanosaeta_thermophila_PT_5	other
Methanosaeta_thermophila_PT_4	saccharide
Clostridium_botulinum_E3_Alaska_E43_19	other
Methanosaeta_thermophila_PT_2	saccharide
Clostridium_botulinum_E3_Alaska_E43_15	ribpept
Clostridium_botulinum_E3_Alaska_E43_14	other
Clostridium_botulinum_E3_Alaska_E43_17	other
Clostridium_botulinum_E3_Alaska_E43_11	fattyacid
Clostridium_botulinum_E3_Alaska_E43_13	saccharide
Clostridium_botulinum_E3_Alaska_E43_12	other
Acetobacter_pasteurianus_IFO_3283-01-42C_20	other
Pseudomonas_aeruginosa_UCBPP-PA14_14	other
Pseudomonas_aeruginosa_UCBPP-PA14_17	other
Pseudomonas_aeruginosa_UCBPP-PA14_16	other
Pseudomonas_aeruginosa_UCBPP-PA14_11	other
Pseudomonas_aeruginosa_UCBPP-PA14_10	other
Pseudomonas_aeruginosa_UCBPP-PA14_13	other
Pseudomonas_aeruginosa_UCBPP-PA14_12	nrps-saccharide
Acetobacter_pasteurianus_IFO_3283-01-42C_28	saccharide
Acetobacter_pasteurianus_IFO_3283-01-42C_29	other
Pseudomonas_aeruginosa_UCBPP-PA14_19	saccharide
Pseudomonas_aeruginosa_UCBPP-PA14_18	saccharide
Enterobacter_sp._638_17	other
Enterobacter_sp._638_15	other
Enterobacter_sp._638_14	other
Enterobacter_sp._638_11	nrps
Enterobacter_sp._638_18	fattyacid
Chlamydophila_felis_Fe/C-56_1	other
Mycobacterium_tuberculosis_KZN_1435_67	nrps
Chlamydophila_felis_Fe/C-56_3	other
Chlamydophila_felis_Fe/C-56_2	other
Chlamydophila_felis_Fe/C-56_5	fattyacid
Rhodococcus_sp._RHA1_131	other
Mycobacterium_tuberculosis_KZN_1435_60	other
Mycobacterium_tuberculosis_KZN_1435_61	other
Mycobacterium_tuberculosis_KZN_1435_69	other
Streptococcus_thermophilus_LMG_18311_21	other
Chloroflexus_sp._Y-400-fl_4	other
Lysinibacillus_sphaericus_C3-41_23	other
Lysinibacillus_sphaericus_C3-41_22	other
Lysinibacillus_sphaericus_C3-41_24	other
Lysinibacillus_sphaericus_C3-41_26	saccharide
Lysinibacillus_sphaericus_C3-41_29	other
Lysinibacillus_sphaericus_C3-41_28	nrps-siderophore
Sulfolobus_islandicus_Y.N.15.51_21	other
Sulfolobus_islandicus_Y.N.15.51_27	other
Sulfolobus_islandicus_Y.N.15.51_26	other
Sulfolobus_islandicus_Y.N.15.51_25	other
Solibacter_usitatus_Ellin6076_10	saccharide
Solibacter_usitatus_Ellin6076_13	other
Solibacter_usitatus_Ellin6076_15	other
Solibacter_usitatus_Ellin6076_14	other
Solibacter_usitatus_Ellin6076_17	other
Solibacter_usitatus_Ellin6076_19	other
Solibacter_usitatus_Ellin6076_18	other
Halorubrum_lacusprofundi_ATCC_49239_7	saccharide
Halorubrum_lacusprofundi_ATCC_49239_6	other
Halorubrum_lacusprofundi_ATCC_49239_5	other
Halorubrum_lacusprofundi_ATCC_49239_4	saccharide
Halorubrum_lacusprofundi_ATCC_49239_2	other
Halorubrum_lacusprofundi_ATCC_49239_9	other
Corynebacterium_kroppenstedtii_DSM_44385_6	other
Mycobacterium_ulcerans_Agy99_102	other
Mycobacterium_ulcerans_Agy99_100	other
Corynebacterium_efficiens_YS-314_21	other
Corynebacterium_efficiens_YS-314_20	other
Corynebacterium_efficiens_YS-314_22	fattyacid
Corynebacterium_efficiens_YS-314_25	saccharide
Corynebacterium_efficiens_YS-314_24	other
Corynebacterium_efficiens_YS-314_27	other
Corynebacterium_efficiens_YS-314_26	other
Corynebacterium_efficiens_YS-314_29	other
Rhodopseudomonas_palustris_BisA53_62	other
Shigella_flexneri_2a_301_43	saccharide
Rhodopseudomonas_palustris_BisA53_61	other
Dyadobacter_fermentans_NS_114,_DSM_18053_60	saccharide
Dyadobacter_fermentans_NS_114,_DSM_18053_64	saccharide
Rhizobium_etli_CIAT_652_68	other
Dyadobacter_fermentans_NS_114,_DSM_18053_66	other
Dyadobacter_fermentans_NS_114,_DSM_18053_67	saccharide
Dyadobacter_fermentans_NS_114,_DSM_18053_68	other
Dyadobacter_fermentans_NS_114,_DSM_18053_69	other
Rhizobium_etli_CIAT_652_67	other
Rhizobium_etli_CIAT_652_66	other
Rhizobium_etli_CIAT_652_61	other
Rhizobium_etli_CIAT_652_63	other
Rhizobium_etli_CIAT_652_62	nrps
Streptococcus_agalactiae_2603V/R_21	other
Streptococcus_agalactiae_2603V/R_20	saccharide
Streptococcus_agalactiae_2603V/R_25	other
Streptococcus_agalactiae_2603V/R_24	other
Streptococcus_agalactiae_2603V/R_28	other
Denitrovibrio_acetiphilus_DSM_12809_23	other
Denitrovibrio_acetiphilus_DSM_12809_22	other
Denitrovibrio_acetiphilus_DSM_12809_21	other
Denitrovibrio_acetiphilus_DSM_12809_20	other
Denitrovibrio_acetiphilus_DSM_12809_25	other
Denitrovibrio_acetiphilus_DSM_12809_29	other
Corynebacterium_kroppenstedtii_DSM_44385_0	other
Escherichia_coli_042_11	other
Escherichia_coli_042_13	fattyacid
Yersinia_pestis_D106004_9	other
Yersinia_pestis_D106004_2	other
Yersinia_pestis_D106004_0	other
Yersinia_pestis_D106004_6	siderophore
Yersinia_pestis_D106004_5	nrps-t1pks-fattyacid
Rhodococcus_opacus_B4_62	other
Rhodococcus_opacus_B4_63	other
Burkholderia_vietnamiensis_G4_116	other
Burkholderia_vietnamiensis_G4_117	other
Burkholderia_vietnamiensis_G4_110	other
Burkholderia_vietnamiensis_G4_111	other
Burkholderia_vietnamiensis_G4_112	other
Rhodococcus_opacus_B4_65	other
Gemmatimonas_aurantiaca_T-27T_33	other
Rhodococcus_opacus_B4_68	other
Gemmatimonas_aurantiaca_T-27T_30	other
Gemmatimonas_aurantiaca_T-27T_37	nrps
Gemmatimonas_aurantiaca_T-27T_36	other
Gemmatimonas_aurantiaca_T-27T_35	other
Jannaschia_sp._CCS1_20	other
Jannaschia_sp._CCS1_22	other
Jannaschia_sp._CCS1_24	other
Jannaschia_sp._CCS1_26	other
Jannaschia_sp._CCS1_28	other
Jannaschia_sp._CCS1_29	ribpept
Xanthomonas_oryzae_pv._oryzae_PXO99A_17	other
Xanthomonas_oryzae_pv._oryzae_PXO99A_15	other
Xanthomonas_oryzae_pv._oryzae_PXO99A_14	saccharide
Xanthomonas_oryzae_pv._oryzae_PXO99A_13	other
Xanthomonas_oryzae_pv._oryzae_PXO99A_12	nrps
Xanthomonas_oryzae_pv._oryzae_PXO99A_11	other
Xanthomonas_oryzae_pv._oryzae_PXO99A_10	other
Xanthomonas_oryzae_pv._oryzae_PXO99A_18	ribpept
Magnetococcus_sp._MC-1_23	other
Magnetococcus_sp._MC-1_26	other
Magnetococcus_sp._MC-1_27	fattyacid
Chloroflexus_sp._Y-400-fl_65	other
Chloroflexus_sp._Y-400-fl_64	other
Magnetococcus_sp._MC-1_29	saccharide
Chloroflexus_sp._Y-400-fl_61	saccharide
Chloroflexus_sp._Y-400-fl_60	saccharide
Chloroflexus_sp._Y-400-fl_63	other
Chloroflexus_sp._Y-400-fl_62	other
Burkholderia_glumae_BGR1_29	other
Thermococcus_onnurineus_NA1_1	other
Cupriavidus_metallidurans_CH34_43	saccharide
Cupriavidus_metallidurans_CH34_46	other
Burkholderia_glumae_BGR1_23	saccharide
Burkholderia_glumae_BGR1_22	fattyacid-nrps
Burkholderia_glumae_BGR1_25	nrps
Burkholderia_glumae_BGR1_24	other
Burkholderia_glumae_BGR1_27	nrps-t1pks-fattyacid
Burkholderia_glumae_BGR1_26	other
Streptococcus_thermophilus_CNRZ1066_11	saccharide
Streptococcus_thermophilus_CNRZ1066_10	other
Streptococcus_thermophilus_CNRZ1066_12	other
Streptococcus_thermophilus_CNRZ1066_14	saccharide
Streptococcus_thermophilus_CNRZ1066_16	saccharide
Streptococcus_thermophilus_CNRZ1066_19	other
Prochlorococcus_marinus_MIT_9515_2	other
Prochlorococcus_marinus_MIT_9515_1	other
Prochlorococcus_marinus_MIT_9515_7	other
Prochlorococcus_marinus_MIT_9515_5	saccharide
Prochlorococcus_marinus_MIT_9515_8	other
Mycobacterium_smegmatis_MC2_155_110	other
Geobacillus_sp._C56-T3_3	other
Mycobacterium_smegmatis_MC2_155_112	saccharide
Mycobacterium_smegmatis_MC2_155_114	other
Mycobacterium_smegmatis_MC2_155_115	other
Leptospira_interrogans_sv_Lai_56601_12	fattyacid
Leptospira_interrogans_sv_Lai_56601_13	other
Leptospira_interrogans_sv_Lai_56601_10	other
Leptospira_interrogans_sv_Lai_56601_16	other
Leptospira_interrogans_sv_Lai_56601_14	saccharide
Leptospira_interrogans_sv_Lai_56601_15	other
Leptospira_interrogans_sv_Lai_56601_18	other
Leptospira_interrogans_sv_Lai_56601_19	other
Burkholderia_cenocepacia_HI2424_65	other
Desulfovibrio_vulgaris_Miyazaki_F_43	other
Mycobacterium_gilvum_PYR-GCK_57	other
Mycobacterium_gilvum_PYR-GCK_54	saccharide
Burkholderia_cenocepacia_HI2424_64	other
Mycobacterium_gilvum_PYR-GCK_53	other
Desulfovibrio_vulgaris_Miyazaki_F_45	saccharide
Desulfovibrio_vulgaris_Miyazaki_F_44	fattyacid
Escherichia_coli_536_2	other
Escherichia_coli_536_3	other
Escherichia_coli_536_0	other
Escherichia_coli_536_1	other
Escherichia_coli_536_6	other
Escherichia_coli_536_7	other
Mycobacterium_gilvum_PYR-GCK_58	other
Escherichia_coli_536_5	other
Clostridium_botulinum_F_str._230613_18	other
Synechococcus_sp._WH_7803_0	other
Synechococcus_sp._WH_7803_1	saccharide
Methylobacterium_radiotolerans_JCM_2831_10	other
Methylobacterium_radiotolerans_JCM_2831_11	other
Methylobacterium_radiotolerans_JCM_2831_12	saccharide-t1pks-fattyacid
Methylobacterium_radiotolerans_JCM_2831_13	other
Methylobacterium_radiotolerans_JCM_2831_14	other
Brucella_suis_ATCC_23445_7	other
Methylobacterium_radiotolerans_JCM_2831_17	saccharide
Brucella_suis_ATCC_23445_6	other
Brucella_suis_ATCC_23445_1	other
Cellulomonas_flavigena_DSM_20109_5	other
Methanocaldococcus_fervens_AG86_9	fattyacid
Cellulomonas_flavigena_DSM_20109_3	siderophore
Brucella_suis_ATCC_23445_3	saccharide
Cellulomonas_flavigena_DSM_20109_0	other
Brucella_suis_ATCC_23445_2	other
Psychrobacter_sp._PRwf-1_27	other
Cellulomonas_flavigena_DSM_20109_9	saccharide
Cellulomonas_flavigena_DSM_20109_8	other
Psychrobacter_sp._PRwf-1_21	other
Psychrobacter_sp._PRwf-1_20	other
Tsukamurella_paurometabola_DSM_20162_5	ribpept
Methanocaldococcus_fervens_AG86_7	other
Bacteroides_thetaiotaomicron_VPI-5482_42	other
Hyperthermus_butylicus_DSM_5456_11	other
Bacteroides_thetaiotaomicron_VPI-5482_40	other
Hyperthermus_butylicus_DSM_5456_15	fattyacid
Ralstonia_pickettii_12D_70	other
Ralstonia_pickettii_12D_71	other
Pseudomonas_syringae_pv._phaseolicola_1448A_48	nrps-fattyacid
Thermosipho_melanesiensis_BI429_8	other
Thermosipho_melanesiensis_BI429_9	fattyacid
Pseudomonas_syringae_pv._phaseolicola_1448A_43	other
Thermosipho_melanesiensis_BI429_7	saccharide
Pseudomonas_syringae_pv._phaseolicola_1448A_41	nrps
Thermosipho_melanesiensis_BI429_5	other
Thermosipho_melanesiensis_BI429_2	saccharide
Pseudomonas_syringae_pv._phaseolicola_1448A_46	other
Pseudomonas_syringae_pv._phaseolicola_1448A_45	other
Thermosipho_melanesiensis_BI429_1	other
Escherichia_coli_O55:H7_str._CB9615_33	saccharide
Escherichia_coli_O55:H7_str._CB9615_30	other
Burkholderia_mallei_NCTC_10229_80	other
Escherichia_coli_O55:H7_str._CB9615_37	other
Escherichia_coli_O55:H7_str._CB9615_34	other
Escherichia_coli_O55:H7_str._CB9615_35	fattyacid
Burkholderia_sp._CCGE1002_69	other
Burkholderia_sp._CCGE1002_66	other
Burkholderia_sp._CCGE1002_65	other
Burkholderia_sp._CCGE1002_64	other
Burkholderia_sp._CCGE1002_61	other
Picrophilus_torridus_DSM_9790_15	saccharide-terpene
Picrophilus_torridus_DSM_9790_10	other
Picrophilus_torridus_DSM_9790_11	other
Picrophilus_torridus_DSM_9790_12	other
Picrophilus_torridus_DSM_9790_13	other
Neisseria_meningitidis_053442_9	other
Neisseria_meningitidis_053442_7	other
Neisseria_meningitidis_053442_6	saccharide
Neisseria_meningitidis_053442_5	other
Neisseria_meningitidis_053442_4	other
Neisseria_meningitidis_053442_3	other
Neisseria_meningitidis_053442_2	other
Neisseria_meningitidis_053442_1	saccharide
Neisseria_meningitidis_053442_0	saccharide
Syntrophothermus_lipocalidus_DSM_12680_4	other
Rhodopirellula_baltica_SH_1_48	other
Syntrophothermus_lipocalidus_DSM_12680_1	saccharide
Syntrophothermus_lipocalidus_DSM_12680_2	other
Rhodopirellula_baltica_SH_1_42	other
Rhodopirellula_baltica_SH_1_40	other
Rhodopirellula_baltica_SH_1_41	other
Rhodopirellula_baltica_SH_1_46	other
Rhodopirellula_baltica_SH_1_47	t1pks-nrps-fattyacid-saccharide
Rhodopirellula_baltica_SH_1_44	saccharide
Clostridium_kluyveri_DSM_555_48	saccharide
Clostridium_kluyveri_DSM_555_49	other
Clostridium_kluyveri_DSM_555_44	other
Clostridium_kluyveri_DSM_555_45	other
Chlamydophila_pneumoniae_TW-183_0	other
Pelobacter_propionicus_DSM_2379_16	other
Pelobacter_propionicus_DSM_2379_17	saccharide
Pelobacter_propionicus_DSM_2379_14	other
Pelobacter_propionicus_DSM_2379_15	terpene-saccharide
Pelobacter_propionicus_DSM_2379_12	other
Pelobacter_propionicus_DSM_2379_13	other
Pelobacter_propionicus_DSM_2379_10	fattyacid-nrps-saccharide
Pelobacter_propionicus_DSM_2379_19	fattyacid-nrps
Clostridium_botulinum_B_Eklund_17B_2	other
Clostridium_botulinum_B_Eklund_17B_0	other
Clostridium_botulinum_B_Eklund_17B_6	other
Clostridium_botulinum_B_Eklund_17B_7	saccharide
Clostridium_botulinum_B_Eklund_17B_5	nrps
Bacillus_cereus_Q1_31	nrps-bacteriocin
Bacillus_cereus_Q1_35	other
Bacillus_cereus_Q1_37	other
Bacillus_cereus_Q1_36	saccharide
Escherichia_coli_HS_37	other
Escherichia_coli_HS_35	other
Alkaliphilus_metalliredigens_QYMF_36	other
Escherichia_coli_HS_38	nrps
Synechococcus_sp._JA-2-3Ba(2-13)_8	other
Synechococcus_sp._JA-2-3Ba(2-13)_9	other
Mycobacterium_leprae_TN_21	other
Synechococcus_sp._JA-2-3Ba(2-13)_6	other
Synechococcus_sp._JA-2-3Ba(2-13)_7	other
Synechococcus_sp._JA-2-3Ba(2-13)_4	other
Rhodococcus_erythropolis_PR4_88	fattyacid
Rhodococcus_erythropolis_PR4_83	other
Rhodococcus_erythropolis_PR4_80	nrps
Rhodococcus_erythropolis_PR4_81	terpene-saccharide
Rhodococcus_erythropolis_PR4_86	other
Rhodococcus_erythropolis_PR4_85	fattyacid
Burkholderia_xenovorans_LB400_48	other
Burkholderia_xenovorans_LB400_49	fattyacid
Burkholderia_xenovorans_LB400_44	other
Burkholderia_xenovorans_LB400_45	fattyacid-saccharide-nrps
Escherichia_coli_IHE3034_61	other
Escherichia_coli_IHE3034_67	other
Burkholderia_xenovorans_LB400_41	fattyacid
Escherichia_coli_IHE3034_65	other
Burkholderia_xenovorans_LB400_43	other
Mycobacterium_tuberculosis_F11_87	saccharide
Lactococcus_lactis_cremoris_MG1363_19	saccharide
Lactococcus_lactis_cremoris_MG1363_14	saccharide
Lactococcus_lactis_cremoris_MG1363_16	other
Lactococcus_lactis_cremoris_MG1363_17	fattyacid
Lactococcus_lactis_cremoris_MG1363_10	other
Lactococcus_lactis_cremoris_MG1363_11	other
Brucella_ovis_ATCC_25840_26	other
Brucella_ovis_ATCC_25840_25	fattyacid
Brucella_ovis_ATCC_25840_22	fattyacid
Brucella_ovis_ATCC_25840_23	saccharide
Francisella_tularensis_holarctica_OSU18_14	saccharide
Francisella_tularensis_holarctica_OSU18_17	other
Stackebrandtia_nassauensis_DSM_44728_49	other
Stackebrandtia_nassauensis_DSM_44728_48	other
Moorella_thermoacetica_ATCC_39073_9	other
Moorella_thermoacetica_ATCC_39073_6	other
Stackebrandtia_nassauensis_DSM_44728_44	other
Stackebrandtia_nassauensis_DSM_44728_47	other
Stackebrandtia_nassauensis_DSM_44728_46	saccharide
Francisella_tularensis_holarctica_OSU18_19	other
Stackebrandtia_nassauensis_DSM_44728_40	other
Stackebrandtia_nassauensis_DSM_44728_43	other
Moorella_thermoacetica_ATCC_39073_1	other
Francisella_tularensis_novicida_U112_8	fattyacid
Francisella_tularensis_novicida_U112_9	other
Francisella_tularensis_novicida_U112_1	other
Francisella_tularensis_novicida_U112_2	other
Francisella_tularensis_novicida_U112_4	other
Francisella_tularensis_novicida_U112_5	other
Bifidobacterium_longum_NCC2705_21	saccharide
Bifidobacterium_longum_NCC2705_20	saccharide
Methanocorpusculum_labreanum_Z_8	other
Methanocorpusculum_labreanum_Z_9	other
Methanocorpusculum_labreanum_Z_3	other
Methanocorpusculum_labreanum_Z_0	other
Methanocorpusculum_labreanum_Z_6	saccharide
Methanocorpusculum_labreanum_Z_4	other
Campylobacter_hominis_ATCC_BAA-381_10	saccharide
Bradyrhizobium_sp._BTAi1_9	other
Bacillus_clausii_KSM-K16_38	other
Bacillus_clausii_KSM-K16_39	other
Bradyrhizobium_sp._BTAi1_0	other
Bacillus_clausii_KSM-K16_37	other
Bacillus_clausii_KSM-K16_34	other
Bradyrhizobium_sp._BTAi1_3	saccharide
Bradyrhizobium_sp._BTAi1_4	other
Bacillus_clausii_KSM-K16_31	fattyacid
Escherichia_coli_APEC_O1_55	other
Escherichia_coli_O157:H7_str._TW14359_70	other
Escherichia_coli_S88_41	other
Burkholderia_cenocepacia_HI2424_79	terpene
Acidithiobacillus_ferrooxidans_ATCC_23270_28	other
Acidithiobacillus_ferrooxidans_ATCC_23270_29	other
Burkholderia_cenocepacia_HI2424_70	saccharide
Acidithiobacillus_ferrooxidans_ATCC_23270_27	other
Acidithiobacillus_ferrooxidans_ATCC_23270_24	other
Burkholderia_cenocepacia_HI2424_74	ribpept
Burkholderia_cenocepacia_HI2424_75	other
Burkholderia_cenocepacia_HI2424_76	other
Burkholderia_cenocepacia_HI2424_77	saccharide
Brucella_melitensis_bv_Abortus_2308_0	other
Brucella_melitensis_bv_Abortus_2308_4	fattyacid
Brucella_melitensis_bv_Abortus_2308_5	saccharide
Brucella_melitensis_bv_Abortus_2308_6	other
Brucella_melitensis_bv_Abortus_2308_7	fattyacid
Brucella_melitensis_bv_Abortus_2308_8	other
Natronomonas_pharaonis_DSM_2160_25	other
Natronomonas_pharaonis_DSM_2160_20	other
Natronomonas_pharaonis_DSM_2160_23	other
Natronomonas_pharaonis_DSM_2160_22	other
Legionella_pneumophila_pneumophila_Philadelphia_1_28	other
Legionella_pneumophila_pneumophila_Philadelphia_1_26	other
Escherichia_fergusonii_UMN026,_ATCC_35469_53	other
Bacillus_anthracis_Sterne_13	other
Bacillus_anthracis_Sterne_12	other
Bacillus_anthracis_Sterne_17	saccharide
Bacillus_anthracis_Sterne_16	fattyacid
Bacillus_anthracis_Sterne_15	other
Candidatus_Phytoplasma_australiense_6	other
Ehrlichia_chaffeensis_Arkansas_0	other
Candidatus_Phytoplasma_australiense_4	other
Candidatus_Phytoplasma_australiense_5	other
Candidatus_Phytoplasma_australiense_2	other
Ehrlichia_chaffeensis_Arkansas_4	fattyacid
Cyanothece_sp._ATCC_51142_9	other
Candidatus_Phytoplasma_australiense_1	other
Cyanothece_sp._ATCC_51142_7	other
Cyanothece_sp._ATCC_51142_3	saccharide
Staphylococcus_aureus_04-02981_40	other
Cyanothece_sp._ATCC_51142_1	other
Candidatus_Phytoplasma_australiense_9	other
Streptomyces_scabiei_87.22_51	other
Streptomyces_scabiei_87.22_52	other
Streptomyces_scabiei_87.22_53	other
Streptomyces_scabiei_87.22_54	saccharide
Arthrobacter_chlorophenolicus_A6_34	other
Streptomyces_scabiei_87.22_56	nrps
Streptomyces_scabiei_87.22_57	ribpept
Streptomyces_scabiei_87.22_59	other
Vibrio_cholerae_MJ-1236_41	nrps
Vibrio_cholerae_MJ-1236_40	other
Vibrio_cholerae_MJ-1236_43	other
Streptococcus_pyogenes_MGAS6180_25	saccharide
Streptococcus_pyogenes_MGAS6180_24	other
Escherichia_fergusonii_UMN026,_ATCC_35469_58	other
Streptococcus_pyogenes_MGAS6180_21	other
Streptococcus_pyogenes_MGAS6180_20	ribpept
Streptococcus_pyogenes_MGAS6180_23	other
Streptococcus_pyogenes_MGAS6180_22	other
Burkholderia_pseudomallei_1710b_100	t2pks-fattyacid-transatpks
Clostridium_acetobutylicum_ATCC_824_5	other
Methylobacterium_chloromethanicum_CM4_34	terpene
Clostridium_acetobutylicum_ATCC_824_4	saccharide
Hyperthermus_butylicus_DSM_5456_1	other
Hyperthermus_butylicus_DSM_5456_0	other
Hyperthermus_butylicus_DSM_5456_5	other
Hyperthermus_butylicus_DSM_5456_4	other
Hyperthermus_butylicus_DSM_5456_8	other
Burkholderia_ambifaria_MC40-6_84	fattyacid-butyrolactone
Burkholderia_ambifaria_MC40-6_85	other
Sulfolobus_acidocaldarius_DSM_639_9	other
Burkholderia_ambifaria_MC40-6_80	other
Burkholderia_ambifaria_MC40-6_81	other
Sulfolobus_acidocaldarius_DSM_639_3	other
Sulfolobus_acidocaldarius_DSM_639_2	other
Sulfolobus_acidocaldarius_DSM_639_1	other
Sulfolobus_acidocaldarius_DSM_639_0	other
Sulfolobus_acidocaldarius_DSM_639_7	other
Sulfolobus_acidocaldarius_DSM_639_6	other
Sulfolobus_acidocaldarius_DSM_639_4	saccharide
Sphingobium_japonicum_UT26S_19	other
Sphingobium_japonicum_UT26S_18	other
Sphingobium_japonicum_UT26S_17	fattyacid
Sphingobium_japonicum_UT26S_16	saccharide-nrps
Sphingobium_japonicum_UT26S_14	other
Sphingobium_japonicum_UT26S_12	other
Sphingobium_japonicum_UT26S_10	saccharide
Escherichia_coli_K12_DH10B_56	other
Escherichia_coli_K12_DH10B_57	other
Escherichia_coli_K12_DH10B_50	other
Escherichia_coli_K12_DH10B_51	saccharide
Escherichia_coli_K12_DH10B_53	saccharide
Xanthomonas_campestris_pv._campestris_8004_46	other
Xanthomonas_campestris_pv._campestris_8004_47	fattyacid
Thermococcus_onnurineus_NA1_6	other
Xanthomonas_campestris_pv._campestris_8004_42	other
Xanthomonas_campestris_pv._campestris_8004_43	other
Xanthomonas_campestris_pv._campestris_8004_41	other
Bacillus_thuringiensis_BMB171_75	saccharide
Bacillus_thuringiensis_BMB171_77	ribpept
Bacillus_thuringiensis_BMB171_76	other
Bacillus_thuringiensis_BMB171_70	other
Bacillus_thuringiensis_BMB171_72	other
Bacillus_thuringiensis_BMB171_79	ribpept
Bacillus_thuringiensis_BMB171_78	other
Desulfitobacterium_hafniense_DCB-2_62	other
Desulfitobacterium_hafniense_DCB-2_60	other
Desulfitobacterium_hafniense_DCB-2_64	other
Desulfitobacterium_hafniense_DCB-2_65	other
Listeria_monocytogenes_HCC23_31	other
Actinobacillus_pleuropneumoniae_L20_17	other
Actinobacillus_pleuropneumoniae_L20_16	other
Actinobacillus_pleuropneumoniae_L20_15	other
Actinobacillus_pleuropneumoniae_L20_13	saccharide
Actinobacillus_pleuropneumoniae_L20_12	other
Saccharopolyspora_erythraea_NRRL_2338_3	other
Saccharopolyspora_erythraea_NRRL_2338_2	other
Saccharopolyspora_erythraea_NRRL_2338_1	t1pks-fattyacid
Saccharopolyspora_erythraea_NRRL_2338_0	other
Saccharopolyspora_erythraea_NRRL_2338_7	other
Saccharopolyspora_erythraea_NRRL_2338_5	other
Saccharopolyspora_erythraea_NRRL_2338_4	other
Saccharopolyspora_erythraea_NRRL_2338_8	other
Escherichia_coli_O127:H6_E2348/69_76	other
Escherichia_coli_O127:H6_E2348/69_74	other
Escherichia_coli_O127:H6_E2348/69_71	other
Escherichia_coli_O127:H6_E2348/69_70	other
Escherichia_coli_O127:H6_E2348/69_79	other
Escherichia_coli_O127:H6_E2348/69_78	other
Thermomicrobium_roseum_DSM_5159_33	other
Thermomicrobium_roseum_DSM_5159_30	other
Thermomicrobium_roseum_DSM_5159_35	other
Burkholderia_ambifaria_MC40-6_92	other
Pseudomonas_putida_GB-1_8	other
Pseudomonas_putida_GB-1_9	other
Pseudomonas_putida_GB-1_6	other
Pseudomonas_putida_GB-1_7	saccharide
Pseudomonas_putida_GB-1_0	other
Pseudomonas_putida_GB-1_1	other
Pseudomonas_putida_GB-1_3	saccharide
Burkholderia_vietnamiensis_G4_23	other
Burkholderia_vietnamiensis_G4_21	other
Burkholderia_vietnamiensis_G4_27	other
Burkholderia_vietnamiensis_G4_26	nrps
Burkholderia_vietnamiensis_G4_25	other
Burkholderia_vietnamiensis_G4_24	other
Nitrosomonas_europaea_ATCC_19718_17	saccharide
Nitrosomonas_europaea_ATCC_19718_16	nrps
Nitrosomonas_europaea_ATCC_19718_15	fattyacid-saccharide
Nitrosomonas_europaea_ATCC_19718_14	other
Nitrosomonas_europaea_ATCC_19718_13	t1pks-fattyacid
Nitrosomonas_europaea_ATCC_19718_10	other
Novosphingobium_aromaticivorans_DSM_12444_28	other
Novosphingobium_aromaticivorans_DSM_12444_29	other
Novosphingobium_aromaticivorans_DSM_12444_24	other
Novosphingobium_aromaticivorans_DSM_12444_25	other
Novosphingobium_aromaticivorans_DSM_12444_26	nrps
Novosphingobium_aromaticivorans_DSM_12444_27	other
Novosphingobium_aromaticivorans_DSM_12444_20	terpene
Novosphingobium_aromaticivorans_DSM_12444_22	other
Novosphingobium_aromaticivorans_DSM_12444_23	other
Streptomyces_scabiei_87.22_127	ectoine
Bacillus_thuringiensis_Al_Hakam_33	other
Bacillus_thuringiensis_Al_Hakam_32	saccharide
Bacillus_thuringiensis_Al_Hakam_31	other
Bacillus_thuringiensis_Al_Hakam_37	other
Bacillus_thuringiensis_Al_Hakam_36	nrps-bacteriocin
Bacillus_thuringiensis_Al_Hakam_34	other
Bacillus_thuringiensis_Al_Hakam_38	other
Streptomyces_scabiei_87.22_122	other
Archaeoglobus_profundus_DSM_5631_2	fattyacid
Streptomyces_griseus_griseus_NBRC_13350_128	other
Streptomyces_griseus_griseus_NBRC_13350_120	other
Streptomyces_griseus_griseus_NBRC_13350_123	ribpept
Streptomyces_griseus_griseus_NBRC_13350_124	t1pks-fattyacid
Streptomyces_griseus_griseus_NBRC_13350_125	saccharide
Streptomyces_griseus_griseus_NBRC_13350_126	other
Streptomyces_griseus_griseus_NBRC_13350_127	t1pks-fattyacid-nrps
Bacillus_cereus_E33L_58	other
Bacillus_cereus_E33L_59	other
Bacillus_cereus_E33L_52	other
Agrobacterium_radiobacter_K84_5	other
Bacillus_cereus_E33L_54	other
Bacillus_cereus_E33L_56	ribpept
Bacillus_cereus_E33L_57	other
Actinosynnema_mirum_DSM_43827_118	other
Actinosynnema_mirum_DSM_43827_113	other
Actinosynnema_mirum_DSM_43827_110	other
Actinosynnema_mirum_DSM_43827_111	other
Actinosynnema_mirum_DSM_43827_117	other
Actinosynnema_mirum_DSM_43827_115	other
Xylella_fastidiosa_9a5c_9	other
Kineococcus_radiotolerans_SRS30216_61	other
Kineococcus_radiotolerans_SRS30216_60	saccharide-bacteriocin
Kineococcus_radiotolerans_SRS30216_63	other
Kineococcus_radiotolerans_SRS30216_62	other
Klebsiella_pneumoniae_NTUH-K2044_45	saccharide
Candidatus_Methanoregula_boonei_6A8_2	fattyacid
Klebsiella_pneumoniae_NTUH-K2044_46	other
Escherichia_coli_IAI1_56	other
Candidatus_Methanoregula_boonei_6A8_0	other
Xylella_fastidiosa_9a5c_6	fattyacid
Klebsiella_pneumoniae_NTUH-K2044_42	nrps-t1pks-fattyacid
Klebsiella_pneumoniae_NTUH-K2044_43	other
Brucella_abortus_bv_1_9-941_31	other
Brucella_abortus_bv_1_9-941_30	other
Brucella_abortus_bv_1_9-941_33	saccharide
Mycobacterium_sp._KMS_138	other
Brucella_abortus_bv_1_9-941_34	other
Brucella_abortus_bv_1_9-941_36	other
Burkholderia_cepacia_AMMD_71	nrps
Mycobacterium_sp._KMS_135	other
Burkholderia_cepacia_AMMD_72	other
Mycobacterium_sp._KMS_130	other
Mycobacterium_sp._KMS_131	terpene
Mycobacterium_sp._KMS_132	other
Mycobacterium_sp._KMS_133	other
Thermomonospora_curvata_DSM_43183_89	other
Thermomonospora_curvata_DSM_43183_80	other
Thermomonospora_curvata_DSM_43183_81	terpene
Thermomonospora_curvata_DSM_43183_82	other
Thermomonospora_curvata_DSM_43183_83	other
Mycobacterium_bovis_BCG_Tokyo_172_48	other
Mycobacterium_bovis_BCG_Tokyo_172_49	t1pks-fattyacid
Mycobacterium_bovis_BCG_Tokyo_172_46	other
Mycobacterium_bovis_BCG_Tokyo_172_47	other
Mycobacterium_bovis_BCG_Tokyo_172_44	other
Mycobacterium_bovis_BCG_Tokyo_172_43	ribpept
Mycobacterium_bovis_BCG_Tokyo_172_40	other
Streptomyces_coelicolor_A3(2)_25	other
Streptomyces_coelicolor_A3(2)_24	t3pks
Streptomyces_coelicolor_A3(2)_27	other
Streptomyces_coelicolor_A3(2)_26	fattyacid-nrps
Streptomyces_coelicolor_A3(2)_20	other
Streptomyces_coelicolor_A3(2)_23	other
Bacillus_amyloliquefaciens_FZB42_5	other
Bacillus_amyloliquefaciens_FZB42_4	nrps
Bacillus_amyloliquefaciens_FZB42_7	other
Bacillus_amyloliquefaciens_FZB42_1	other
Bacillus_amyloliquefaciens_FZB42_0	other
Bacillus_amyloliquefaciens_FZB42_3	other
Bacillus_amyloliquefaciens_FZB42_2	other
Bacillus_amyloliquefaciens_FZB42_9	other
Bacillus_amyloliquefaciens_FZB42_8	fattyacid-saccharide
Staphylococcus_aureus_aureus_MRSA252_43	other
Staphylococcus_aureus_aureus_MRSA252_42	other
Staphylococcus_aureus_aureus_MRSA252_41	other
Staphylococcus_aureus_aureus_MRSA252_40	saccharide
Staphylococcus_aureus_aureus_MRSA252_44	saccharide
Legionella_pneumophila_Paris_36	other
Legionella_pneumophila_Paris_37	other
Legionella_pneumophila_Paris_35	other
Legionella_pneumophila_Paris_32	other
Legionella_pneumophila_Paris_33	other
Legionella_pneumophila_Paris_30	t1pks-nrps-fattyacid
Legionella_pneumophila_Paris_31	fattyacid-nrps
Agrobacterium_tumefaciens_C58_(Dupont)_40	other
Agrobacterium_tumefaciens_C58_(Dupont)_43	other
Agrobacterium_tumefaciens_C58_(Dupont)_42	other
Mycobacterium_ulcerans_Agy99_64	ribpept
Mycobacterium_ulcerans_Agy99_65	other
Mycobacterium_ulcerans_Agy99_66	other
Mycobacterium_ulcerans_Agy99_67	other
Mycobacterium_ulcerans_Agy99_60	other
Mycobacterium_ulcerans_Agy99_61	other
Mycobacterium_ulcerans_Agy99_63	other
Mycobacterium_ulcerans_Agy99_68	other
Mycobacterium_ulcerans_Agy99_69	other
Sulfolobus_islandicus_L.S.2.15_11	other
Sulfolobus_islandicus_L.S.2.15_10	saccharide
Sulfolobus_islandicus_L.S.2.15_13	other
Sulfolobus_islandicus_L.S.2.15_12	other
Nocardioides_sp._JS614_18	other
Nocardioides_sp._JS614_19	other
Sulfolobus_islandicus_L.S.2.15_17	saccharide
Sulfolobus_islandicus_L.S.2.15_16	other
Nocardioides_sp._JS614_14	saccharide
Nocardioides_sp._JS614_17	other
Nocardioides_sp._JS614_11	other
Nocardioides_sp._JS614_12	saccharide
Yersinia_pseudotuberculosis_YPIII_20	other
Burkholderia_pseudomallei_1106a_19	other
Burkholderia_pseudomallei_1106a_18	other
Burkholderia_pseudomallei_1106a_17	other
Chlorobaculum_parvum_NCIB_8327_27	saccharide
Burkholderia_pseudomallei_1106a_15	other
Chlorobaculum_parvum_NCIB_8327_22	other
Chlorobaculum_parvum_NCIB_8327_23	other
Burkholderia_pseudomallei_1106a_11	other
Burkholderia_pseudomallei_1106a_10	other
Yersinia_pestis_D106004_49	other
Desulfotomaculum_acetoxidans_DSM_771_7	other
Desulfotomaculum_acetoxidans_DSM_771_6	nrps
Desulfotomaculum_acetoxidans_DSM_771_1	other
Desulfotomaculum_acetoxidans_DSM_771_0	other
Desulfotomaculum_acetoxidans_DSM_771_3	other
Desulfotomaculum_acetoxidans_DSM_771_2	other
Yersinia_pestis_D106004_40	other
Bordetella_avium_197N_20	fattyacid
Yersinia_pestis_D106004_42	other
Yersinia_pestis_D106004_43	other
Desulfotomaculum_acetoxidans_DSM_771_9	t1pks-fattyacid
Desulfotomaculum_acetoxidans_DSM_771_8	fattyacid
Yersinia_pestis_D106004_47	other
cyanobacterium_UCYN-A_6	other
cyanobacterium_UCYN-A_7	other
cyanobacterium_UCYN-A_0	other
cyanobacterium_UCYN-A_1	other
cyanobacterium_UCYN-A_3	other
Rhizobium_etli_CIAT_652_6	other
cyanobacterium_UCYN-A_8	other
Acetobacter_pasteurianus_IFO_3283-12_31	saccharide
Rhizobium_etli_CIAT_652_5	other
Archaeoglobus_fulgidus_DSM_4304_12	other
Segniliparus_rotundus_DSM_44985_42	other
Segniliparus_rotundus_DSM_44985_43	saccharide
Segniliparus_rotundus_DSM_44985_45	other
Archaeoglobus_fulgidus_DSM_4304_14	other
Segniliparus_rotundus_DSM_44985_47	nrps-t1pks-fattyacid
Segniliparus_rotundus_DSM_44985_48	other
Segniliparus_rotundus_DSM_44985_49	saccharide-fattyacid
Brachyspira_hyodysenteriae_WA1,_ATCC_49526_32	other
Burkholderia_mallei_NCTC_10247_31	saccharide
Brachyspira_hyodysenteriae_WA1,_ATCC_49526_34	saccharide
Burkholderia_mallei_NCTC_10247_37	other
Burkholderia_mallei_NCTC_10247_34	other
Burkholderia_mallei_NCTC_10247_35	saccharide
Methanococcus_aeolicus_Nankai-3_6	saccharide
Desulfurivibrio_alkaliphilus_AHT2_10	other
Desulfurivibrio_alkaliphilus_AHT2_11	other
Desulfurivibrio_alkaliphilus_AHT2_13	other
Desulfurivibrio_alkaliphilus_AHT2_18	saccharide
Methanocella_paludicola_SANAE_9	saccharide
Methanocella_paludicola_SANAE_8	saccharide
Aeropyrum_pernix_K1_2	other
Methanocella_paludicola_SANAE_1	nrps-saccharide
Aeropyrum_pernix_K1_7	saccharide
Halorhabdus_utahensis_DSM_12940_30	other
Burkholderia_multivorans_ATCC_17616_150	other
Burkholderia_multivorans_ATCC_17616_152	other
Burkholderia_multivorans_ATCC_17616_154	other
Burkholderia_multivorans_ATCC_17616_157	other
Burkholderia_multivorans_ATCC_17616_156	other
Burkholderia_multivorans_ATCC_17616_159	other
Burkholderia_multivorans_ATCC_17616_158	other
Bacillus_weihenstephanensis_KBAB4_36	other
Bacillus_weihenstephanensis_KBAB4_30	saccharide
Pseudomonas_syringae_pv._tomato_DC3000_68	other
Pseudomonas_syringae_pv._tomato_DC3000_69	other
Geobacter_metallireducens_GS-15_9	saccharide
Geobacter_metallireducens_GS-15_6	saccharide
Geobacter_metallireducens_GS-15_7	other
Geobacter_metallireducens_GS-15_5	other
Geobacter_metallireducens_GS-15_2	other
Geobacter_metallireducens_GS-15_3	saccharide
Pseudomonas_syringae_pv._tomato_DC3000_62	other
Pseudomonas_syringae_pv._tomato_DC3000_63	other
Salmonella_enterica_sv_Schwarzengrund_CVM19633_45	other
Salmonella_enterica_sv_Schwarzengrund_CVM19633_44	other
Salmonella_enterica_sv_Schwarzengrund_CVM19633_47	other
Salmonella_enterica_sv_Schwarzengrund_CVM19633_46	other
Salmonella_enterica_sv_Schwarzengrund_CVM19633_40	other
Salmonella_enterica_sv_Schwarzengrund_CVM19633_43	saccharide
Salmonella_enterica_sv_Schwarzengrund_CVM19633_42	saccharide
Salmonella_enterica_sv_Schwarzengrund_CVM19633_49	other
Salmonella_enterica_sv_Schwarzengrund_CVM19633_48	other
Mycobacterium_abscessus_95	other
Mycobacterium_abscessus_94	saccharide
Mycobacterium_abscessus_97	saccharide
Mycobacterium_abscessus_91	ribpept
Mycobacterium_abscessus_90	other
Mycobacterium_abscessus_93	other
Mycobacterium_abscessus_92	other
Mycobacterium_abscessus_99	other
Mycobacterium_abscessus_98	other
Bacillus_selenitireducens_MLS10_10	other
Bacillus_selenitireducens_MLS10_11	other
Oligotropha_carboxidovorans_OM5_19	other
Bacillus_selenitireducens_MLS10_15	other
Bacillus_selenitireducens_MLS10_16	other
Oligotropha_carboxidovorans_OM5_15	other
Bacillus_selenitireducens_MLS10_19	other
Oligotropha_carboxidovorans_OM5_16	other
Oligotropha_carboxidovorans_OM5_12	other
Frankia_alni_ACN14a_116	other
Brucella_melitensis_bv_Abortus_2308_35	other
Parabacteroides_distasonis_ATCC_8503_24	saccharide
Parabacteroides_distasonis_ATCC_8503_25	other
Parabacteroides_distasonis_ATCC_8503_26	other
Parabacteroides_distasonis_ATCC_8503_20	other
Streptococcus_pyogenes_Manfredo_2	fattyacid
Parabacteroides_distasonis_ATCC_8503_22	saccharide
Streptococcus_pyogenes_Manfredo_0	other
Bacillus_megaterium_QM_B1551_83	ribpept
Bacillus_megaterium_QM_B1551_80	other
Paracoccus_denitrificans_PD1222_25	other
Paracoccus_denitrificans_PD1222_27	saccharide
Paracoccus_denitrificans_PD1222_26	other
Paracoccus_denitrificans_PD1222_21	other
Mycobacterium_avium_paratuberculosis_K-10_89	other
Paracoccus_denitrificans_PD1222_29	saccharide
Oenococcus_oeni_PSU-1_11	other
Bacillus_megaterium_QM_B1551_85	fattyacid
Shewanella_oneidensis_MR-1_9	other
Shewanella_oneidensis_MR-1_8	other
Shewanella_oneidensis_MR-1_7	ribpept
Frankia_alni_ACN14a_119	other
Shewanella_oneidensis_MR-1_0	other
Acholeplasma_laidlawii_PG-8A_11	saccharide
Nitratiruptor_sp._SB155-2_13	saccharide
Nitratiruptor_sp._SB155-2_12	saccharide
Nitratiruptor_sp._SB155-2_14	saccharide
Bacillus_thuringiensis_sv_konkukian_97-27_59	ribpept
Gordonia_bronchialis_DSM_43247_32	other
Streptococcus_agalactiae_A909_18	other
Streptococcus_agalactiae_A909_19	saccharide
Gordonia_bronchialis_DSM_43247_35	other
Gordonia_bronchialis_DSM_43247_34	saccharide
Streptococcus_agalactiae_A909_16	other
Gordonia_bronchialis_DSM_43247_38	other
Streptococcus_agalactiae_A909_10	other
Streptococcus_agalactiae_A909_11	other
Streptococcus_agalactiae_A909_12	other
Streptococcus_agalactiae_A909_13	saccharide
Thermocrinis_albus_DSM_14484_12	other
Thermocrinis_albus_DSM_14484_11	saccharide
Actinosynnema_mirum_DSM_43827_72	other
Clostridium_acetobutylicum_ATCC_824_27	other
Streptomyces_bingchenggensis_BCW-1_138	other
Streptomyces_bingchenggensis_BCW-1_137	other
Streptomyces_bingchenggensis_BCW-1_135	other
Streptomyces_bingchenggensis_BCW-1_134	other
Streptomyces_bingchenggensis_BCW-1_133	nrps-t1pks-fattyacid
Streptomyces_bingchenggensis_BCW-1_131	other
Actinosynnema_mirum_DSM_43827_77	nrps-t1pks-fattyacid-nucleoside-saccharide
Yersinia_pestis_Pestoides_F_20	t2pks-fattyacid
Actinosynnema_mirum_DSM_43827_74	terpene
Actinosynnema_mirum_DSM_43827_75	other
Yersinia_pestis_Pestoides_F_22	other
Clostridium_acetobutylicum_ATCC_824_29	saccharide
Stackebrandtia_nassauensis_DSM_44728_118	other
Stackebrandtia_nassauensis_DSM_44728_110	ribpept
Stackebrandtia_nassauensis_DSM_44728_111	other
Stackebrandtia_nassauensis_DSM_44728_113	other
Stackebrandtia_nassauensis_DSM_44728_114	other
Stackebrandtia_nassauensis_DSM_44728_115	other
Stackebrandtia_nassauensis_DSM_44728_117	other
Brucella_melitensis_ATCC_23457_17	other
Anaplasma_marginale_Florida_4	other
Brucella_melitensis_ATCC_23457_15	other
Brucella_melitensis_ATCC_23457_14	other
Anaplasma_marginale_Florida_1	other
Anaplasma_marginale_Florida_0	other
Anaplasma_marginale_Florida_3	fattyacid
Anaplasma_marginale_Florida_2	other
Brucella_melitensis_ATCC_23457_19	other
Brucella_melitensis_ATCC_23457_18	other
Thiobacillus_denitrificans_ATCC_25259_13	other
Thiobacillus_denitrificans_ATCC_25259_10	other
Thiobacillus_denitrificans_ATCC_25259_15	ribpept
Thiobacillus_denitrificans_ATCC_25259_14	fattyacid
Thiobacillus_denitrificans_ATCC_25259_19	other
Thiobacillus_denitrificans_ATCC_25259_18	saccharide
Francisella_tularensis_tularensis_FSC_198_8	other
Dehalococcoides_sp._VS_11	other
Mycobacterium_vanbaalenii_PYR-1_65	other
Mycobacterium_vanbaalenii_PYR-1_67	nrps-saccharide
Mycobacterium_vanbaalenii_PYR-1_61	other
Mycobacterium_vanbaalenii_PYR-1_62	other
Mycobacterium_vanbaalenii_PYR-1_69	other
Salmonella_enterica_enterica_sv_Gallinarum_287/91_19	saccharide
Salmonella_enterica_enterica_sv_Gallinarum_287/91_16	fattyacid
Salmonella_enterica_enterica_sv_Gallinarum_287/91_17	other
Salmonella_enterica_enterica_sv_Gallinarum_287/91_14	other
Salmonella_enterica_enterica_sv_Gallinarum_287/91_15	other
Salmonella_enterica_enterica_sv_Gallinarum_287/91_10	other
Salmonella_enterica_enterica_sv_Gallinarum_287/91_11	other
Enterobacter_cloacae_subsp._cloacae_ATCC_13047_14	fattyacid
Enterobacter_cloacae_subsp._cloacae_ATCC_13047_16	other
Polaromonas_sp._JS666_19	other
Enterobacter_cloacae_subsp._cloacae_ATCC_13047_10	other
Enterobacter_cloacae_subsp._cloacae_ATCC_13047_13	other
Enterobacter_cloacae_subsp._cloacae_ATCC_13047_12	other
Polaromonas_sp._JS666_15	other
Polaromonas_sp._JS666_17	other
Enterobacter_cloacae_subsp._cloacae_ATCC_13047_19	other
Enterobacter_cloacae_subsp._cloacae_ATCC_13047_18	other
Pelobacter_carbinolicus_DSM_2380_18	other
Pelobacter_carbinolicus_DSM_2380_10	saccharide
Pelobacter_carbinolicus_DSM_2380_11	saccharide
Pelobacter_carbinolicus_DSM_2380_12	other
Pelobacter_carbinolicus_DSM_2380_13	fattyacid
Pelobacter_carbinolicus_DSM_2380_14	saccharide
Pelobacter_carbinolicus_DSM_2380_15	saccharide
Pelobacter_carbinolicus_DSM_2380_16	other
Bacillus_pumilus_SAFR-032_51	other
Geobacillus_sp._Y412MC10_82	other
Geobacillus_sp._Y412MC10_83	other
Geobacillus_sp._Y412MC10_80	saccharide
Geobacillus_sp._Y412MC10_81	other
Chelativorans_sp._BNC1_19	other
Chelativorans_sp._BNC1_18	other
Persephonella_marina_EX-H1_7	other
Persephonella_marina_EX-H1_2	other
Chelativorans_sp._BNC1_11	other
Chelativorans_sp._BNC1_10	saccharide
Chelativorans_sp._BNC1_13	other
Chelativorans_sp._BNC1_15	other
Chelativorans_sp._BNC1_14	fattyacid
Chelativorans_sp._BNC1_16	fattyacid
Petrotoga_mobilis_SJ95_4	other
Campylobacter_jejuni_subsp._jejuni_IA3902_9	other
Campylobacter_jejuni_subsp._jejuni_IA3902_8	other
Mycobacterium_bovis_AF2122/97_29	saccharide
Mycobacterium_bovis_AF2122/97_28	t1pks-fattyacid-nrps
Campylobacter_jejuni_subsp._jejuni_IA3902_5	other
Campylobacter_jejuni_subsp._jejuni_IA3902_4	other
Campylobacter_jejuni_subsp._jejuni_IA3902_7	saccharide-fattyacid-nrps
Campylobacter_jejuni_subsp._jejuni_IA3902_6	saccharide
Campylobacter_jejuni_subsp._jejuni_IA3902_1	other
Mycobacterium_bovis_AF2122/97_22	other
Campylobacter_jejuni_subsp._jejuni_IA3902_3	other
Petrotoga_mobilis_SJ95_2	other
Escherichia_coli_SE11_48	nrps
Escherichia_coli_SE11_49	other
Escherichia_coli_SE11_44	other
Escherichia_coli_SE11_43	other
Frankia_sp._EAN1pec_48	other
Frankia_sp._EAN1pec_47	ribpept
Frankia_sp._EAN1pec_40	t2pks-fattyacid-nrps
Frankia_sp._EAN1pec_43	other
Escherichia_coli_O26:H11_str._11368_29	other
Escherichia_coli_O26:H11_str._11368_28	other
Escherichia_coli_O26:H11_str._11368_22	other
Escherichia_coli_O26:H11_str._11368_21	other
Escherichia_coli_O26:H11_str._11368_20	fattyacid
Escherichia_coli_O26:H11_str._11368_24	other
Citrobacter_rodentium_ICC168_8	nrps
Citrobacter_rodentium_ICC168_9	other
Citrobacter_rodentium_ICC168_0	other
Citrobacter_rodentium_ICC168_2	other
Citrobacter_rodentium_ICC168_3	other
Citrobacter_rodentium_ICC168_5	other
Citrobacter_rodentium_ICC168_6	other
Sphingomonas_wittichii_RW1_74	other
Bacillus_cereus_B4264_18	fattyacid
Bacillus_cereus_B4264_19	saccharide
Bacillus_cereus_B4264_12	other
Sphingomonas_wittichii_RW1_71	other
Bacillus_cereus_B4264_16	other
Bacillus_cereus_B4264_14	other
Roseiflexus_castenholzii_DSM_13941_38	t1pks-fattyacid
Roseiflexus_castenholzii_DSM_13941_39	other
Roseiflexus_castenholzii_DSM_13941_35	saccharide
Roseiflexus_castenholzii_DSM_13941_36	other
Roseiflexus_castenholzii_DSM_13941_37	other
Roseiflexus_castenholzii_DSM_13941_30	saccharide
Roseiflexus_castenholzii_DSM_13941_31	other
Roseiflexus_castenholzii_DSM_13941_32	other
Roseiflexus_castenholzii_DSM_13941_33	ribpept
Methylobacterium_extorquens_AM1_70	other
Microcystis_aeruginosa_NIES-843_9	other
Escherichia_coli_55989_5	other
Escherichia_coli_55989_6	other
Escherichia_coli_55989_0	other
Escherichia_coli_55989_1	other
Escherichia_coli_55989_2	other
Escherichia_coli_55989_3	other
Escherichia_coli_UTI89_37	other
Chitinophaga_pinensis_DSM_2588_45	saccharide
Escherichia_coli_UTI89_31	saccharide
Escherichia_coli_UTI89_32	other
Staphylococcus_aureus_aureus_COL_0	other
Burkholderia_sp._383_81	other
Thermoanaerobacter_pseudethanolicus_ATCC_33223_18	other
Burkholderia_sp._383_83	other
Burkholderia_sp._383_82	ribpept
Burkholderia_sp._383_84	other
Burkholderia_sp._383_87	other
Burkholderia_sp._383_86	fattyacid
Burkholderia_sp._383_89	saccharide
Burkholderia_sp._383_88	other
Staphylococcus_aureus_aureus_COL_5	saccharide
Frankia_sp._CcI3_80	terpene
Frankia_sp._CcI3_83	other
Frankia_sp._CcI3_82	other
Sorangium_cellulosum_So_ce_56_119	other
Burkholderia_vietnamiensis_G4_17	other
Sorangium_cellulosum_So_ce_56_113	other
Sorangium_cellulosum_So_ce_56_111	ribpept
Sorangium_cellulosum_So_ce_56_110	ribpept
Sorangium_cellulosum_So_ce_56_115	other
Sorangium_cellulosum_So_ce_56_114	other
Rhodoferax_ferrireducens_T118_33	other
Rhodoferax_ferrireducens_T118_32	nrps
Rhodoferax_ferrireducens_T118_35	other
Rhodoferax_ferrireducens_T118_39	other
Rhodoferax_ferrireducens_T118_38	other
Mesorhizobium_loti_MAFF303099_81	other
Shewanella_sp._MR-7_8	fattyacid
Shewanella_sp._MR-7_9	siderophore
Shewanella_sp._MR-7_4	other
Shewanella_sp._MR-7_7	saccharide
Shewanella_sp._MR-7_0	other
Shewanella_sp._MR-7_3	other
Streptomyces_bingchenggensis_BCW-1_58	other
Burkholderia_vietnamiensis_G4_18	other
Streptomyces_bingchenggensis_BCW-1_51	other
Streptomyces_bingchenggensis_BCW-1_50	t1pks-fattyacid-nrps
Streptomyces_bingchenggensis_BCW-1_52	terpene
Streptomyces_bingchenggensis_BCW-1_55	t1pks-fattyacid-nrps
Streptomyces_bingchenggensis_BCW-1_54	other
Streptomyces_bingchenggensis_BCW-1_57	other
Streptomyces_bingchenggensis_BCW-1_56	ribpept
Pseudomonas_putida_KT2440_53	other
Pseudomonas_putida_KT2440_50	other
Pseudomonas_putida_KT2440_51	other
Pseudomonas_putida_KT2440_57	other
Pseudomonas_putida_KT2440_54	other
Pseudomonas_putida_KT2440_55	other
Pseudomonas_putida_KT2440_59	other
Saccharomonospora_viridis_DSM_43017_72	other
Saccharomonospora_viridis_DSM_43017_73	saccharide
Saccharomonospora_viridis_DSM_43017_71	other
Pectobacterium_wasabiae_WPP163_29	other
Staphylococcus_aureus_aureus_JH1_40	terpene-saccharide
Pseudomonas_aeruginosa_PAO1_77	saccharide
Oceanobacillus_iheyensis_HTE831_20	fattyacid
Pseudomonas_aeruginosa_PAO1_71	saccharide
Pseudomonas_aeruginosa_PAO1_70	other
Pseudomonas_aeruginosa_PAO1_73	other
Pseudomonas_aeruginosa_PAO1_72	saccharide
Anabaena_variabilis_ATCC_29413_62	saccharide
Anabaena_variabilis_ATCC_29413_63	other
Anabaena_variabilis_ATCC_29413_64	other
Anabaena_variabilis_ATCC_29413_66	other
Mycobacterium_smegmatis_MC2_155_149	other
Mycobacterium_smegmatis_MC2_155_148	other
Mycobacterium_smegmatis_MC2_155_147	other
Mycobacterium_smegmatis_MC2_155_145	other
Mycobacterium_smegmatis_MC2_155_144	other
Mycobacterium_smegmatis_MC2_155_143	saccharide
Rhizobium_leguminosarum_bv._trifolii_WSM1325_43	other
Mycobacterium_smegmatis_MC2_155_141	t1pks-fattyacid-nrps
Mycobacterium_smegmatis_MC2_155_140	other
Rhizobium_leguminosarum_bv._trifolii_WSM1325_45	saccharide-bacteriocin
[truncated: 31,351 more rows]
