# Supplementary material for: A Systematic Computational Analysis of Biosynthetic Gene Cluster Evolution: Lessons for Engineering Biosynthesis
Source: PLoS Comput Biol. 2014 Dec 4;10(12):e1004016. doi: 10.1371/journal.pcbi.1004016 (PMC4256081; doi:10.1371/journal.pcbi.1004016)
Supplement: Data S1 — Python script and associated data files that were used to identify insertions/deletions, duplications and rearrangements in homologous gene clusters. (ZIP) [file pcbi.1004016.s015.zip › Data S1/AllSimilarities.txt]

EF429247_0	-
EF429247_1	-
EF429247_2	-
EF429247_3	-
EF429247_4	-
EF429247_5	-
EF429247_6	-
EF429247_7	-
EF429247_8	-
EF429247_9	-
EF429247_10	-
EF429247_11	-
EF429247_12	-
EF429247_13	-
EF429247_14	-
EF429247_15	-
EF429247_16	-
EF429247_17	-
EF429247_18	-
EF429247_19	-
EF429247_20	-
EF429247_21	-
EF429247_22	-
EF429247_23	-
EF429247_24	-
EF429247_25	-
EF429247_26	-
EF429247_27	-
EF429247_28	-
EF429247_29	-
EF429247_30	-
EF429247_31	-
EF429247_32	-
EF429247_33	-
EF429247_34	-
EF429247_35	-
AF316874_0	-
AF316874_1	-
AF316874_2	-
AF316874_3	-
AY838877_0	-
AY838877_1	-
AY838877_2	-
AY838877_3	-
AY838877_4	-
AY838877_5	-
AY838877_6	-
AY838877_7	-
AY838877_8	-
AY838877_9	-
AY838877_10	-
AY838877_11	-
AY838877_12	-
AY838877_13	-
AY838877_14	-
AY838877_15	-
AY838877_16	-
AY838877_17	-
AY838877_18	-
AY838877_19	-
AY838877_20	-
AY838877_21	-
AY838877_22	-
AY838877_23	-
AY838877_24	-
AY838877_25	-
AY838877_26	-
AY838877_27	-
DQ855474_0	-
DQ855474_1	AJ007932_8||X89899_16||FN565485_21||DQ280500_4||AY033994_5||AY034378_3||DQ915964_15||FJ670504_5||FJ483966_26||AJ628018_51||AJ632203_9||AY228176_3||FN565166_7||FJ719113_1||AF058302_14||AF525490_8||AF324838_3||AM900040_8||AJ011500_29||X16300_1||AJ786382_8||AB524586_3||Streptomyces_coelicolor_A3(2)_96_4||Streptomyces_bingchenggensis_BCW-1_67_10||Streptomyces_coelicolor_A3(2)_90_21||AF509565_30||AB07…	80.77||80.77||79.68||79.67||79.65||79.6||79.27||78.89||78.82||78.07||77.94||77.86||77.2||77.17||77.03||76.77||76.65||76.16||76.0||76.0||75.99||75.97||75.85||75.5||75.35||75.09||74.74||74.74||74.72||74.36||72.02
DQ855474_2	AJ007932_9||X89899_17||FN565485_22||DQ280500_5||AY033994_6||AY034378_4||AY034378_5||DQ915964_16||FJ670504_6||FJ483966_27||AJ007932_9||X89899_17||AJ628018_52||AJ632203_10||AY228176_4||FN565166_8||FJ719113_2||AF058302_15||Streptomyces_bingchenggensis_BCW-1_150_12||AF525490_9||AF324838_4||DQ915964_14||AM900040_9||AM900040_10||AJ011500_30||X16300_2||X16300_3||AJ786382_9||AB524586_4||AB524586_5||Strep…	80.77||80.77||79.68||79.67||79.65||79.6||79.6||79.27||78.89||78.82||78.18||78.18||78.07||77.94||77.86||77.2||77.17||77.03||76.94||76.77||76.65||76.64||76.16||76.16||76.0||76.0||76.0||75.99||75.97||75.97||75.85||75.5||75.35||75.35||75.09||75.09||74.74||74.74||74.72||74.36||72.02
DQ855474_3	AY033994_7||AJ007932_10||AJ007932_11||X89899_18||X89899_19||Streptomyces_bingchenggensis_BCW-1_150_13||DQ915964_15||AF293355_20||AF293355_21||GU937384_11	79.65||78.18||78.18||78.18||78.18||76.94||76.64||74.36||74.36||72.02
DQ855474_4	-
AF026542_0	-
AF026542_1	-
AF026542_2	-
AF026542_3	-
AF026542_4	-
AF026542_5	-
AF026542_6	-
AF026542_7	-
AF026542_8	-
AF026542_9	-
AF026542_10	Streptococcus_dysgalactiae_subsp._equisimilis_GGS_124_16_6	96.62
AF026542_11	Streptococcus_dysgalactiae_subsp._equisimilis_GGS_124_16_7	96.62
AF337647_0	Xanthomonas_oryzae_pv._oryzae_MAFF_311018_14_0||Xanthomonas_oryzae_pv._oryzae_KACC10331_11_0||Xanthomonas_oryzae_pv._oryzae_PXO99A_66_6||Xanthomonas_axonopodis_pv._citri_306_44_28||AF204145_28||AF204145_29||Xanthomonas_campestris_pv._campestris_44_24||Xanthomonas_campestris_pv._campestris_44_25||Xanthomonas_campestris_pv._campestris_ATCC_33913_11_0||Xanthomonas_campestris_pv._campestris_ATCC_3391…	99.42||99.38||99.32||91.91||89.05||89.05||89.05||89.05||88.73||88.73||88.73||88.73||85.65||85.65||82.79||82.79
AF337647_1	Xanthomonas_oryzae_pv._oryzae_MAFF_311018_14_1||Xanthomonas_oryzae_pv._oryzae_KACC10331_11_1||Xanthomonas_oryzae_pv._oryzae_PXO99A_66_7	99.42||99.38||99.32
AF337647_2	Xanthomonas_oryzae_pv._oryzae_MAFF_311018_14_2||Xanthomonas_oryzae_pv._oryzae_KACC10331_11_2||Xanthomonas_oryzae_pv._oryzae_PXO99A_66_8	99.42||99.38||99.32
AF337647_3	Xanthomonas_oryzae_pv._oryzae_MAFF_311018_14_3||Xanthomonas_oryzae_pv._oryzae_KACC10331_11_3||Xanthomonas_oryzae_pv._oryzae_PXO99A_66_9	99.42||99.38||99.32
AF337647_4	Xanthomonas_oryzae_pv._oryzae_MAFF_311018_14_4||Xanthomonas_oryzae_pv._oryzae_KACC10331_11_4||Xanthomonas_oryzae_pv._oryzae_PXO99A_66_10	99.42||99.38||99.32
AF337647_5	Xanthomonas_oryzae_pv._oryzae_MAFF_311018_14_5||Xanthomonas_oryzae_pv._oryzae_KACC10331_11_5||Xanthomonas_oryzae_pv._oryzae_PXO99A_66_11	99.42||99.38||99.32
AF337647_6	Xanthomonas_oryzae_pv._oryzae_MAFF_311018_14_6||Xanthomonas_oryzae_pv._oryzae_KACC10331_11_6||Xanthomonas_oryzae_pv._oryzae_PXO99A_66_12	99.42||99.38||99.32
AF337647_7	Xanthomonas_oryzae_pv._oryzae_PXO99A_48_2||Xanthomonas_oryzae_pv._oryzae_MAFF_311018_61_9||Xanthomonas_oryzae_pv._oryzae_PXO99A_17_0||Xanthomonas_oryzae_pv._oryzae_MAFF_311018_32_16||Xanthomonas_oryzae_pv._oryzae_MAFF_311018_32_17||Xanthomonas_oryzae_pv._oryzae_KACC10331_28_9||Xanthomonas_oryzae_pv._oryzae_KACC10331_28_10||Xanthomonas_oryzae_pv._oryzae_PXO99A_73_5||Xanthomonas_oryzae_pv._oryzae_M…	99.78||99.63||99.63||99.56||99.56||99.56||99.56||99.56||99.42||99.4||99.4||99.38||99.35||99.35||99.34||99.32||99.32||99.32||99.27||99.27||99.19||99.19||99.19||99.18||99.18||99.15||99.14||99.14||99.14||99.12||99.12||99.12||99.12||99.11||99.1||99.06||99.05||99.03||99.03||99.0||98.97||98.96||98.95||98.95||98.94||98.9||98.82||98.8||98.79||98.72||98.67||98.67||98.66||98.65||98.54||98.54||98.52||98.46|…
AF337647_8	Xanthomonas_oryzae_pv._oryzae_PXO99A_31_4||Xanthomonas_oryzae_pv._oryzae_PXO99A_48_3||Xanthomonas_oryzae_pv._oryzae_MAFF_311018_41_2||Xanthomonas_oryzae_pv._oryzae_MAFF_311018_32_11||Xanthomonas_oryzae_pv._oryzae_PXO99A_73_6||Xanthomonas_oryzae_pv._oryzae_KACC10331_51_11||Xanthomonas_oryzae_pv._oryzae_KACC10331_28_4||Xanthomonas_oryzae_pv._oryzae_MAFF_311018_14_8||Xanthomonas_oryzae_pv._oryzae_PX…	99.85||99.78||99.77||99.62||99.56||99.55||99.54||99.42||99.42||99.4||99.4||99.38||99.35||99.35||99.34||99.34||99.32||99.32||99.32||99.19||99.19||99.19||99.19||99.19||99.18||99.18||99.15||99.14||99.14||99.14||99.12||99.12||99.12||99.12||99.12||99.11||99.11||99.1||99.06||99.05||99.0||99.0||98.97||98.96||98.95||98.95||98.94||98.9||98.8||98.79||98.79||98.72||98.72||98.66||98.65||98.52||98.52||98.46||…
AF337647_9	Xanthomonas_oryzae_pv._oryzae_PXO99A_31_5||Xanthomonas_oryzae_pv._oryzae_MAFF_311018_41_3||Xanthomonas_oryzae_pv._oryzae_MAFF_311018_32_12||Xanthomonas_oryzae_pv._oryzae_KACC10331_51_12||Xanthomonas_oryzae_pv._oryzae_KACC10331_28_5||Xanthomonas_oryzae_pv._oryzae_MAFF_311018_14_9||Xanthomonas_oryzae_pv._oryzae_PXO99A_5_3||Xanthomonas_oryzae_pv._oryzae_KACC10331_11_9||Xanthomonas_oryzae_pv._oryzae_…	99.85||99.77||99.62||99.55||99.54||99.42||99.42||99.38||99.34||99.32
AF337647_10	Xanthomonas_oryzae_pv._oryzae_PXO99A_31_5||Xanthomonas_oryzae_pv._oryzae_MAFF_311018_41_3||Xanthomonas_oryzae_pv._oryzae_MAFF_311018_32_12||Xanthomonas_oryzae_pv._oryzae_KACC10331_51_13||Xanthomonas_oryzae_pv._oryzae_KACC10331_28_6||Xanthomonas_oryzae_pv._oryzae_MAFF_311018_14_10||Xanthomonas_oryzae_pv._oryzae_PXO99A_5_3||Xanthomonas_oryzae_pv._oryzae_KACC10331_11_10||Xanthomonas_oryzae_pv._oryza…	99.85||99.77||99.62||99.55||99.54||99.42||99.42||99.38||99.34||99.32||96.93||96.64||96.64||96.63||96.63||95.71||95.71||95.71||95.71||95.4||95.09||95.09||95.09||94.8||94.8||94.79||94.79||94.79||94.79||94.79||94.5||94.5||94.44||94.21||94.19||94.19||94.17||94.15||93.85||93.85||93.85||93.85||93.85||93.6||93.58||93.27||93.23||92.99||92.99||92.99||92.71||92.68||92.68||92.68||91.72
AF337647_11	Xanthomonas_oryzae_pv._oryzae_MAFF_311018_14_11||Xanthomonas_oryzae_pv._oryzae_KACC10331_11_11||Xanthomonas_oryzae_pv._oryzae_PXO99A_66_17	99.42||99.38||99.32
AF337647_12	Xanthomonas_oryzae_pv._oryzae_MAFF_311018_14_12||Xanthomonas_oryzae_pv._oryzae_KACC10331_11_12||Xanthomonas_oryzae_pv._oryzae_PXO99A_66_18||Xanthomonas_axonopodis_pv._citri_306_44_8||Xanthomonas_campestris_pv._campestris_ATCC_33913_11_22||Xanthomonas_campestris_pv._campestris_8004_52_6||AF204145_10||Xanthomonas_campestris_pv._campestris_44_6||Stenotrophomonas_maltophilia_K279a_3_31||Stenotrophomo…	99.42||99.38||99.32||92.33||91.48||91.48||90.22||90.22||85.24||83.85
AF337647_13	Xanthomonas_oryzae_pv._oryzae_MAFF_311018_14_13||Xanthomonas_oryzae_pv._oryzae_KACC10331_11_13||Xanthomonas_oryzae_pv._oryzae_PXO99A_66_19||Xanthomonas_axonopodis_pv._citri_306_44_8||Xanthomonas_campestris_pv._campestris_ATCC_33913_11_22||Xanthomonas_campestris_pv._campestris_8004_52_6||AF204145_10||Xanthomonas_campestris_pv._campestris_44_6||Stenotrophomonas_maltophilia_K279a_3_31||Stenotrophomo…	99.42||99.38||99.32||92.33||91.48||91.48||90.22||90.22||85.24||83.85
AF170495_0	-
AF170495_1	-
AF170495_2	-
AF170495_3	-
AF170495_4	AF169324_6	76.53
AF170495_5	AF169324_6	76.53
AF170495_6	-
AF170495_7	-
AF170495_8	-
AF170495_9	-
AF170495_10	-
AF170495_11	-
AF170495_12	-
AF170495_13	-
AF170495_14	-
AF170495_15	-
DQ309446_0	AB181388_9	82.83
DQ309446_1	AB181388_10||Caulobacter_sp._K31_35_7||Caulobacter_sp._K31_35_8	82.83||72.97||72.97
DQ309446_2	AB181388_11||AB181388_1||Pseudomonas_stutzeri_A1501_47_16||Pseudomonas_stutzeri_A1501_47_17	82.83||81.05||76.09||76.09
DQ309446_3	AB181388_2	81.05
DQ309446_4	-
DQ309446_5	AB181388_4||Caulobacter_sp._K31_35_8	81.05||75.41
DQ309446_6	AB181388_5||Bradyrhizobium_sp._ORS278_97_3||Caulobacter_sp._K31_35_9||AF408848_1	81.05||75.73||75.41||75.33
DQ309446_7	AB181388_6||Bradyrhizobium_sp._ORS278_97_4||Caulobacter_sp._K31_35_10||AF408848_2	81.05||75.73||75.41||75.33
DQ309446_8	AB181388_7||Bradyrhizobium_sp._ORS278_97_5||Caulobacter_sp._K31_35_10||AF408848_3	81.05||75.73||75.41||75.33
DQ309446_9	AB181388_8	81.05
DQ309446_10	AB181388_9	81.05
DQ309446_11	-
X84374_0	-
X84374_1	-
X84374_2	-
X84374_3	-
X84374_4	X92429_8||X92429_9	79.64||79.64
X84374_5	X92429_6	80.13
X84374_6	X92429_7	80.13
X84374_7	X92429_7	80.13
X84374_8	EU108007_5||AJ278573_44	76.37||75.83
X84374_9	EU108007_6||AJ278573_45	76.37||75.83
X84374_10	-
X84374_11	-
X84374_12	-
X84374_13	-
X84374_14	-
X84374_15	-
X84374_16	-
X84374_17	-
X84374_18	-
X84374_19	-
X84374_20	-
X84374_21	-
X84374_22	-
X84374_23	-
X84374_24	-
X84374_25	-
X84374_26	-
X84374_27	-
X84374_28	-
X84374_29	-
X84374_30	-
X84374_31	-
X84374_32	-
X84374_33	-
AF269227_0	AJ628018_37	73.77
AF269227_1	AJ628018_35||FJ479754_3||FJ670504_27||AF080235_14||EU147298_47||Streptomyces_bingchenggensis_BCW-1_150_41||Nocardiopsis_dassonvillei_subsp._dassonvillei_DSM_43111_95_18||DQ230532_9||FN433113_9||Salinispora_arenicola_CNS-205_18_70||AJ011500_19||BD298507_3||AF264025_3	84.17||83.79||83.51||82.23||81.72||81.15||80.9||79.56||79.11||77.29||76.89||76.62||76.62
AF269227_2	AJ628018_36||AJ628018_37||FJ479754_4||FJ670504_28||AF080235_15||EU147298_48||Streptomyces_bingchenggensis_BCW-1_150_42||Nocardiopsis_dassonvillei_subsp._dassonvillei_DSM_43111_95_19||DQ230532_10||FN433113_10||Salinispora_arenicola_CNS-205_18_71||AJ011500_20||BD298507_4||AF264025_4	84.17||84.17||83.79||83.51||82.23||81.72||81.15||80.9||79.56||79.11||77.29||76.89||76.62||76.62
AF269227_3	Streptomyces_bingchenggensis_BCW-1_37_30||AJ628018_32||AF080235_16||AB008466_3||Y16952_56||DQ149987_88||DQ149987_89||Nocardiopsis_dassonvillei_subsp._dassonvillei_DSM_43111_95_31||EU147298_45	80.77||80.34||76.47||76.14||75.89||74.7||74.7||74.61||74.5
AF269227_4	Streptomyces_bingchenggensis_BCW-1_37_31||AJ628018_33||AF080235_17||Y16952_57||EU147298_46	80.77||80.34||76.47||75.89||74.5
AF269227_5	AJ628018_34||AF080235_18||EU147298_47	80.34||76.47||74.5
FJ821515_0	-
FJ821515_1	-
FJ821515_2	-
FJ719113_0	-
FJ719113_1	AJ011500_29||X16300_1||Y19177_2||Streptomyces_coelicolor_A3(2)_96_4||AF058302_14||Catenulispora_acidiphila_DSM_44928_20_11||AJ632203_9||EU852062_3||Streptomyces_bingchenggensis_BCW-1_67_10||Streptomyces_scabiei_87.22_74_8||AB103463_30||Frankia_alni_ACN14a_86_22||Frankia_sp._EAN1pec_40_8||AY228176_3||DQ855474_1||AB524586_4||AY228175_21||AY034378_3||AJ628018_50||AF293442_0||AM900040_8||AF509565_30|…	81.44||81.44||80.39||79.84||79.5||79.15||78.86||78.83||78.76||78.68||78.38||78.08||77.56||77.55||77.16||77.15||77.13||76.96||76.93||76.82||76.8||76.69||76.52||76.52||76.4||76.05||75.95||75.91||75.36||75.35||75.35||75.2||75.19||75.0||74.87||74.71||74.6||74.6||74.57||74.52||74.27||74.18||74.15||74.06||74.04||74.04||73.96||73.15
FJ719113_2	AJ011500_30||X16300_2||Y19177_3||Streptomyces_coelicolor_A3(2)_96_4||AF058302_15||Catenulispora_acidiphila_DSM_44928_20_12||AJ632203_10||EU852062_4||Streptomyces_bingchenggensis_BCW-1_67_11||Streptomyces_scabiei_87.22_74_9||AB103463_31||Frankia_alni_ACN14a_86_23||Frankia_sp._EAN1pec_40_9||AY228176_4||DQ855474_2||AB524586_5||AY228175_22||AY034378_4||AJ628018_51||AF293442_1||AM900040_9||AM900040_10…	81.44||81.44||80.39||79.84||79.5||79.15||78.86||78.83||78.76||78.68||78.38||78.08||77.56||77.55||77.16||77.15||77.13||76.96||76.93||76.82||76.8||76.8||76.69||76.52||76.52||76.4||76.05||75.95||75.91||75.36||75.35||75.35||75.2||75.19||75.0||74.87||74.71||74.6||74.6||74.57||74.52||74.37||74.27||74.18||74.15||74.1||74.06||74.04||74.04||73.96||73.15
FJ719113_3	AJ011500_31||X16300_3||X16300_4||Y19177_4||AB103463_32||AB103463_33||AY228176_5||AY228175_23||AY034378_5||AY034378_6||AJ628018_52||AF293442_2||Streptomyces_coelicolor_A3(2)_90_23||Streptomyces_coelicolor_A3(2)_90_24||Catenulispora_acidiphila_DSM_44928_62_19||DQ915964_16||AF080235_4||Streptomyces_bingchenggensis_BCW-1_150_13||Streptomyces_bingchenggensis_BCW-1_150_14||FJ670504_7||AJ786382_10||FN56…	81.44||81.44||81.44||80.39||78.38||78.38||77.55||77.13||76.96||76.96||76.93||76.82||76.52||76.52||76.52||76.4||76.05||75.95||75.95||75.91||75.36||75.35||75.35||75.2||75.0||75.0||74.87||74.71||74.71||74.6||74.6||74.57||74.37||74.27||74.15||74.15||74.1||74.06||74.04||74.04||73.96||73.96||73.15||73.15
FJ719113_4	AJ011500_27||X16300_0||EU852062_6||Y19177_5||AB103463_28||GU134622_19||AJ224512_4||Thermomonospora_curvata_DSM_43183_60_82||Catenulispora_acidiphila_DSM_44928_62_20||AF080235_5||AY228175_24||DQ915964_12||DQ143963_10||Catenulispora_acidiphila_DSM_44928_129_55||AF324838_6||AF322256_1	82.73||82.73||80.59||80.39||80.15||80.1||79.19||78.95||78.58||78.31||78.08||77.99||77.87||77.22||76.96||76.96
FJ719113_5	AY034378_7||AJ011500_28||X16300_1||AF254925_8||EU852062_7||Y19177_6||Y19177_7||AB103463_29||GU134622_20||AJ224512_4||Thermomonospora_curvata_DSM_43183_60_82||Catenulispora_acidiphila_DSM_44928_62_21||AF080235_6||AY228175_25||DQ915964_12||DQ143963_11||AY233211_24||AY233211_25||Catenulispora_acidiphila_DSM_44928_129_56||AF324838_6||AF322256_2	84.92||82.73||82.73||81.82||80.59||80.39||80.39||80.15||80.1||79.19||78.95||78.58||78.31||78.08||77.99||77.87||77.87||77.87||77.22||76.96||76.96
FJ719113_6	-
FJ719113_7	-
FJ719113_8	-
FJ719113_9	-
FJ719113_10	-
FJ719113_11	-
FJ719113_12	-
FJ719113_13	-
FJ719113_14	-
FJ719113_15	-
FJ719113_16	Saccharopolyspora_erythraea_NRRL_2338_88_3||Saccharopolyspora_erythraea_NRRL_2338_88_4	79.18||79.18
FJ719113_17	-
FJ719113_18	AJ011500_35	74.59
FJ719113_19	AJ011500_36	74.59
FJ719113_20	Streptomyces_griseus_griseus_NBRC_13350_91_6||Catenulispora_acidiphila_DSM_44928_167_37||Catenulispora_acidiphila_DSM_44928_167_38	80.8||72.04||72.04
FJ719113_21	-
AM889123_0	AF237894_4||DQ399653_4||FJ031030_13||Leifsonia_xyli_xyli_CTCB07_6_4||Sanguibacter_keddieii_DSM_10542_12_59	75.16||74.7||74.7||74.56||73.06
AM889123_1	Catenulispora_acidiphila_DSM_44928_155_48||EU255259_16||AF079762_7||AY048670_28||AB086653_1||Streptomyces_griseus_griseus_NBRC_13350_12_113||AJ006985_20||AF237894_5||Streptosporangium_roseum_DSM_43021_7_4||DQ399653_4||FJ031030_13||Leifsonia_xyli_xyli_CTCB07_6_5||AJ862840_30||Streptomyces_griseus_griseus_NBRC_13350_123_22||Anaeromyxobacter_dehalogenans_2CP-C_46_18||Anaeromyxobacter_dehalogenans_2C…	81.1||79.04||77.46||77.15||76.33||75.61||75.27||75.16||75.06||74.7||74.7||74.56||74.42||74.42||73.6||73.54||73.06
AM889123_2	Catenulispora_acidiphila_DSM_44928_155_49||EU255259_16||AF079762_8||AY048670_29||Catenulispora_acidiphila_DSM_44928_155_49||AB086653_2||Streptomyces_griseus_griseus_NBRC_13350_12_114||AJ006985_20||AF237894_6||Streptosporangium_roseum_DSM_43021_7_5||Leifsonia_xyli_xyli_CTCB07_6_6||Nakamurella_multipartita_DSM_44233_76_3||AJ862840_31||Streptomyces_griseus_griseus_NBRC_13350_123_23||Alkalilimnicola_…	81.1||79.04||77.46||77.15||76.59||76.33||75.61||75.27||75.16||75.06||74.56||74.5||74.42||74.42||73.96||73.6||73.54||73.4||72.73||72.52||72.3||72.19||71.73||70.71
AM889123_3	Catenulispora_acidiphila_DSM_44928_155_50||Streptosporangium_roseum_DSM_43021_7_6||Alkalilimnicola_ehrlichei_MLHE-1_25_7||AF521878_10||Pseudomonas_aeruginosa_UCBPP-PA14_78_4||Pseudomonas_aeruginosa_PAO1_72_4||Pseudomonas_aeruginosa_LESB58_76_4||Ralstonia_solanacearum_GMI1000_9_2||Novosphingobium_aromaticivorans_DSM_12444_41_21||Caulobacter_segnis_ATCC_21756_51_2	76.59||75.38||73.96||73.4||72.73||72.52||72.3||72.19||71.73||70.71
AM889123_4	-
AM889123_5	-
AM889123_6	-
DQ223652_0	-
DQ223652_1	-
DQ223652_2	-
DQ223652_3	-
DQ223652_4	-
DQ223652_5	-
DQ223652_6	-
DQ223652_7	DQ160226_0||AY753181_1	98.75||98.53
DQ223652_8	DQ160226_1||AY753181_2	98.75||98.53
DQ223652_9	DI106992_0||DQ160226_2||AY753181_3	99.84||98.75||98.53
DQ223652_10	DI106992_1||DQ160226_3||AY753181_4	99.84||98.75||98.53
DQ223652_11	DI106992_2||DQ160226_4||AY753181_5	99.84||98.75||98.53
DQ223652_12	DI106992_3||DQ160226_5||AY753181_0	99.84||98.75||96.73
DQ223652_13	DI106992_4||DQ160226_6||AY753181_0	99.84||98.75||96.73
DQ223652_14	DI106992_5	99.84
DQ223652_15	DI106992_6	99.84
DQ223652_16	DI106992_7	99.84
DQ223652_17	DI106992_8	99.84
DQ223652_18	DI106992_8	99.84
DQ223652_19	Streptomyces_scabiei_87.22_130_13||Streptomyces_avermitilis_MA-4680_2_29	76.99||72.06
DQ223652_20	Streptomyces_scabiei_87.22_130_14||Streptomyces_avermitilis_MA-4680_2_30	76.99||72.06
DQ223652_21	Streptomyces_scabiei_87.22_130_15	76.99
DQ223652_22	-
DQ223652_23	-
DQ223652_24	-
DQ223652_25	-
DQ223652_26	-
DQ223652_27	-
DQ223652_28	-
DQ223652_29	-
DQ223652_30	-
DQ223652_31	-
DQ223652_32	-
DQ223652_33	-
DQ223652_34	-
DQ223652_35	-
DQ223652_36	-
DQ223652_37	-
AB089954_0	AY509120_16||AY509120_17||AM900040_17||AM900040_18	79.28||79.28||74.37||74.37
AB089954_1	-
AB089954_2	-
AB089954_3	-
AB089954_4	-
AB089954_5	AY509120_21	74.41
AB089954_6	Frankia_alni_ACN14a_79_45||EU220288_0||AY509120_22||Streptomyces_bingchenggensis_BCW-1_178_92||Actinosynnema_mirum_DSM_43827_90_45||AF521085_9||AF440781_14	75.55||74.65||74.41||73.45||73.25||72.32||72.08
AB089954_7	Frankia_alni_ACN14a_79_46||Gloeobacter_violaceus_PCC_7421_50_19||Gloeobacter_violaceus_PCC_7421_50_20||EU220288_1||Streptomyces_bingchenggensis_BCW-1_178_93||Actinosynnema_mirum_DSM_43827_90_46||AM746336_63||AM746336_64||AF521085_10||AF440781_15	75.55||74.93||74.93||74.65||73.45||73.25||73.15||73.15||72.32||72.08
AB089954_8	DQ354110_22||DQ354110_23||EU301739_13||EU301739_14	75.28||75.28||72.96||72.96
AB089954_9	AB089954_36||AB089954_29||AB089954_25||AY118081_35||EU220288_8||Streptomyces_bingchenggensis_BCW-1_37_15||EU220288_20||EU220288_3||AB363939_68||AY509120_31||AY118081_47||AY118081_30||Streptomyces_scabiei_87.22_154_14||AB363939_72||AY509120_43||Frankia_sp._EAN1pec_74_21||AF263912_98||Frankia_sp._EAN1pec_94_27||DQ149987_14||AF263912_11||AY007564_65||Streptomyces_scabiei_87.22_154_8||Frankia_sp._EAN…	91.78||91.65||90.66||82.19||80.95||80.46||80.11||79.92||79.5||79.36||79.35||79.16||79.03||78.82||78.71||78.71||78.64||78.43||78.15||78.11||78.01||77.97||77.84||77.84||77.82||77.81||77.8||77.76||77.69||77.63||77.49||77.18||77.12||76.8||76.8||76.71||76.71||76.65||76.57||76.49||76.49||76.45||76.44||76.38||76.11||76.08||75.98||75.97||75.9||75.89||75.5||75.39||75.39||75.37||75.31||75.26||75.26||75.21|…
AB089954_10	AB089954_26||AB089954_37||AB089954_30||AB089954_26||Streptomyces_bingchenggensis_BCW-1_14_32||Streptomyces_bingchenggensis_BCW-1_14_33||AY118081_36||DQ351275_69||DQ351275_70||DL080157_69||DL080157_70||Salinispora_tropica_CNB-440_58_74||Salinispora_tropica_CNB-440_58_75||Salinispora_tropica_CNB-440_58_49||Salinispora_tropica_CNB-440_58_50||EU220288_9||Streptomyces_bingchenggensis_BCW-1_14_50||Stre…	95.57||91.78||91.65||90.66||83.59||83.59||82.19||81.18||81.18||81.18||81.18||81.15||81.15||81.14||81.14||80.95||80.73||80.73||80.5||80.5||80.5||80.5||80.46||80.34||80.34||80.11||79.92||79.91||79.91||79.5||79.42||79.42||79.36||79.35||79.16||79.16||79.12||79.12||79.03||79.03||79.03||79.02||79.02||78.82||78.82||78.81||78.79||78.71||78.71||78.64||78.46||78.43||78.15||78.12||78.11||78.09||78.08||78.08…
AB089954_11	AB089954_27||AB089954_38||AB089954_31||AB089954_26	95.57||91.78||91.65||90.66
AB089954_12	AB089954_28||AB089954_39||AB089954_32	95.57||91.78||91.65
AB089954_13	AB089954_39||AB089954_40||AB070949_46||Streptomyces_avermitilis_MA-4680_8_35||Actinosynnema_mirum_DSM_43827_90_20||Streptomyces_griseus_griseus_NBRC_13350_124_33||EU827593_35||Actinosynnema_mirum_DSM_43827_63_45||AF263912_93||DQ176871_50||FJ809786_59||FJ809786_60||AY661566_4||AY661566_5||Saccharopolyspora_erythraea_NRRL_2338_17_16	76.95||76.95||74.94||74.94||74.15||74.02||73.55||73.49||73.38||73.2||72.63||72.63||71.15||71.15||71.15
AB089954_14	AF453501_70||FJ809786_71||Actinosynnema_mirum_DSM_43827_62_15||Actinosynnema_mirum_DSM_43827_52_37||DQ149987_71||Frankia_alni_ACN14a_5_37||AF079138_10||FJ809786_85||EU220288_13||EU301739_41||AY310323_65||Frankia_alni_ACN14a_5_10||GU385216_14||AB070949_21||Streptomyces_avermitilis_MA-4680_8_60||AM992894_24||AM992894_37||Actinosynnema_mirum_DSM_43827_52_52||AF263912_40||AF040570_24||AY310323_106||A…	77.43||77.08||77.01||76.43||76.38||76.33||75.93||75.92||75.79||75.76||75.63||75.39||75.32||75.32||75.32||75.3||75.21||75.2||75.07||75.04||75.02||74.94||74.94||74.92||74.88||74.83||74.83||74.8||74.8||74.72||74.7||74.57||74.33||74.33||74.3||74.29||74.16||74.15||74.14||74.14||74.11||74.1||74.07||74.02||73.9||73.88||73.85||73.81||73.79||73.74||73.61||73.61||73.55||73.52||73.5||73.49||73.47||73.46||73…
AB089954_15	AF453501_71||FJ809786_72||Actinosynnema_mirum_DSM_43827_62_16||Actinosynnema_mirum_DSM_43827_52_38||DQ149987_72||Frankia_alni_ACN14a_5_38||AF079138_11||AF079138_12||FJ809786_86||FJ809786_87||EU220288_14||EU301739_42||AY310323_66||Frankia_alni_ACN14a_5_11||GU385216_15||AB070949_22||Streptomyces_avermitilis_MA-4680_8_61||Streptomyces_avermitilis_MA-4680_8_62||AM992894_25||AM992894_26||AM992894_38||…	77.43||77.08||77.01||76.43||76.38||76.33||75.93||75.93||75.92||75.92||75.79||75.76||75.63||75.39||75.32||75.32||75.32||75.32||75.3||75.3||75.21||75.2||75.07||75.07||75.04||75.02||74.94||74.94||74.92||74.88||74.83||74.83||74.8||74.8||74.72||74.7||74.7||74.57||74.33||74.33||74.3||74.29||74.29||74.16||74.15||74.14||74.14||74.14||74.11||74.1||74.07||74.07||74.02||73.9||73.88||73.85||73.85||73.81||73.…
AB089954_16	Streptomyces_bingchenggensis_BCW-1_11_49||AY310323_119||AB070949_53||Streptomyces_avermitilis_MA-4680_8_30||FN433113_44||DQ149987_8||Frankia_sp._EAN1pec_67_33||AY310323_115||AB070949_23||Streptomyces_avermitilis_MA-4680_8_60	72.6||72.19||72.16||72.16||72.12||71.78||71.63||71.53||71.37||71.37
AB089954_17	-
AB089954_18	AB363939_23	77.68
AB089954_19	AY118081_41||FN433113_39||EU220288_13||Streptomyces_scabiei_87.22_154_38||FJ809786_71||AF453501_70||DQ149987_38||AB193609_70||GU385216_10||AY310323_65||GU385216_30||Frankia_alni_ACN14a_5_37||Actinosynnema_mirum_DSM_43827_52_42||Actinosynnema_mirum_DSM_43827_52_37||Actinosynnema_mirum_DSM_43827_52_89||AF263912_71||Streptomyces_scabiei_87.22_154_24||AM992894_56||Frankia_alni_ACN14a_5_24||Streptomyc…	79.78||78.39||77.82||77.74||77.44||77.25||77.17||77.03||76.82||76.79||76.78||76.77||76.73||76.67||76.64||76.63||76.61||76.6||76.59||76.54||76.5||76.37||76.37||76.33||76.32||76.3||76.27||76.27||76.24||76.24||76.22||76.17||76.13||76.13||76.07||76.02||75.91||75.89||75.8||75.79||75.75||75.75||75.73||75.7||75.7||75.68||75.66||75.64||75.64||75.63||75.6||75.56||75.56||75.55||75.5||75.47||75.45||75.45||7…
AB089954_20	AY118081_42||FN433113_40||EU220288_14||Streptomyces_scabiei_87.22_154_39||FJ809786_72||AF453501_71||Salinispora_tropica_CNB-440_58_59||DQ149987_39||AB193609_71||Streptomyces_bingchenggensis_BCW-1_50_43||FJ872525_68||GU385216_11||AY310323_66||GU385216_31||Frankia_alni_ACN14a_5_38||Actinosynnema_mirum_DSM_43827_52_42||Actinosynnema_mirum_DSM_43827_52_38||Actinosynnema_mirum_DSM_43827_52_90||AF26391…	79.78||78.39||77.82||77.74||77.44||77.25||77.24||77.17||77.03||76.92||76.83||76.82||76.79||76.78||76.77||76.73||76.67||76.64||76.63||76.63||76.61||76.6||76.59||76.54||76.5||76.37||76.37||76.33||76.32||76.3||76.27||76.27||76.27||76.24||76.24||76.24||76.22||76.17||76.17||76.13||76.13||76.07||76.02||75.96||75.91||75.89||75.81||75.8||75.79||75.75||75.75||75.73||75.7||75.7||75.68||75.66||75.64||75.64|…
AB089954_21	AY118081_42||FN433113_40||EU220288_14||Streptomyces_scabiei_87.22_154_39||AF453501_71||Salinispora_tropica_CNB-440_58_60||DQ149987_39||Streptomyces_bingchenggensis_BCW-1_50_43||FJ872525_68||GU385216_11||AY310323_66||GU385216_31||Frankia_alni_ACN14a_5_38||Actinosynnema_mirum_DSM_43827_52_38||Actinosynnema_mirum_DSM_43827_52_90||AF263912_72||AF357202_30||Streptomyces_scabiei_87.22_154_25||Frankia_a…	79.78||78.39||77.82||77.74||77.25||77.24||77.17||76.92||76.83||76.82||76.79||76.78||76.77||76.67||76.64||76.63||76.63||76.61||76.59||76.54||76.37||76.37||76.3||76.27||76.27||76.27||76.24||76.17||76.17||76.13||76.13||76.02||75.96||75.91||75.89||75.81||75.8||75.75||75.73||75.7||75.7||75.68||75.66||75.64||75.64||75.63||75.56||75.56||75.55||75.5||75.47||75.45||75.45||75.42||75.42||75.42||75.41||75.39…
AB089954_22	AY509120_39||AM992894_58||Streptomyces_coelicolor_A3(2)_113_45	75.66||73.37||72.64
AB089954_23	EU108007_79||AF357202_84||Streptomyces_scabiei_87.22_154_48||Actinosynnema_mirum_DSM_43827_52_41||AF040570_23||AF263912_49||AF263912_80||AF263912_54||AF357202_54||Saccharopolyspora_erythraea_NRRL_2338_65_38||AF263912_44||FJ872525_31||AY947889_36	76.02||74.52||74.18||73.98||73.98||73.61||73.06||72.97||72.76||72.47||72.33||72.24||71.2
AB089954_24	EU108007_80||AF357202_84||Streptomyces_scabiei_87.22_154_48||Actinosynnema_mirum_DSM_43827_52_41||AF040570_23||AF263912_49||AF263912_81||AF263912_55||AF357202_55||Saccharopolyspora_erythraea_NRRL_2338_65_39||AF263912_44||FJ872525_31||AY947889_36	76.02||74.52||74.18||73.98||73.98||73.61||73.06||72.97||72.76||72.47||72.33||72.24||71.2
AB089954_25	AB089954_9||AB089954_36||AB089954_29||Streptomyces_bingchenggensis_BCW-1_14_32||DQ351275_69||DL080157_69||Salinispora_tropica_CNB-440_58_49||Salinispora_tropica_CNB-440_58_74||FJ952082_69||Streptomyces_bingchenggensis_BCW-1_14_3||Frankia_alni_ACN14a_79_37||AY118081_35||DQ351275_83||DL080157_83||AY118081_47||AY623658_27||AY509120_31||AY623658_47||AB363939_68||Frankia_alni_ACN14a_79_42||Streptomyce…	90.66||86.82||86.64||84.05||82.19||82.19||82.04||81.82||81.0||80.32||79.87||79.83||79.77||79.77||79.69||79.65||79.57||79.5||79.49||79.47||79.45||79.44||79.4||79.36||79.19||79.16||79.16||79.15||79.13||79.13||78.96||78.96||78.92||78.82||78.73||78.72||78.61||78.6||78.51||78.47||78.47||78.47||78.4||78.35||78.34||78.29||78.24||78.09||78.05||78.05||78.03||77.96||77.93||77.87||77.84||77.7||77.62||77.57|…
AB089954_26	AB089954_31||AB089954_37||AB089954_10||AB089954_10||AB089954_11||AB089954_37||AB089954_30||Streptomyces_bingchenggensis_BCW-1_14_33||DQ351275_70||DL080157_70||Salinispora_tropica_CNB-440_58_50||Salinispora_tropica_CNB-440_58_75||FJ952082_70||Streptomyces_bingchenggensis_BCW-1_14_4||Frankia_alni_ACN14a_79_38||AY118081_36||DQ351275_83||DL080157_83||AY118081_48||AY623658_28||AY509120_32||AY623658_48…	99.32||97.65||95.57||90.66||90.66||86.82||86.64||84.05||82.19||82.19||82.04||81.82||81.0||80.32||79.87||79.83||79.77||79.77||79.69||79.65||79.57||79.5||79.49||79.47||79.45||79.44||79.44||79.4||79.36||79.19||79.16||79.16||79.15||79.13||79.13||78.96||78.96||78.96||78.92||78.82||78.73||78.72||78.72||78.61||78.61||78.6||78.51||78.47||78.47||78.47||78.4||78.35||78.34||78.29||78.24||78.09||78.05||78.05…
AB089954_27	AB089954_32||AB089954_38||AB089954_11	99.32||97.65||95.57
AB089954_28	AB089954_32||AB089954_38||AB089954_12	99.32||97.65||95.57
AB089954_29	AB089954_36||AB089954_9||AB089954_25||Streptomyces_bingchenggensis_BCW-1_37_15||Streptomyces_scabiei_87.22_154_8||DQ149987_8||Frankia_sp._EAN1pec_74_21||EU220288_3||AY118081_47||AY509120_47||AB363939_68||DQ249342_35||DQ885223_40||AY118081_35||DQ249342_28||AY118081_51||DQ885223_64||AY509120_43||AB363939_72||DQ351275_78||DL080157_78||AY509120_31||AY118081_30||AF263912_98||DQ630728_10||DQ351275_53||…	93.3||91.65||86.62||80.88||79.78||79.57||79.47||79.13||78.61||78.51||78.27||78.21||78.07||78.01||77.97||77.94||77.75||77.72||77.63||77.52||77.52||77.48||77.43||77.39||77.37||77.3||77.3||77.18||77.06||77.04||76.9||76.72||76.7||76.66||76.59||76.58||76.5||76.48||76.44||76.33||76.23||76.17||76.11||75.94||75.94||75.75||75.72||75.68||75.47||75.4||75.33||75.2||75.19||75.19||75.18||75.18||75.17||75.16||7…
AB089954_30	AB089954_37||AB089954_10||AB089954_26||DQ351275_65||DQ351275_66||DL080157_65||DL080157_66||Streptomyces_bingchenggensis_BCW-1_37_15||Streptomyces_bingchenggensis_BCW-1_14_50||Streptomyces_bingchenggensis_BCW-1_14_51||Salinispora_tropica_CNB-440_58_49||Salinispora_tropica_CNB-440_58_50||Salinispora_tropica_CNB-440_58_74||Salinispora_tropica_CNB-440_58_75||Streptomyces_scabiei_87.22_154_9||DQ351275…	93.3||91.65||86.62||81.34||81.34||81.34||81.34||80.88||80.67||80.67||79.88||79.88||79.83||79.83||79.78||79.75||79.75||79.75||79.75||79.57||79.47||79.43||79.43||79.43||79.43||79.34||79.34||79.13||78.94||78.94||78.83||78.83||78.74||78.74||78.61||78.59||78.51||78.42||78.27||78.21||78.14||78.14||78.07||78.01||77.97||77.97||77.97||77.94||77.94||77.82||77.75||77.75||77.72||77.63||77.63||77.62||77.62||7…
AB089954_31	AB089954_26||AB089954_38||AB089954_11||Streptomyces_avermitilis_MA-4680_21_67||Streptomyces_avermitilis_MA-4680_21_72||Streptomyces_bingchenggensis_BCW-1_37_4	99.32||93.3||91.65||78.42||76.11||73.46
AB089954_32	AB089954_27||AB089954_28||AB089954_38||AB089954_12	99.32||99.32||93.3||91.65
AB089954_33	AY509120_51	74.78
AB089954_34	EU108007_79||AY509120_52	74.82||74.78
AB089954_35	EU108007_80||AY509120_53	74.82||74.78
AB089954_36	AB089954_29||AB089954_9||AB089954_25||Streptomyces_bingchenggensis_BCW-1_37_15||Streptomyces_bingchenggensis_BCW-1_37_26||EU220288_8||EU220288_20||Streptomyces_griseus_griseus_NBRC_13350_127_41||Salinispora_tropica_CNB-440_58_74||Salinispora_tropica_CNB-440_58_49||AY118081_35||EU220288_3||AY509120_31||AY118081_58||AY509120_48||Streptomyces_bingchenggensis_BCW-1_50_22||AB363939_68||DQ630728_1||AY1…	93.31||91.78||86.82||80.25||80.25||80.07||79.84||79.54||79.34||79.32||79.0||78.96||78.87||78.48||78.4||78.35||78.3||78.29||78.28||78.04||77.91||77.77||77.73||77.68||77.61||77.55||77.55||77.36||77.36||77.36||77.36||77.36||77.36||77.36||77.28||77.28||77.26||77.24||77.2||77.17||77.1||77.1||77.0||76.95||76.8||76.78||76.77||76.75||76.74||76.71||76.71||76.67||76.67||76.65||76.59||76.56||76.4||76.4||76.…
AB089954_37	AB089954_26||AB089954_30||AB089954_10||AB089954_26||EU220288_9||EU220288_21||Streptomyces_griseus_griseus_NBRC_13350_127_42||Salinispora_tropica_CNB-440_58_75||Salinispora_tropica_CNB-440_58_50||AY118081_36||EU220288_4||AY509120_32||AY118081_59||AY509120_48||Streptomyces_bingchenggensis_BCW-1_50_23||AB363939_69||DQ630728_1||AY118081_48||Streptomyces_bingchenggensis_BCW-1_14_51||AY623658_28||AB363…	97.65||93.31||91.78||86.82||80.07||79.84||79.54||79.34||79.32||79.0||78.96||78.87||78.48||78.4||78.35||78.3||78.29||78.28||78.04||77.91||77.77||77.77||77.73||77.68||77.61||77.55||77.55||77.36||77.36||77.36||77.36||77.36||77.36||77.36||77.28||77.28||77.28||77.28||77.26||77.24||77.2||77.17||77.17||77.1||77.1||77.1||77.0||76.95||76.8||76.8||76.78||76.77||76.75||76.74||76.74||76.71||76.71||76.71||76.…
AB089954_38	AB089954_27||AB089954_28||AB089954_31||AB089954_32||AB089954_11	97.65||97.65||93.31||93.31||91.78
AB089954_39	AB089954_12||AB089954_13	91.78||76.87
AB089954_40	AB089954_13	76.87
AB089954_41	Actinosynnema_mirum_DSM_43827_52_66||Actinosynnema_mirum_DSM_43827_52_67||AF040570_20||Streptomyces_bingchenggensis_BCW-1_32_62||Streptomyces_bingchenggensis_BCW-1_178_64||AF521085_37||AY310323_39||Salinispora_arenicola_CNS-205_55_58||Actinosynnema_mirum_DSM_43827_90_25||Streptomyces_bingchenggensis_BCW-1_32_78||FJ872525_10||AF040570_41||Frankia_sp._EAN1pec_67_7||Frankia_alni_ACN14a_66_26||FJ8097…	76.68||76.68||76.22||76.2||75.88||75.73||75.53||75.28||75.19||75.02||74.98||74.94||74.87||74.85||74.82||74.8||74.7||74.62||74.53||74.37||74.3||74.3||74.3||74.26||74.1||74.04||74.04||74.01||73.92||73.85||73.84||73.82||73.8||73.79||73.79||73.73||73.73||73.64||73.57||73.55||73.51||73.51||73.51||73.51||73.45||73.38||73.37||73.37||73.35||73.23||73.14||73.13||72.92||72.92||72.92||72.88||72.83||72.53||7…
AB089954_42	AF040570_20||Streptomyces_bingchenggensis_BCW-1_32_63||Streptomyces_bingchenggensis_BCW-1_178_65||AF521085_37||Salinispora_arenicola_CNS-205_55_59||Actinosynnema_mirum_DSM_43827_90_26||Streptomyces_bingchenggensis_BCW-1_32_79||Streptomyces_bingchenggensis_BCW-1_32_80||FJ872525_11||AF040570_42||AF040570_43||EU301739_67||Frankia_sp._EAN1pec_67_8||Frankia_alni_ACN14a_66_27||Frankia_alni_ACN14a_66_28…	76.22||76.2||75.88||75.73||75.28||75.19||75.02||75.02||74.98||74.94||74.94||74.89||74.87||74.85||74.85||74.82||74.8||74.7||74.7||74.62||74.53||74.37||74.3||74.3||74.3||74.26||74.26||74.1||74.04||74.04||74.04||74.01||74.01||73.92||73.85||73.84||73.84||73.82||73.82||73.8||73.79||73.79||73.73||73.73||73.73||73.64||73.64||73.57||73.57||73.55||73.51||73.51||73.51||73.51||73.51||73.45||73.45||73.38||73…
AB089954_43	EU301739_67||FJ872523_66	74.89||73.11
AB089954_44	EU301739_69	71.9
AB089954_45	EU108007_79||EU108007_80||FJ809786_94||FJ809786_95||EU301739_70	74.25||74.25||71.91||71.91||71.9
AB089954_46	-
AB089954_47	AF079762_6||AF521878_7||Saccharopolyspora_erythraea_NRRL_2338_17_54	77.46||77.11||76.44
AB089954_48	AF079762_7||AY509120_6||AF521878_8||Saccharopolyspora_erythraea_NRRL_2338_17_55||AF521878_10||AF079762_9||AY118081_10||BD420675_3	77.46||77.31||77.11||76.44||75.9||75.77||75.66||73.95
AB089954_49	AY509120_7||AF237894_6||AF521878_11||AF521878_12||AF079762_10||AY118081_11||BD420675_4	77.31||76.85||75.9||75.9||75.77||75.66||73.95
AB089954_50	AF521878_12||AF079762_11||AF237894_7	78.21||77.62||76.85
AB089954_51	AF521878_13||AF079762_12||AF237894_7	78.21||77.62||76.85
AB089954_52	Saccharopolyspora_erythraea_NRRL_2338_17_44	71.23
AB089954_53	Saccharopolyspora_erythraea_NRRL_2338_17_45	71.23
AB089954_54	-
AB089954_55	Catenulispora_acidiphila_DSM_44928_155_49||Catenulispora_acidiphila_DSM_44928_155_50	75.84||75.84
AB089954_56	AM709784_4||BD420675_22||Actinosynnema_mirum_DSM_43827_125_12||AJ578458_11||FN565485_13||AJ011500_14||AJ006985_20||Streptomyces_bingchenggensis_BCW-1_204_32||AF164960_7||AF333038_22	80.29||78.88||76.0||75.77||75.49||75.48||75.27||75.11||73.66||73.54
AB089954_57	AM709784_5||BD420675_23||Actinosynnema_mirum_DSM_43827_125_13||AJ578458_12||FN565485_13||AJ011500_14||AJ006985_20||Streptomyces_bingchenggensis_BCW-1_204_33||AF164960_7||AF333038_23||Geobacter_sp._M21_9_0	80.29||78.88||76.0||75.77||75.49||75.48||75.27||75.11||73.66||73.54||72.38
AB089954_58	-
AM071396_0	Trichodesmium_erythraeum_IMS101_52_3||Trichodesmium_erythraeum_IMS101_52_4||Cyanothece_sp._ATCC_51142_60_2||Cyanothece_sp._ATCC_51142_60_3||Synechocystis_sp._PCC_6803_27_9||Synechocystis_sp._PCC_6803_27_10||Anabaena_variabilis_ATCC_29413_51_10||Anabaena_variabilis_ATCC_29413_51_11||Acaryochloris_marina_MBIC11017_19_0||Acaryochloris_marina_MBIC11017_19_1||Bacillus_thuringiensis_BMB171_2_5||Bacillu…	92.18||92.18||92.13||92.13||89.82||89.82||89.62||89.62||89.15||89.15||88.73||88.73||88.73||88.73||88.73||88.73||88.73||88.73||88.73||88.73||88.73||88.73||88.73||88.73||88.73||88.73||88.73||88.73||88.73||88.73||88.73||88.73||88.73||88.73||88.73||88.73||88.73||88.73||88.73||88.73||88.73||88.73||88.73||88.73||88.73||88.73||88.73||88.73||88.73||88.73||88.73||88.73||88.73||88.73||88.73||88.73||88.73||…
AM071396_1	-
AM071396_2	FJ609416_0||Microcystis_aeruginosa_NIES-843_88_21	81.49||81.47
AM071396_3	FJ609416_1||Microcystis_aeruginosa_NIES-843_88_22	81.49||81.47
AM071396_4	FJ609416_2||Microcystis_aeruginosa_NIES-843_88_23	81.49||81.47
AM071396_5	FJ609416_3||Microcystis_aeruginosa_NIES-843_88_24	81.49||81.47
AM071396_6	FJ609416_4||Microcystis_aeruginosa_NIES-843_88_25	81.49||81.47
AM071396_7	Microcystis_aeruginosa_NIES-843_88_19||FJ609416_6	81.45||81.0
AM071396_8	Microcystis_aeruginosa_NIES-843_88_20||Microcystis_aeruginosa_NIES-843_88_21||FJ609416_7||FJ609416_8	81.45||81.45||81.0||81.0
AM071396_9	Microcystis_aeruginosa_NIES-843_88_16	80.24
AM071396_10	Microcystis_aeruginosa_NIES-843_88_17	80.24
AM071396_11	Microcystis_aeruginosa_NIES-843_88_18	80.24
AM071396_12	-
AM071396_13	-
AM071396_14	-
AM071396_15	Microcystis_aeruginosa_NIES-843_88_14||Microcystis_aeruginosa_NIES-843_88_15||FJ609416_12||FJ609416_13	85.59||85.59||85.42||85.42
AM071396_16	-
AM071396_17	-
AM071396_18	-
AM071396_19	-
AM071396_20	-
AM071396_21	-
AM071396_22	-
AM071396_23	-
AM071396_24	-
AM071396_25	-
AM071396_26	Cyanothece_sp._PCC_8801_47_28||Cyanothece_sp._PCC_8801_47_31	74.92||74.92
AM071396_27	Cyanothece_sp._PCC_8801_47_29||Cyanothece_sp._PCC_8801_47_31	74.92||74.92
AM071396_28	-
AM071396_29	-
AM071396_30	-
AM071396_31	-
EF484930_0	Pseudomonas_entomophila_L48_33_13	72.39
EF484930_1	Pseudomonas_entomophila_L48_33_14	72.39
EF484930_2	Pseudomonas_entomophila_L48_33_15||Pseudomonas_entomophila_L48_33_16	72.39||72.39
EF484930_3	-
EF484930_4	-
EF484930_5	-
EF484930_6	-
EF484930_7	-
EF484930_8	-
EF484930_9	Pseudomonas_entomophila_L48_33_2	77.69
EF484930_10	Pseudomonas_entomophila_L48_33_0||Pseudomonas_entomophila_L48_33_3	78.06||77.69
EF484930_11	Pseudomonas_entomophila_L48_33_1||Pseudomonas_entomophila_L48_33_4||Pseudomonas_putida_KT2440_26_3	78.06||77.69||72.66
EF484930_12	Pseudomonas_entomophila_L48_33_2||Pseudomonas_entomophila_L48_33_5||Pseudomonas_putida_KT2440_26_4	78.06||77.69||72.66
EF484930_13	Pseudomonas_entomophila_L48_33_3||Pseudomonas_entomophila_L48_33_6	78.06||77.69
EF484930_14	Pseudomonas_entomophila_L48_33_4||Pseudomonas_entomophila_L48_33_7	78.06||77.69
EF484930_15	Pseudomonas_entomophila_L48_33_5	78.06
EF484930_16	Pseudomonas_entomophila_L48_33_6	78.06
Yersinia_pestis_Z176003_48_0	Yersinia_pestis_CO92_48_4	100.0
Yersinia_pestis_Z176003_48_1	Yersinia_pestis_CO92_48_5	100.0
Yersinia_pestis_Z176003_48_2	Yersinia_pestis_Nepal516_1_4||Yersinia_pestis_CO92_48_6	100.0||100.0
Yersinia_pestis_Z176003_48_3	Yersinia_pestis_Nepal516_1_5||Yersinia_pestis_CO92_48_7	100.0||100.0
Yersinia_pestis_Z176003_48_4	Yersinia_pestis_Nepal516_1_6||Yersinia_pestis_CO92_48_8	100.0||100.0
Yersinia_pestis_Z176003_48_5	Yersinia_pestis_Nepal516_1_7||Yersinia_pestis_CO92_48_9	100.0||100.0
Yersinia_pestis_Z176003_48_6	Yersinia_pestis_Nepal516_1_8||Yersinia_pestis_CO92_48_10	100.0||100.0
Yersinia_pestis_Z176003_48_7	Yersinia_pestis_Nepal516_1_9	100.0
Yersinia_pestis_Z176003_48_8	Yersinia_pestis_Nepal516_1_10	100.0
Yersinia_pestis_Z176003_48_9	Yersinia_pestis_Nepal516_1_11	100.0
Yersinia_pestis_Z176003_48_10	Yersinia_pestis_Nepal516_1_12	100.0
Yersinia_pestis_Z176003_48_11	-
Yersinia_pestis_Z176003_37_0	Yersinia_pestis_CO92_36_3||Yersinia_pestis_KIM_27_12||Yersinia_pestis_D106004_28_8||Yersinia_pestis_D182038_18_13||Yersinia_pestis_Antiqua_32_0||Yersinia_pestis_Antiqua_21_6||Yersinia_pestis_Angola_3_6||Yersinia_pestis_CO92_27_11||Yersinia_pestis_KIM_24_0||Yersinia_pestis_Angola_24_12||Yersinia_pestis_D106004_28_3||Yersinia_pestis_D106004_19_12||Yersinia_pestis_Angola_23_10||Yersinia_pestis_bv_Mi…	100.0||100.0||100.0||100.0||100.0||100.0||100.0||100.0||100.0||100.0||99.92||99.92||99.92||99.92||99.92||99.92||99.85||99.85||99.62||89.16||89.16||89.16||88.02||88.02||87.87||87.87||87.35||86.7||86.4||86.38||86.11||85.78||84.92
Yersinia_pestis_Z176003_37_1	Yersinia_pestis_CO92_36_4||Yersinia_pestis_KIM_27_13||Yersinia_pestis_D106004_28_9||Yersinia_pestis_D182038_18_14||Yersinia_pestis_D182038_18_15||Yersinia_pestis_Antiqua_32_1||Yersinia_pestis_Antiqua_21_7||Yersinia_pestis_Antiqua_21_8||Yersinia_pestis_Angola_3_7||Yersinia_pestis_Angola_3_8||Yersinia_pestis_CO92_27_12||Yersinia_pestis_KIM_24_1||Yersinia_pestis_Angola_24_13||Yersinia_pestis_Pestoid…	100.0||100.0||100.0||100.0||100.0||100.0||100.0||100.0||100.0||100.0||100.0||100.0||100.0||100.0||99.92||99.92||99.92||99.92||99.92||99.92||99.92||99.85||99.85||99.85||99.85||99.62||99.62||89.16||89.16||89.16||89.16||88.02||88.02||88.02||88.02||87.87||87.87||87.87||87.87||86.7||86.38||86.11||85.78||84.92
Yersinia_pestis_Z176003_37_2	Yersinia_pestis_CO92_36_5	100.0
Yersinia_pestis_Z176003_37_3	Yersinia_pestis_CO92_36_6	100.0
Yersinia_pestis_Z176003_37_4	Yersinia_pestis_CO92_36_7	100.0
Yersinia_pestis_Z176003_37_5	Yersinia_pestis_CO92_36_8	100.0
Yersinia_pestis_Z176003_37_6	Yersinia_pestis_CO92_36_9	100.0
Yersinia_pestis_Z176003_37_7	Yersinia_pestis_CO92_36_10	100.0
Yersinia_pestis_Z176003_37_8	Yersinia_pestis_CO92_36_11	100.0
Yersinia_pestis_Z176003_37_9	Yersinia_pestis_CO92_36_12	100.0
Yersinia_pestis_Z176003_37_10	Yersinia_pestis_CO92_36_13	100.0
Yersinia_pestis_Z176003_37_11	Yersinia_pestis_CO92_36_14	100.0
Yersinia_pestis_Z176003_37_12	Yersinia_pestis_CO92_36_15	100.0
Yersinia_pestis_Z176003_37_13	Yersinia_pestis_CO92_36_16||Yersinia_pestis_Pestoides_F_29_0	100.0||99.23
Yersinia_pestis_Z176003_37_14	Yersinia_pestis_Pestoides_F_29_1	99.23
Yersinia_pestis_Z176003_37_15	Yersinia_pestis_Pestoides_F_29_2	99.23
Yersinia_pestis_Z176003_37_16	Yersinia_pestis_Pestoides_F_29_2	99.23
Yersinia_pestis_Z176003_37_17	-
Yersinia_pestis_Z176003_24_0	-
Yersinia_pestis_Z176003_24_1	-
Yersinia_pestis_Z176003_24_2	-
Yersinia_pestis_Z176003_24_3	-
Yersinia_pestis_Z176003_24_4	-
Yersinia_pestis_Z176003_24_5	Escherichia_coli_E24377A_37_10	86.93
Yersinia_pestis_Z176003_24_6	Escherichia_coli_E24377A_37_11	86.93
Yersinia_pestis_Z176003_24_7	-
Yersinia_pestis_Z176003_24_8	-
Yersinia_pestis_Z176003_24_9	-
Yersinia_pestis_Z176003_24_10	-
Yersinia_pestis_Z176003_24_11	-
Yersinia_pestis_Z176003_24_12	-
Yersinia_pestis_Z176003_24_13	-
Yersinia_pestis_Z176003_24_14	-
Yersinia_pestis_Z176003_10_0	-
Yersinia_pestis_Z176003_10_1	-
Yersinia_pestis_Z176003_10_2	-
Yersinia_pestis_Z176003_10_3	-
Yersinia_pestis_Z176003_10_4	-
Yersinia_pestis_Z176003_10_5	Yersinia_pestis_Pestoides_F_12_0	100.0
Yersinia_pestis_Z176003_10_6	Yersinia_pestis_Pestoides_F_12_1	100.0
Yersinia_pestis_Z176003_10_7	Yersinia_pestis_Pestoides_F_12_2	100.0
Yersinia_pestis_Z176003_10_8	Yersinia_pestis_Pestoides_F_12_3	100.0
Yersinia_pestis_Z176003_10_9	Yersinia_pestis_Pestoides_F_12_4	100.0
Yersinia_pestis_Z176003_10_10	Yersinia_pestis_Pestoides_F_12_5	100.0
Yersinia_pestis_Z176003_10_11	Yersinia_pestis_Pestoides_F_12_6	100.0
Yersinia_pestis_Z176003_10_12	Yersinia_pestis_Pestoides_F_12_7	100.0
Yersinia_pestis_Z176003_10_13	Yersinia_pestis_Pestoides_F_12_8	100.0
Yersinia_pestis_Z176003_10_14	Yersinia_pestis_Pestoides_F_12_9	100.0
Yersinia_pestis_Z176003_10_15	-
Yersinia_pestis_Z176003_10_16	-
Yersinia_pestis_Z176003_10_17	-
Yersinia_pestis_Z176003_20_0	Yersinia_pestis_CO92_18_0||Yersinia_enterocolitica_enterocolitica_8081_19_1	100.0||84.79
Yersinia_pestis_Z176003_20_1	Yersinia_pestis_CO92_18_1||Yersinia_enterocolitica_enterocolitica_8081_19_2	100.0||84.79
Yersinia_pestis_Z176003_20_2	Yersinia_pestis_CO92_18_2||Yersinia_enterocolitica_enterocolitica_8081_19_4	100.0||81.54
Yersinia_pestis_Z176003_20_3	Yersinia_pestis_CO92_18_3||Yersinia_enterocolitica_enterocolitica_8081_19_5||Yersinia_enterocolitica_enterocolitica_8081_19_5	100.0||85.13||81.54
Yersinia_pestis_Z176003_20_4	Yersinia_pestis_CO92_18_4||Yersinia_enterocolitica_enterocolitica_8081_19_6	100.0||85.13
Yersinia_pestis_Z176003_20_5	Yersinia_pestis_CO92_18_5||Yersinia_enterocolitica_enterocolitica_8081_19_6	100.0||85.13
Yersinia_pestis_Z176003_20_6	Yersinia_pestis_CO92_18_6	100.0
Yersinia_pestis_Z176003_20_7	Yersinia_pestis_CO92_18_7	100.0
Yersinia_pestis_Z176003_20_8	Yersinia_pestis_CO92_18_8	100.0
Yersinia_pestis_Z176003_20_9	Yersinia_pestis_CO92_18_9||Yersinia_enterocolitica_enterocolitica_8081_19_9	100.0||79.6
Yersinia_pestis_Z176003_20_10	Yersinia_pestis_CO92_18_10||Yersinia_enterocolitica_enterocolitica_8081_19_10	100.0||79.6
Yersinia_pestis_Z176003_20_11	Yersinia_pestis_CO92_18_11||Yersinia_enterocolitica_enterocolitica_8081_19_11||Yersinia_enterocolitica_enterocolitica_8081_19_11||Yersinia_enterocolitica_enterocolitica_8081_19_12	100.0||79.6||78.04||78.04
Yersinia_pestis_Z176003_20_12	Yersinia_pestis_CO92_18_12	100.0
Yersinia_pestis_Z176003_20_13	-
Yersinia_pestis_Z176003_20_14	-
Yersinia_pestis_Z176003_21_0	Yersinia_pestis_Antiqua_14_6||Yersinia_pestis_CO92_19_7	99.99||99.93
Yersinia_pestis_Z176003_21_1	Yersinia_pestis_Antiqua_14_7||Yersinia_pestis_CO92_19_8	99.99||99.93
Yersinia_pestis_Z176003_21_2	Yersinia_pestis_Antiqua_14_8||Yersinia_pestis_CO92_19_9	99.99||99.93
Yersinia_pestis_Z176003_21_3	Yersinia_pestis_Antiqua_14_9||Yersinia_pestis_CO92_19_10	99.99||99.93
Yersinia_pestis_Z176003_21_4	Yersinia_pestis_Antiqua_14_10||Yersinia_pestis_CO92_19_11||Photorhabdus_asymbiotica_42_10||Photorhabdus_asymbiotica_42_11	99.99||99.93||79.72||79.72
Yersinia_pestis_Z176003_21_5	Yersinia_pestis_Antiqua_14_11||Yersinia_pestis_CO92_19_12	99.99||99.93
Yersinia_pestis_Z176003_21_6	Yersinia_pestis_Antiqua_14_12||Yersinia_pestis_CO92_19_13	99.99||99.93
Yersinia_pestis_Z176003_21_7	Yersinia_pestis_Antiqua_14_13||Yersinia_pestis_CO92_19_14	99.99||99.93
Yersinia_pestis_Z176003_21_8	Yersinia_pestis_Antiqua_14_14||Yersinia_pestis_CO92_19_15	99.99||99.93
Yersinia_pestis_Z176003_21_9	Yersinia_pestis_Antiqua_14_15||Yersinia_pestis_CO92_19_16	99.99||99.93
Yersinia_pestis_Z176003_21_10	Yersinia_pestis_Antiqua_14_16||Yersinia_pestis_Antiqua_14_17||Yersinia_pestis_CO92_19_17||Yersinia_pestis_Antiqua_14_17	99.99||99.99||99.93||99.84
Yersinia_pestis_Z176003_21_11	Yersinia_pestis_CO92_19_18||Yersinia_pestis_Antiqua_14_17	99.93||99.84
Yersinia_pestis_Z176003_21_12	Yersinia_pestis_CO92_19_19	99.93
Yersinia_pestis_Z176003_21_13	-
Yersinia_pestis_Z176003_21_14	-
Yersinia_pestis_Z176003_21_15	-
Yersinia_pestis_Z176003_21_16	Shigella_boydii_CDC_3083-94_19_0||Shigella_boydii_CDC_3083-94_19_1||Escherichia_coli_UMN026_21_2||Escherichia_coli_UMN026_21_3	74.27||74.27||74.01||74.01
Yersinia_pestis_Z176003_21_17	-
Yersinia_pestis_Z176003_21_18	Yersinia_pestis_Antiqua_16_0	100.0
Yersinia_pestis_Z176003_21_19	Yersinia_pestis_Antiqua_16_0	100.0
Yersinia_pestis_Z176003_21_20	-
Yersinia_pestis_Z176003_9_0	Yersinia_pestis_CO92_9_13||Yersinia_pseudotuberculosis_IP_31758_13_24	100.0||99.81
Yersinia_pestis_Z176003_9_1	Yersinia_pestis_CO92_9_14||Yersinia_pseudotuberculosis_IP_31758_13_25	100.0||99.81
Yersinia_pestis_Z176003_9_2	Yersinia_pestis_CO92_9_15	100.0
Yersinia_pestis_Z176003_9_3	Yersinia_pestis_CO92_9_16	100.0
Yersinia_pestis_Z176003_9_4	Yersinia_pestis_CO92_9_17	100.0
Yersinia_pestis_Z176003_9_5	Yersinia_pestis_CO92_9_18	100.0
Yersinia_pestis_Z176003_9_6	Yersinia_pestis_CO92_9_19	100.0
Yersinia_pestis_Z176003_9_7	Yersinia_pestis_CO92_9_20	100.0
Yersinia_pestis_Z176003_9_8	Yersinia_pestis_CO92_9_21	100.0
Yersinia_pestis_Z176003_9_9	Yersinia_pestis_CO92_9_22	100.0
Yersinia_pestis_Z176003_9_10	Yersinia_pestis_CO92_9_23	100.0
Yersinia_pestis_Z176003_9_11	Yersinia_pestis_CO92_9_24||Yersinia_pestis_CO92_9_25	100.0||100.0
Yersinia_pestis_Z176003_9_12	-
Yersinia_pestis_Z176003_9_13	-
Yersinia_pestis_Z176003_9_14	-
Yersinia_pestis_Z176003_9_15	-
Yersinia_pestis_Z176003_9_16	-
Yersinia_pestis_Z176003_9_17	-
Yersinia_pestis_Z176003_9_18	-
Yersinia_pestis_Z176003_9_19	-
Yersinia_pestis_Z176003_9_20	-
Yersinia_pestis_Z176003_9_21	-
Yersinia_pestis_Z176003_9_22	-
Yersinia_pestis_Z176003_9_23	-
Yersinia_pestis_Z176003_9_24	-
Yersinia_pestis_Z176003_9_25	-
Yersinia_pestis_Z176003_9_26	AM384990_0||Erwinia_amylovora_CFBP1430_5_3||Cronobacter_turicensis_35_0	85.81||84.43||83.98
Yersinia_pestis_Z176003_9_27	AM384990_1||Erwinia_amylovora_CFBP1430_5_4||Cronobacter_turicensis_35_1	85.81||84.43||83.98
Yersinia_pestis_Z176003_9_28	Erwinia_amylovora_CFBP1430_5_5||Cronobacter_turicensis_35_1	84.43||83.98
Yersinia_pestis_Z176003_9_29	-
Yersinia_pestis_Z176003_29_0	Serratia_proteamaculans_568_45_1||Escherichia_coli_E24377A_39_20||Escherichia_coli_O157:H7_Sakai_40_7||Escherichia_coli_UMN026_31_13	81.87||78.17||78.09||77.75
Yersinia_pestis_Z176003_29_1	Serratia_proteamaculans_568_45_2||Escherichia_coli_E24377A_39_21||Escherichia_coli_O157:H7_Sakai_40_8||Escherichia_coli_UMN026_31_14||Escherichia_coli_UMN026_31_15	81.87||78.17||78.09||77.75||77.75
Yersinia_pestis_Z176003_29_2	Serratia_proteamaculans_568_45_3	80.42
Yersinia_pestis_Z176003_29_3	Serratia_proteamaculans_568_45_4	80.42
Yersinia_pestis_Z176003_29_4	-
Yersinia_pestis_Z176003_29_5	-
Zunongwangia_profunda_SM-A87_8_0	-
Zunongwangia_profunda_SM-A87_8_1	-
Zunongwangia_profunda_SM-A87_8_2	-
Zunongwangia_profunda_SM-A87_8_3	-
Zunongwangia_profunda_SM-A87_8_4	-
Zunongwangia_profunda_SM-A87_8_5	-
Zunongwangia_profunda_SM-A87_8_6	-
Zunongwangia_profunda_SM-A87_8_7	Sulfurospirillum_deleyianum_DSM_6946_11_23	72.61
Zunongwangia_profunda_SM-A87_8_8	Sulfurospirillum_deleyianum_DSM_6946_11_24	72.61
Zunongwangia_profunda_SM-A87_8_9	-
Zunongwangia_profunda_SM-A87_8_10	-
Zunongwangia_profunda_SM-A87_8_11	-
Zunongwangia_profunda_SM-A87_8_12	-
Zunongwangia_profunda_SM-A87_8_13	-
Zunongwangia_profunda_SM-A87_8_14	-
Zunongwangia_profunda_SM-A87_8_15	-
Zunongwangia_profunda_SM-A87_8_16	-
Zunongwangia_profunda_SM-A87_8_17	-
Zunongwangia_profunda_SM-A87_6_0	-
Zunongwangia_profunda_SM-A87_6_1	-
Zunongwangia_profunda_SM-A87_6_2	-
Zunongwangia_profunda_SM-A87_6_3	-
Zunongwangia_profunda_SM-A87_6_4	Gramella_forsetii_KT0803_2_3||Gramella_forsetii_KT0803_2_4	78.34||78.34
Zunongwangia_profunda_SM-A87_6_5	-
Zunongwangia_profunda_SM-A87_6_6	-
Zunongwangia_profunda_SM-A87_6_7	-
Zunongwangia_profunda_SM-A87_6_8	-
Zunongwangia_profunda_SM-A87_6_9	-
Zunongwangia_profunda_SM-A87_6_10	-
Zunongwangia_profunda_SM-A87_6_11	Gramella_forsetii_KT0803_2_10||Gramella_forsetii_KT0803_2_11	74.59||74.59
Zunongwangia_profunda_SM-A87_6_12	-
Zunongwangia_profunda_SM-A87_0_0	Gramella_forsetii_KT0803_40_4	74.64
Zunongwangia_profunda_SM-A87_0_1	Gramella_forsetii_KT0803_40_5||Flavobacterium_johnsoniae_UW101_15_0	74.64||72.72
Zunongwangia_profunda_SM-A87_0_2	Gramella_forsetii_KT0803_40_6||Flavobacterium_johnsoniae_UW101_15_1	74.64||72.72
Zunongwangia_profunda_SM-A87_0_3	Gramella_forsetii_KT0803_40_7	74.64
Zunongwangia_profunda_SM-A87_0_4	Gramella_forsetii_KT0803_40_8	74.64
Zunongwangia_profunda_SM-A87_0_5	-
Zunongwangia_profunda_SM-A87_0_6	-
Zunongwangia_profunda_SM-A87_0_7	-
Zunongwangia_profunda_SM-A87_27_0	-
Zunongwangia_profunda_SM-A87_27_1	Gramella_forsetii_KT0803_24_27||Gramella_forsetii_KT0803_24_28	72.66||72.66
Zunongwangia_profunda_SM-A87_27_2	-
Zunongwangia_profunda_SM-A87_27_3	-
Zunongwangia_profunda_SM-A87_51_0	-
Zunongwangia_profunda_SM-A87_51_1	-
Zunongwangia_profunda_SM-A87_51_2	-
Zunongwangia_profunda_SM-A87_51_3	-
Zunongwangia_profunda_SM-A87_51_4	-
Zunongwangia_profunda_SM-A87_51_5	-
Zunongwangia_profunda_SM-A87_51_6	-
Zunongwangia_profunda_SM-A87_51_7	-
Zunongwangia_profunda_SM-A87_51_8	-
Zunongwangia_profunda_SM-A87_51_9	-
Zunongwangia_profunda_SM-A87_51_10	-
Zunongwangia_profunda_SM-A87_51_11	-
Zunongwangia_profunda_SM-A87_51_12	-
Zunongwangia_profunda_SM-A87_51_13	-
Zunongwangia_profunda_SM-A87_51_14	-
Zunongwangia_profunda_SM-A87_51_15	-
Zunongwangia_profunda_SM-A87_51_16	-
Zunongwangia_profunda_SM-A87_51_17	-
Zunongwangia_profunda_SM-A87_51_18	-
Zunongwangia_profunda_SM-A87_51_19	-
Zunongwangia_profunda_SM-A87_51_20	-
Zunongwangia_profunda_SM-A87_51_21	-
Zunongwangia_profunda_SM-A87_51_22	-
Zunongwangia_profunda_SM-A87_51_23	-
Zunongwangia_profunda_SM-A87_51_24	-
Zunongwangia_profunda_SM-A87_51_25	-
Zunongwangia_profunda_SM-A87_14_0	-
Zunongwangia_profunda_SM-A87_14_1	-
Zunongwangia_profunda_SM-A87_14_2	-
Zunongwangia_profunda_SM-A87_14_3	-
Zunongwangia_profunda_SM-A87_14_4	-
Zunongwangia_profunda_SM-A87_14_5	-
Zunongwangia_profunda_SM-A87_14_6	-
Zunongwangia_profunda_SM-A87_14_7	-
Zunongwangia_profunda_SM-A87_14_8	-
Zunongwangia_profunda_SM-A87_14_9	-
Zunongwangia_profunda_SM-A87_14_10	-
Zunongwangia_profunda_SM-A87_14_11	-
Zunongwangia_profunda_SM-A87_14_12	-
Zunongwangia_profunda_SM-A87_14_13	-
Zunongwangia_profunda_SM-A87_14_14	-
Zunongwangia_profunda_SM-A87_14_15	-
Zunongwangia_profunda_SM-A87_14_16	-
Zunongwangia_profunda_SM-A87_14_17	-
Zunongwangia_profunda_SM-A87_14_18	-
Zunongwangia_profunda_SM-A87_14_19	-
Zunongwangia_profunda_SM-A87_14_20	-
Zunongwangia_profunda_SM-A87_14_21	-
Zunongwangia_profunda_SM-A87_14_22	-
Zunongwangia_profunda_SM-A87_14_23	-
Zunongwangia_profunda_SM-A87_14_24	Gramella_forsetii_KT0803_24_3	79.11
Zunongwangia_profunda_SM-A87_14_25	Gramella_forsetii_KT0803_24_4	79.11
Zunongwangia_profunda_SM-A87_14_26	-
Zunongwangia_profunda_SM-A87_14_27	-
Zunongwangia_profunda_SM-A87_14_28	-
Zunongwangia_profunda_SM-A87_14_29	-
Zunongwangia_profunda_SM-A87_14_30	-
Zunongwangia_profunda_SM-A87_12_0	-
Zunongwangia_profunda_SM-A87_12_1	-
Zunongwangia_profunda_SM-A87_12_2	-
Zunongwangia_profunda_SM-A87_12_3	-
Zunongwangia_profunda_SM-A87_12_4	-
Zunongwangia_profunda_SM-A87_12_5	-
Zunongwangia_profunda_SM-A87_37_0	-
Zunongwangia_profunda_SM-A87_37_1	-
Zunongwangia_profunda_SM-A87_37_2	-
Zunongwangia_profunda_SM-A87_37_3	-
Zunongwangia_profunda_SM-A87_37_4	-
Zunongwangia_profunda_SM-A87_37_5	-
Zunongwangia_profunda_SM-A87_37_6	-
Zunongwangia_profunda_SM-A87_37_7	-
Zunongwangia_profunda_SM-A87_37_8	-
Zunongwangia_profunda_SM-A87_37_9	-
Zunongwangia_profunda_SM-A87_37_10	-
Zunongwangia_profunda_SM-A87_29_0	-
Zunongwangia_profunda_SM-A87_29_1	-
Zunongwangia_profunda_SM-A87_29_2	-
Zunongwangia_profunda_SM-A87_29_3	-
Zunongwangia_profunda_SM-A87_29_4	-
Zunongwangia_profunda_SM-A87_29_5	-
Zunongwangia_profunda_SM-A87_29_6	-
Zunongwangia_profunda_SM-A87_29_7	-
Zunongwangia_profunda_SM-A87_29_8	-
HM219853_0	Lactococcus_lactis_subsp._lactis_KF147_16_15||AB362350_0	91.06||83.9
HM219853_1	Lactococcus_lactis_subsp._lactis_KF147_16_16||AB362350_1	91.06||83.9
HM219853_2	Lactococcus_lactis_subsp._lactis_KF147_16_17||AB362350_2	91.06||83.9
HM219853_3	AB362350_3||AB362350_2	83.9||82.54
HM219853_4	AB362350_4||AB362350_3	83.9||82.54
HM219853_5	AB362350_5||AB362350_4	83.9||82.54
HM219853_6	Lactococcus_lactis_subsp._lactis_KF147_16_7||AB362350_6||AB362350_5	97.11||83.9||82.54
HM219853_7	Lactococcus_lactis_subsp._lactis_KF147_16_8||AB362350_6||AB362350_6	97.11||83.9||82.54
HM219853_8	Lactococcus_lactis_cremoris_SK11_4_0||Lactococcus_lactis_cremoris_SK11_4_1||Lactococcus_lactis_subsp._lactis_KF147_16_9||AB362350_7	99.2||99.2||97.11||82.54
HM219853_9	Lactococcus_lactis_subsp._lactis_KF147_16_10||AB362350_8	97.11||82.54
HM219853_10	Lactococcus_lactis_subsp._lactis_KF147_16_11||AB362350_9	97.11||82.54
HM219853_11	Lactococcus_lactis_subsp._lactis_KF147_16_12||AB362350_10	97.11||82.54
HM219853_12	Lactococcus_lactis_subsp._lactis_KF147_16_13||AB362350_11	97.11||82.54
HM219853_13	Lactococcus_lactis_subsp._lactis_KF147_16_14||AB362350_12	97.11||82.54
HM219853_14	Lactococcus_lactis_subsp._lactis_KF147_16_15||Lactococcus_lactis_cremoris_SK11_8_2||Lactococcus_lactis_cremoris_MG1363_9_3||Lactococcus_lactis_cremoris_SK11_6_11||Lactococcus_lactis_cremoris_SK11_19_5||Lactococcus_lactis_cremoris_MG1363_14_7||Lactococcus_lactis_cremoris_MG1363_9_9||AB362350_13	97.11||90.59||90.02||89.76||89.76||89.76||89.56||82.54
HM219853_15	Lactococcus_lactis_cremoris_SK11_8_2||Lactococcus_lactis_cremoris_MG1363_9_4||Lactococcus_lactis_cremoris_SK11_6_12||Lactococcus_lactis_cremoris_SK11_19_5||Lactococcus_lactis_cremoris_MG1363_14_7||Lactococcus_lactis_cremoris_MG1363_9_9	90.59||90.02||89.76||89.76||89.76||89.56
FN178622_0	Streptomyces_griseus_griseus_NBRC_13350_51_11	71.66
FN178622_1	-
FN178622_2	-
FN178622_3	-
FN178622_4	-
FN178622_5	-
FN178622_6	-
Bacillus_cereus_E33L_76_0	-
Bacillus_cereus_E33L_76_1	Clostridium_perfringens_13_6_6||Geobacillus_thermodenitrificans_NG80-2_7_4	76.92||73.25
Bacillus_cereus_E33L_76_2	Clostridium_perfringens_13_6_7||Geobacillus_thermodenitrificans_NG80-2_7_5	76.92||73.25
Bacillus_cereus_E33L_76_3	-
Bacillus_cereus_E33L_76_4	Bacillus_cereus_cytotoxis_NVH_391-98_6_0	82.07
Bacillus_cereus_E33L_76_5	Bacillus_cereus_cytotoxis_NVH_391-98_6_1	82.07
Bacillus_cereus_E33L_76_6	Bacillus_cereus_cytotoxis_NVH_391-98_6_2	82.07
Bacillus_cereus_E33L_76_7	-
Bacillus_cereus_E33L_76_8	-
Bacillus_cereus_E33L_76_9	-
Bacillus_cereus_E33L_38_0	Bacillus_anthracis_Sterne_37_0||Bacillus_thuringiensis_sv_konkukian_97-27_41_0||Bacillus_cereus_ATCC_10987_41_23||Bacillus_cereus_G9842_42_0||Bacillus_thuringiensis_BMB171_39_9	97.8||96.98||92.81||89.62||89.19
Bacillus_cereus_E33L_38_1	Bacillus_anthracis_Sterne_37_1||Bacillus_thuringiensis_sv_konkukian_97-27_41_1||Bacillus_cereus_ATCC_10987_41_24||Bacillus_cereus_G9842_42_1||Bacillus_thuringiensis_BMB171_39_10	97.8||96.66||92.81||89.62||89.19
Bacillus_cereus_E33L_38_2	Bacillus_anthracis_Sterne_37_2||Bacillus_thuringiensis_sv_konkukian_97-27_41_2||Bacillus_cereus_ATCC_10987_41_25||Bacillus_cereus_G9842_42_2||Bacillus_thuringiensis_BMB171_39_11	97.8||96.66||92.81||89.62||89.19
Bacillus_cereus_E33L_38_3	Bacillus_anthracis_Sterne_37_3||Bacillus_thuringiensis_sv_konkukian_97-27_41_3||Bacillus_cereus_ATCC_10987_41_26||Bacillus_cereus_G9842_42_3||Bacillus_thuringiensis_BMB171_39_12	97.8||96.66||92.81||89.62||89.19
Bacillus_cereus_E33L_38_4	Bacillus_anthracis_Sterne_37_4||Bacillus_thuringiensis_sv_konkukian_97-27_41_4||Bacillus_cereus_ATCC_10987_41_27||Bacillus_cereus_G9842_42_4||Bacillus_thuringiensis_BMB171_39_13	97.8||96.66||92.81||89.62||89.19
Bacillus_cereus_E33L_38_5	Bacillus_thuringiensis_Al_Hakam_41_0||Bacillus_anthracis_Sterne_37_5||Bacillus_thuringiensis_sv_konkukian_97-27_41_5||Bacillus_cereus_ATCC_10987_41_28||Bacillus_cereus_G9842_42_5||Bacillus_thuringiensis_BMB171_39_14	97.94||97.8||96.66||92.81||89.62||89.19
Bacillus_cereus_E33L_38_6	Bacillus_thuringiensis_Al_Hakam_41_1||Bacillus_anthracis_Sterne_37_6||Bacillus_thuringiensis_sv_konkukian_97-27_41_6||Bacillus_cereus_ATCC_10987_41_29||Bacillus_cereus_G9842_42_6||Bacillus_thuringiensis_BMB171_39_15	97.94||97.8||96.66||92.81||89.62||89.19
Bacillus_cereus_E33L_38_7	Bacillus_thuringiensis_sv_konkukian_97-27_41_10||Bacillus_thuringiensis_Al_Hakam_41_2||Bacillus_anthracis_Sterne_37_7||Bacillus_thuringiensis_sv_konkukian_97-27_41_7||Bacillus_cereus_ATCC_10987_41_30||Bacillus_cereus_G9842_42_7||Bacillus_thuringiensis_BMB171_39_16	98.66||97.94||97.8||96.66||92.81||89.62||89.19
Bacillus_cereus_E33L_38_8	Bacillus_thuringiensis_sv_konkukian_97-27_41_11||Bacillus_thuringiensis_Al_Hakam_41_3||Bacillus_anthracis_Sterne_37_8||Bacillus_thuringiensis_sv_konkukian_97-27_41_8||Bacillus_cereus_ATCC_10987_41_31||Bacillus_cereus_G9842_42_8||Bacillus_thuringiensis_BMB171_39_17	98.66||97.94||97.8||96.66||92.81||89.62||89.19
Bacillus_cereus_E33L_38_9	Bacillus_thuringiensis_sv_konkukian_97-27_41_12||Bacillus_thuringiensis_Al_Hakam_41_4||Bacillus_anthracis_Sterne_37_9||Bacillus_cereus_ATCC_10987_41_32||Bacillus_cereus_G9842_42_9||Bacillus_thuringiensis_BMB171_39_18	98.66||97.94||97.8||92.81||89.62||89.19
Bacillus_cereus_E33L_38_10	Bacillus_thuringiensis_sv_konkukian_97-27_41_13||Bacillus_thuringiensis_Al_Hakam_41_5||Bacillus_anthracis_Sterne_37_10||Bacillus_cereus_ATCC_10987_41_33||Bacillus_cereus_cytotoxis_NVH_391-98_31_2	98.66||97.94||97.8||92.81||80.05
Bacillus_cereus_E33L_38_11	Bacillus_thuringiensis_sv_konkukian_97-27_41_14||Bacillus_thuringiensis_Al_Hakam_41_6||Bacillus_anthracis_Sterne_37_11||Bacillus_cereus_ATCC_10987_41_34||Bacillus_cereus_cytotoxis_NVH_391-98_31_3||Bacillus_cereus_AH187_52_8	98.66||97.94||97.8||92.81||80.05||74.54
Bacillus_cereus_E33L_38_12	Bacillus_thuringiensis_sv_konkukian_97-27_41_15||Bacillus_thuringiensis_Al_Hakam_41_7||Bacillus_anthracis_Sterne_37_12||Bacillus_cereus_ATCC_10987_41_35||Bacillus_cereus_AH187_52_9	98.66||97.94||97.8||92.81||74.54
Bacillus_cereus_E33L_38_13	Bacillus_thuringiensis_sv_konkukian_97-27_41_16||Bacillus_thuringiensis_Al_Hakam_41_8||Bacillus_anthracis_Sterne_37_13||Bacillus_cereus_ATCC_10987_41_36||Bacillus_cereus_AH187_52_10	98.66||97.94||97.8||92.81||74.54
Bacillus_cereus_E33L_38_14	Bacillus_thuringiensis_sv_konkukian_97-27_41_17||Bacillus_anthracis_Sterne_37_14||Bacillus_cereus_ATCC_10987_41_37	98.66||97.8||92.81
Bacillus_cereus_E33L_38_15	Bacillus_thuringiensis_sv_konkukian_97-27_41_18||Bacillus_anthracis_Sterne_37_15||Bacillus_cereus_ATCC_10987_41_38||Bacillus_cereus_ATCC_10987_41_39	98.66||97.8||92.81||92.81
Bacillus_cereus_E33L_38_16	Bacillus_thuringiensis_sv_konkukian_97-27_41_18||Bacillus_anthracis_Sterne_37_16	98.66||97.8
Bacillus_cereus_E33L_38_17	-
Bacillus_cereus_E33L_47_0	Bacillus_cereus_ATCC_10987_53_0||Bacillus_cereus_Q1_47_0||Bacillus_cereus_Q1_47_0||Bacillus_cereus_ATCC_10987_53_0||Bacillus_cereus_B4264_57_0||Bacillus_cereus_ATCC_14579_59_1||Bacillus_thuringiensis_BMB171_53_0	99.02||98.64||95.81||94.23||90.66||90.31||89.52
Bacillus_cereus_E33L_47_1	Bacillus_cereus_Q1_47_1||Bacillus_cereus_ATCC_10987_53_1||Bacillus_cereus_B4264_57_1||Bacillus_cereus_ATCC_14579_59_2||Bacillus_thuringiensis_BMB171_53_1	95.81||94.23||90.66||90.31||89.52
Bacillus_cereus_E33L_47_2	Bacillus_cereus_Q1_47_2||Bacillus_cereus_ATCC_10987_53_2||Bacillus_cereus_B4264_57_2||Bacillus_cereus_ATCC_14579_59_3||Bacillus_thuringiensis_BMB171_53_2	95.81||94.23||90.66||90.31||89.52
Bacillus_cereus_E33L_47_3	Bacillus_cereus_Q1_47_3||Bacillus_cereus_ATCC_10987_53_3||Bacillus_cereus_B4264_57_3||Bacillus_cereus_ATCC_14579_59_4||Bacillus_thuringiensis_BMB171_53_3	95.81||94.23||90.66||90.31||89.52
Bacillus_cereus_E33L_47_4	Bacillus_cereus_Q1_47_4||Bacillus_cereus_ATCC_10987_53_4||Bacillus_cereus_B4264_57_4||Bacillus_cereus_ATCC_14579_59_5||Bacillus_thuringiensis_BMB171_53_4	95.81||94.23||90.66||90.31||89.52
Bacillus_cereus_E33L_47_5	Bacillus_cereus_Q1_47_5||Bacillus_cereus_ATCC_10987_53_5||Bacillus_cereus_B4264_57_5||Bacillus_cereus_ATCC_14579_59_6||Bacillus_thuringiensis_BMB171_53_5	95.81||94.23||90.66||90.31||89.52
Bacillus_cereus_E33L_47_6	Bacillus_cereus_Q1_47_6||Bacillus_cereus_ATCC_10987_53_6||Bacillus_cereus_B4264_57_6||Bacillus_cereus_ATCC_14579_59_7||Bacillus_thuringiensis_BMB171_53_5	95.81||94.23||90.66||90.31||89.52
Bacillus_cereus_E33L_8_0	Bacillus_anthracis_Sterne_7_0||Bacillus_cereus_03BB102_7_0||Bacillus_thuringiensis_sv_konkukian_97-27_7_0||Bacillus_cereus_ATCC_10987_10_0||Bacillus_cereus_B4264_7_0||Bacillus_thuringiensis_BMB171_7_0||Bacillus_cereus_Q1_9_0||Bacillus_cereus_G9842_7_0	98.74||98.54||98.07||91.27||91.21||90.86||90.76||88.47
Bacillus_cereus_E33L_8_1	Bacillus_anthracis_Sterne_7_1||Bacillus_cereus_03BB102_7_1||Bacillus_thuringiensis_sv_konkukian_97-27_7_1||Bacillus_cereus_ATCC_10987_10_1||Bacillus_cereus_B4264_7_1||Bacillus_thuringiensis_BMB171_7_1||Bacillus_cereus_Q1_9_1||Bacillus_cereus_G9842_7_1	98.74||98.54||98.07||91.27||91.21||90.86||90.76||88.47
Bacillus_cereus_E33L_8_2	Bacillus_anthracis_Sterne_7_2||Bacillus_cereus_03BB102_7_2||Bacillus_thuringiensis_sv_konkukian_97-27_7_2||Bacillus_cereus_ATCC_10987_10_2||Bacillus_cereus_B4264_7_2||Bacillus_thuringiensis_BMB171_7_2||Bacillus_cereus_Q1_9_2||Bacillus_cereus_G9842_7_2	98.74||98.54||98.07||91.27||91.21||90.86||90.76||88.47
Bacillus_cereus_E33L_8_3	Bacillus_anthracis_Sterne_7_3||Bacillus_cereus_03BB102_7_3||Bacillus_thuringiensis_sv_konkukian_97-27_7_3||Bacillus_cereus_ATCC_10987_10_3||Bacillus_cereus_B4264_7_3||Bacillus_thuringiensis_BMB171_7_3||Bacillus_cereus_Q1_9_3||Bacillus_cereus_G9842_7_3	98.74||98.54||98.07||91.27||91.21||90.86||90.76||88.47
Bacillus_cereus_E33L_8_4	Bacillus_anthracis_Sterne_7_4||Bacillus_cereus_03BB102_7_4||Bacillus_thuringiensis_sv_konkukian_97-27_7_4||Bacillus_cereus_ATCC_10987_10_4||Bacillus_cereus_B4264_7_4||Bacillus_thuringiensis_BMB171_7_4||Bacillus_cereus_Q1_9_4||Bacillus_cereus_G9842_7_4	98.74||98.54||98.07||91.27||91.21||90.86||90.76||88.47
Bacillus_cereus_E33L_8_5	Bacillus_anthracis_Sterne_7_5||Bacillus_cereus_03BB102_7_5||Bacillus_thuringiensis_sv_konkukian_97-27_7_5||Bacillus_cereus_ATCC_10987_10_5||Bacillus_cereus_B4264_7_5||Bacillus_thuringiensis_BMB171_7_5||Bacillus_cereus_Q1_9_5||Bacillus_cereus_G9842_7_5	98.74||98.54||98.07||91.27||91.21||90.86||90.76||88.47
Bacillus_cereus_E33L_8_6	-
Bacillus_cereus_E33L_60_0	Bacillus_cereus_03BB102_61_0||Bacillus_anthracis_Sterne_67_0||Bacillus_anthracis_Ames_65_0||Bacillus_thuringiensis_sv_konkukian_97-27_63_0||Bacillus_cereus_Q1_63_0||Bacillus_cereus_ATCC_10987_67_7||Bacillus_cereus_B4264_73_0||Bacillus_cereus_G9842_76_0	98.09||97.61||97.61||96.7||96.42||96.26||94.13||93.37
Bacillus_cereus_E33L_60_1	Bacillus_cereus_03BB102_61_1||Bacillus_anthracis_Sterne_67_1||Bacillus_anthracis_Ames_65_1||Bacillus_thuringiensis_sv_konkukian_97-27_63_1||Bacillus_cereus_Q1_63_1||Bacillus_cereus_ATCC_10987_67_8||Bacillus_cereus_B4264_73_1||Bacillus_cereus_G9842_76_1	98.09||97.61||97.61||96.7||96.42||96.26||94.13||93.37
Bacillus_cereus_E33L_60_2	Bacillus_cereus_03BB102_61_2||Bacillus_anthracis_Sterne_67_2||Bacillus_anthracis_Ames_65_2||Bacillus_thuringiensis_sv_konkukian_97-27_63_2||Bacillus_cereus_Q1_63_2||Bacillus_cereus_ATCC_10987_67_9||Bacillus_cereus_B4264_73_2||Bacillus_cereus_G9842_76_2	98.09||97.61||97.61||96.7||96.42||96.26||94.13||93.37
Bacillus_cereus_E33L_60_3	Bacillus_cereus_03BB102_61_3||Bacillus_anthracis_Sterne_67_3||Bacillus_anthracis_Ames_65_3||Bacillus_thuringiensis_sv_konkukian_97-27_63_3||Bacillus_cereus_Q1_63_3||Bacillus_cereus_ATCC_10987_67_10||Bacillus_cereus_B4264_73_3||Bacillus_cereus_G9842_76_3	98.09||97.61||97.61||96.7||96.42||96.26||94.13||93.37
Bacillus_cereus_E33L_60_4	Bacillus_cereus_03BB102_61_4||Bacillus_anthracis_Sterne_67_4||Bacillus_anthracis_Ames_65_4||Bacillus_thuringiensis_sv_konkukian_97-27_63_4||Bacillus_cereus_Q1_63_4||Bacillus_cereus_ATCC_10987_67_11||Bacillus_cereus_ATCC_10987_67_12||Bacillus_cereus_B4264_73_4||Bacillus_cereus_G9842_76_4	98.09||97.61||97.61||96.7||96.42||96.26||96.26||94.13||93.37
Bacillus_cereus_E33L_17_0	Bacillus_cereus_03BB102_16_0||Bacillus_thuringiensis_sv_konkukian_97-27_19_0||Bacillus_anthracis_Ames_16_0||Bacillus_anthracis_Sterne_16_0||Bacillus_cereus_ATCC_10987_21_0||Bacillus_cereus_Q1_18_0||Bacillus_cereus_G9842_16_0||Bacillus_cereus_B4264_18_0||Bacillus_thuringiensis_BMB171_15_0||Bacillus_cereus_cytotoxis_NVH_391-98_16_7	98.49||98.46||98.2||98.2||97.23||96.98||93.95||91.34||91.33||86.52
Bacillus_cereus_E33L_17_1	Bacillus_cereus_03BB102_16_1||Bacillus_thuringiensis_sv_konkukian_97-27_19_1||Bacillus_anthracis_Ames_16_1||Bacillus_anthracis_Sterne_16_1||Bacillus_cereus_ATCC_10987_21_1||Bacillus_cereus_Q1_18_1||Bacillus_cereus_G9842_16_1||Bacillus_cereus_B4264_18_1||Bacillus_thuringiensis_BMB171_15_1	98.49||98.46||98.2||98.2||97.23||96.98||93.95||91.34||91.33
Bacillus_cereus_E33L_17_2	Bacillus_cereus_03BB102_16_2||Bacillus_cereus_03BB102_16_2||Bacillus_thuringiensis_sv_konkukian_97-27_19_2||Bacillus_anthracis_Ames_16_2||Bacillus_anthracis_Ames_16_2||Bacillus_anthracis_Sterne_16_2||Bacillus_anthracis_Sterne_16_2||Bacillus_thuringiensis_sv_konkukian_97-27_19_2||Bacillus_cereus_Q1_18_2||Bacillus_cereus_ATCC_10987_21_2||Bacillus_cereus_Q1_18_2||Bacillus_thuringiensis_BMB171_15_2||…	98.9||98.49||98.46||98.39||98.2||98.2||98.1||98.08||97.65||97.23||96.98||94.71||94.33||93.95||91.34||91.33
Bacillus_cereus_E33L_17_3	Bacillus_cereus_03BB102_16_3||Bacillus_anthracis_Ames_16_3||Bacillus_anthracis_Sterne_16_3||Bacillus_thuringiensis_sv_konkukian_97-27_19_3||Bacillus_cereus_Q1_18_3||Bacillus_cereus_ATCC_10987_21_3||Bacillus_thuringiensis_BMB171_15_3||Bacillus_cereus_B4264_18_3||Bacillus_cereus_G9842_16_3	98.9||98.39||98.1||98.08||97.65||97.23||94.71||94.33||93.95
Bacillus_cereus_E33L_17_4	Bacillus_cereus_03BB102_16_4||Bacillus_anthracis_Ames_16_4||Bacillus_anthracis_Sterne_16_4||Bacillus_thuringiensis_sv_konkukian_97-27_19_4||Bacillus_cereus_Q1_18_4||Bacillus_cereus_ATCC_10987_21_4||Bacillus_thuringiensis_BMB171_15_4||Bacillus_cereus_B4264_18_4||Bacillus_cereus_G9842_16_4	98.9||98.39||98.1||98.08||97.65||97.23||94.71||94.33||93.95
Bacillus_cereus_E33L_17_5	Bacillus_cereus_03BB102_16_5||Bacillus_anthracis_Ames_16_5||Bacillus_anthracis_Sterne_16_5||Bacillus_thuringiensis_sv_konkukian_97-27_19_5||Bacillus_cereus_Q1_18_5||Bacillus_cereus_ATCC_10987_21_5||Bacillus_thuringiensis_BMB171_15_5||Bacillus_cereus_B4264_18_5||Bacillus_cereus_G9842_16_5	98.9||98.39||98.1||98.08||97.65||97.23||94.71||94.33||93.95
Bacillus_cereus_E33L_17_6	Bacillus_cereus_03BB102_16_6||Bacillus_cereus_Q1_18_6||Bacillus_anthracis_Ames_16_6||Bacillus_anthracis_Sterne_16_6||Bacillus_thuringiensis_sv_konkukian_97-27_19_6||Bacillus_cereus_Q1_18_6||Bacillus_cereus_ATCC_10987_21_6||Bacillus_cereus_03BB102_16_6||Bacillus_anthracis_Ames_16_6||Bacillus_thuringiensis_BMB171_15_6||Bacillus_cereus_B4264_18_6||Bacillus_cereus_B4264_18_7||Bacillus_cereus_G9842_16…	98.9||98.64||98.39||98.1||98.08||97.65||97.23||95.64||94.98||94.71||94.33||94.33||93.95||93.22||93.02||92.9||92.85||91.97
Bacillus_cereus_E33L_17_7	Bacillus_cereus_Q1_18_7||Bacillus_cereus_03BB102_16_7||Bacillus_anthracis_Ames_16_7||Bacillus_thuringiensis_sv_konkukian_97-27_19_7||Bacillus_cereus_B4264_18_7||Bacillus_cereus_B4264_18_8||Bacillus_anthracis_Sterne_16_7||Bacillus_cereus_ATCC_10987_21_7||Bacillus_cereus_G9842_16_7	98.64||95.64||94.98||93.22||93.02||93.02||92.9||92.85||91.97
Bacillus_cereus_E33L_77_0	Bacillus_thuringiensis_Al_Hakam_10_0	99.0
Bacillus_cereus_E33L_77_1	Bacillus_thuringiensis_Al_Hakam_10_1	99.0
Bacillus_cereus_E33L_77_2	Bacillus_thuringiensis_Al_Hakam_10_2	99.0
Bacillus_cereus_E33L_77_3	Bacillus_thuringiensis_Al_Hakam_10_3||Bacillus_thuringiensis_Al_Hakam_10_3||Bacillus_cereus_ATCC_10987_9_0	99.0||98.67||94.29
Bacillus_cereus_E33L_77_4	Bacillus_cereus_E33L_7_0||Bacillus_thuringiensis_Al_Hakam_10_4||Bacillus_cereus_03BB102_6_0||Bacillus_thuringiensis_sv_konkukian_97-27_6_0||Bacillus_anthracis_Sterne_6_0||Bacillus_anthracis_Ames_6_0||Bacillus_cereus_Q1_8_0||Bacillus_cereus_ATCC_10987_9_1||Bacillus_cereus_B4264_6_0||Bacillus_thuringiensis_BMB171_6_0||Bacillus_cereus_G9842_6_0	100.0||98.67||97.76||97.72||97.65||97.65||96.06||94.29||94.12||94.05||93.2
Bacillus_cereus_E33L_77_5	Bacillus_cereus_E33L_7_1||Bacillus_thuringiensis_Al_Hakam_10_5||Bacillus_cereus_03BB102_6_1||Bacillus_thuringiensis_sv_konkukian_97-27_6_1||Bacillus_anthracis_Sterne_6_1||Bacillus_anthracis_Ames_6_1||Bacillus_cereus_Q1_8_1||Bacillus_cereus_ATCC_10987_9_2||Bacillus_cereus_B4264_6_1||Bacillus_thuringiensis_BMB171_6_1||Bacillus_cereus_G9842_6_1	100.0||98.67||97.76||97.72||97.65||97.65||96.06||94.29||94.12||94.05||93.2
Bacillus_cereus_E33L_77_6	Bacillus_cereus_E33L_7_2||Bacillus_cereus_03BB102_6_2||Bacillus_thuringiensis_sv_konkukian_97-27_6_2||Bacillus_anthracis_Sterne_6_2||Bacillus_anthracis_Ames_6_2||Bacillus_cereus_Q1_8_2||Bacillus_cereus_ATCC_10987_9_3||Bacillus_cereus_G9842_6_1||Bacillus_cereus_B4264_6_1||Bacillus_thuringiensis_BMB171_6_1	100.0||97.76||97.72||97.65||97.65||96.06||94.29||92.5||91.64||91.24
Bacillus_cereus_E33L_77_7	Bacillus_cereus_E33L_7_3||Bacillus_cereus_03BB102_6_3||Bacillus_thuringiensis_sv_konkukian_97-27_6_3||Bacillus_anthracis_Sterne_6_3||Bacillus_anthracis_Ames_6_3||Bacillus_cereus_Q1_8_3||Bacillus_cereus_ATCC_10987_9_4||Bacillus_cereus_G9842_6_2||Bacillus_cereus_B4264_6_2||Bacillus_thuringiensis_BMB171_6_2	100.0||97.76||97.72||97.65||97.65||96.06||94.29||92.5||91.64||91.24
Bacillus_cereus_E33L_77_8	Bacillus_cereus_E33L_7_4||Bacillus_cereus_03BB102_6_4||Bacillus_thuringiensis_sv_konkukian_97-27_6_4||Bacillus_anthracis_Sterne_6_4||Bacillus_anthracis_Ames_6_4||Bacillus_cereus_Q1_8_4||Bacillus_cereus_ATCC_10987_9_5||Bacillus_cereus_G9842_6_3||Bacillus_cereus_B4264_6_3||Bacillus_thuringiensis_BMB171_6_3	100.0||97.76||97.72||97.65||97.65||96.06||94.29||92.5||91.64||91.24
Bacillus_cereus_E33L_77_9	Bacillus_cereus_E33L_7_5||Bacillus_cereus_03BB102_6_5||Bacillus_thuringiensis_sv_konkukian_97-27_6_5||Bacillus_anthracis_Sterne_6_5||Bacillus_anthracis_Ames_6_5||Bacillus_cereus_Q1_8_5||Bacillus_cereus_ATCC_10987_9_5||Bacillus_cereus_G9842_6_4||Bacillus_cereus_B4264_6_4||Bacillus_thuringiensis_BMB171_6_4	100.0||97.76||97.72||97.65||97.65||96.06||94.29||92.5||91.64||91.24
Bacillus_cereus_E33L_77_10	-
Bacillus_cereus_E33L_77_11	-
Bacillus_cereus_E33L_11_0	Bacillus_anthracis_CDC_684_62_0||Bacillus_anthracis_Ames_8_0||Bacillus_anthracis_Sterne_9_0||Bacillus_thuringiensis_sv_konkukian_97-27_9_0||Bacillus_cereus_03BB102_9_0||Bacillus_cereus_ATCC_10987_12_0||Bacillus_cereus_Q1_11_0||Bacillus_cereus_B4264_9_0||Bacillus_thuringiensis_BMB171_9_0||Bacillus_cereus_G9842_9_0	98.8||98.74||98.72||98.61||98.03||95.91||95.8||93.7||93.4||93.06
Bacillus_cereus_E33L_11_1	Bacillus_anthracis_CDC_684_62_1||Bacillus_anthracis_Ames_8_1||Bacillus_anthracis_Sterne_9_1||Bacillus_thuringiensis_sv_konkukian_97-27_9_1||Bacillus_cereus_03BB102_9_1||Bacillus_cereus_ATCC_10987_12_1||Bacillus_cereus_Q1_11_1||Bacillus_cereus_B4264_9_1||Bacillus_thuringiensis_BMB171_9_1||Bacillus_cereus_G9842_9_1	98.8||98.74||98.72||98.61||98.03||95.91||95.8||93.7||93.4||93.06
Bacillus_cereus_E33L_11_2	Bacillus_anthracis_CDC_684_62_2||Bacillus_anthracis_Ames_8_2||Bacillus_anthracis_Sterne_9_2||Bacillus_thuringiensis_sv_konkukian_97-27_9_2||Bacillus_cereus_03BB102_9_2||Bacillus_cereus_ATCC_10987_12_2||Bacillus_cereus_Q1_11_2||Bacillus_cereus_B4264_9_2||Bacillus_thuringiensis_BMB171_9_2||Bacillus_cereus_G9842_9_2	98.8||98.74||98.72||98.61||98.03||95.91||95.8||93.7||93.4||93.06
Bacillus_cereus_E33L_11_3	Bacillus_anthracis_CDC_684_62_3||Bacillus_anthracis_Ames_8_3||Bacillus_anthracis_Sterne_9_3||Bacillus_thuringiensis_sv_konkukian_97-27_9_3||Bacillus_cereus_03BB102_9_3||Bacillus_cereus_ATCC_10987_12_3||Bacillus_cereus_Q1_11_3||Bacillus_cereus_B4264_9_3||Bacillus_thuringiensis_BMB171_9_3||Bacillus_cereus_G9842_9_3	98.8||98.74||98.72||98.61||98.03||95.91||95.8||93.7||93.4||93.06
Bacillus_cereus_E33L_11_4	Bacillus_anthracis_CDC_684_62_4||Bacillus_anthracis_Ames_8_4||Bacillus_anthracis_Sterne_9_4||Bacillus_thuringiensis_sv_konkukian_97-27_9_4||Bacillus_cereus_03BB102_9_4||Bacillus_cereus_ATCC_10987_12_4||Bacillus_cereus_Q1_11_4||Bacillus_cereus_B4264_9_4||Bacillus_thuringiensis_BMB171_9_4||Bacillus_cereus_G9842_9_4	98.8||98.74||98.72||98.61||98.03||95.91||95.8||93.7||93.4||93.06
Bacillus_cereus_E33L_11_5	Bacillus_anthracis_CDC_684_62_5||Bacillus_anthracis_Ames_8_5||Bacillus_anthracis_Sterne_9_5||Bacillus_thuringiensis_sv_konkukian_97-27_9_5||Bacillus_cereus_03BB102_9_5||Bacillus_cereus_ATCC_10987_12_5||Bacillus_cereus_Q1_11_5||Bacillus_cereus_B4264_9_5||Bacillus_thuringiensis_BMB171_9_5||Bacillus_cereus_G9842_9_5||Staphylococcus_saprophyticus_saprophyticus_ATCC_15305_32_8	98.8||98.74||98.72||98.61||98.03||95.91||95.8||93.7||93.4||93.06||76.85
Bacillus_cereus_E33L_11_6	Bacillus_anthracis_CDC_684_62_6||Bacillus_anthracis_Ames_8_6||Bacillus_anthracis_Sterne_9_6||Bacillus_thuringiensis_sv_konkukian_97-27_9_6||Bacillus_cereus_03BB102_9_6||Bacillus_cereus_ATCC_10987_12_6||Bacillus_cereus_Q1_11_6||Bacillus_cereus_B4264_9_6||Bacillus_thuringiensis_BMB171_9_6||Bacillus_cereus_G9842_9_6||Staphylococcus_saprophyticus_saprophyticus_ATCC_15305_32_9	98.8||98.74||98.72||98.61||98.03||95.91||95.8||93.7||93.4||93.06||76.85
Bacillus_cereus_E33L_11_7	Bacillus_anthracis_CDC_684_62_7||Bacillus_anthracis_Ames_8_7||Bacillus_anthracis_Sterne_9_7||Bacillus_thuringiensis_sv_konkukian_97-27_9_7||Bacillus_cereus_03BB102_9_7||Bacillus_cereus_ATCC_10987_12_7||Bacillus_cereus_Q1_11_7||Bacillus_cereus_B4264_9_7||Bacillus_thuringiensis_BMB171_9_7||Bacillus_cereus_G9842_9_7	98.8||98.74||98.72||98.61||98.03||95.91||95.8||93.7||93.4||93.06
Bacillus_cereus_E33L_11_8	-
Bacillus_cereus_E33L_27_0	Bacillus_thuringiensis_sv_konkukian_97-27_29_0||Bacillus_cereus_03BB102_25_0||Bacillus_anthracis_Ames_25_0||Bacillus_anthracis_Sterne_25_0||Bacillus_cereus_B4264_27_0||Bacillus_cereus_G9842_25_0||Bacillus_thuringiensis_BMB171_25_0||Bacillus_weihenstephanensis_KBAB4_52_0	98.73||98.71||98.5||98.49||91.19||90.61||90.34||84.87
Bacillus_cereus_E33L_27_1	Bacillus_thuringiensis_sv_konkukian_97-27_29_1||Bacillus_cereus_03BB102_25_1||Bacillus_anthracis_Ames_25_1||Bacillus_anthracis_Sterne_25_1||Bacillus_cereus_B4264_27_1||Bacillus_cereus_G9842_25_1||Bacillus_thuringiensis_BMB171_25_1||Bacillus_cereus_G9842_25_1||Bacillus_cereus_B4264_27_1||Bacillus_weihenstephanensis_KBAB4_52_1||Bacillus_weihenstephanensis_KBAB4_52_1	98.73||98.71||98.5||98.49||91.19||90.61||90.34||89.94||89.85||84.87||83.65
Bacillus_cereus_E33L_27_2	Bacillus_thuringiensis_sv_konkukian_97-27_29_2||Bacillus_cereus_03BB102_25_2||Bacillus_anthracis_Ames_25_2||Bacillus_anthracis_Sterne_25_2||Bacillus_thuringiensis_BMB171_25_2||Bacillus_cereus_G9842_25_2||Bacillus_cereus_B4264_27_2||Bacillus_weihenstephanensis_KBAB4_52_2	98.73||98.71||98.5||98.49||90.34||89.94||89.85||83.65
Bacillus_cereus_E33L_27_3	Bacillus_thuringiensis_sv_konkukian_97-27_29_3||Bacillus_cereus_03BB102_25_3||Bacillus_anthracis_Ames_25_3||Bacillus_anthracis_Sterne_25_3||Bacillus_thuringiensis_BMB171_25_3||Bacillus_cereus_G9842_25_3||Bacillus_cereus_B4264_27_3||Bacillus_weihenstephanensis_KBAB4_52_3	98.73||98.71||98.5||98.49||90.34||89.94||89.85||83.65
Bacillus_cereus_E33L_27_4	Bacillus_thuringiensis_sv_konkukian_97-27_29_4||Bacillus_cereus_03BB102_25_4||Bacillus_anthracis_Ames_25_4||Bacillus_anthracis_Sterne_25_4||Bacillus_thuringiensis_BMB171_25_4||Bacillus_cereus_G9842_25_4||Bacillus_cereus_B4264_27_4||Bacillus_weihenstephanensis_KBAB4_52_4	98.73||98.71||98.5||98.49||90.34||89.94||89.85||83.65
Bacillus_cereus_E33L_27_5	Bacillus_thuringiensis_sv_konkukian_97-27_29_5||Bacillus_cereus_03BB102_25_5||Bacillus_anthracis_Ames_25_5||Bacillus_anthracis_Sterne_25_5||Bacillus_thuringiensis_BMB171_25_5||Bacillus_cereus_G9842_25_5||Bacillus_cereus_B4264_27_5||Bacillus_weihenstephanensis_KBAB4_52_5	98.73||98.71||98.5||98.49||90.34||89.94||89.85||83.65
Bacillus_cereus_E33L_27_6	Bacillus_thuringiensis_sv_konkukian_97-27_29_6||Bacillus_cereus_03BB102_25_6||Bacillus_anthracis_Ames_25_6||Bacillus_anthracis_Sterne_25_6||Bacillus_thuringiensis_BMB171_25_6||Bacillus_cereus_G9842_25_6||Bacillus_cereus_B4264_27_6||Bacillus_weihenstephanensis_KBAB4_52_6||Bacillus_weihenstephanensis_KBAB4_52_7	98.73||98.71||98.5||98.49||90.34||89.94||89.85||83.65||83.65
Bacillus_cereus_E33L_27_7	Bacillus_thuringiensis_sv_konkukian_97-27_29_7||Bacillus_cereus_03BB102_25_7||Bacillus_anthracis_Ames_25_7||Bacillus_anthracis_Sterne_25_7||Bacillus_thuringiensis_BMB171_25_7||Bacillus_cereus_G9842_25_7||Bacillus_cereus_B4264_27_7	98.73||98.71||98.5||98.49||90.34||89.94||89.85
Bacillus_cereus_E33L_27_8	-
Bacillus_cereus_E33L_34_0	Bacillus_cereus_AH820_33_10||Bacillus_anthracis_Sterne_33_0||Bacillus_anthracis_Ames_32_0||Bacillus_thuringiensis_sv_konkukian_97-27_36_1||Bacillus_cereus_03BB102_33_0||Bacillus_cereus_Q1_31_0||Bacillus_cereus_ATCC_10987_36_1||Bacillus_cereus_ATCC_14579_37_15||Bacillus_thuringiensis_BMB171_33_0||Bacillus_cereus_B4264_36_0||Bacillus_cereus_G9842_34_0||Bacillus_cereus_cytotoxis_NVH_391-98_27_0	98.76||98.74||98.74||98.71||97.59||94.97||94.2||91.63||91.57||91.54||91.0||83.37
Bacillus_cereus_E33L_34_1	Bacillus_cereus_AH820_33_11||Bacillus_anthracis_Sterne_33_1||Bacillus_anthracis_Ames_32_1||Bacillus_thuringiensis_sv_konkukian_97-27_36_2||Bacillus_cereus_03BB102_33_1||Bacillus_cereus_Q1_31_1||Bacillus_cereus_ATCC_10987_36_2||Bacillus_cereus_ATCC_14579_37_16||Bacillus_thuringiensis_BMB171_33_1||Bacillus_cereus_B4264_36_1||Bacillus_cereus_G9842_34_1||Bacillus_cereus_cytotoxis_NVH_391-98_27_1	98.76||98.74||98.74||98.71||97.59||94.97||94.2||91.63||91.57||91.54||91.0||83.37
Bacillus_cereus_E33L_34_2	Bacillus_cereus_AH820_33_12||Bacillus_anthracis_Sterne_33_2||Bacillus_anthracis_Ames_32_2||Bacillus_thuringiensis_sv_konkukian_97-27_36_3||Bacillus_cereus_03BB102_33_2||Bacillus_cereus_Q1_31_2||Bacillus_cereus_ATCC_10987_36_3||Bacillus_cereus_ATCC_14579_37_17||Bacillus_thuringiensis_BMB171_33_2||Bacillus_cereus_B4264_36_2||Bacillus_cereus_G9842_34_2||Bacillus_cereus_cytotoxis_NVH_391-98_27_2||Bac…	98.76||98.74||98.74||98.71||97.59||94.97||94.2||91.63||91.57||91.54||91.0||83.37||83.37
Bacillus_cereus_E33L_34_3	Bacillus_cereus_AH820_33_13||Bacillus_anthracis_Sterne_33_3||Bacillus_anthracis_Ames_32_3||Bacillus_thuringiensis_sv_konkukian_97-27_36_4||Bacillus_cereus_03BB102_33_3||Bacillus_cereus_Q1_31_3||Bacillus_cereus_ATCC_10987_36_5||Bacillus_cereus_Q1_31_3||Bacillus_cereus_ATCC_10987_36_4||Bacillus_cereus_ATCC_14579_37_18||Bacillus_thuringiensis_BMB171_33_3||Bacillus_cereus_B4264_36_3||Bacillus_cereus_…	98.76||98.74||98.74||98.71||97.59||95.77||95.32||94.97||94.2||91.63||91.57||91.54||91.0||89.91||89.79||89.6||89.48
Bacillus_cereus_E33L_34_4	Bacillus_cereus_AH820_33_14||Bacillus_anthracis_Sterne_33_4||Bacillus_anthracis_Ames_32_4||Bacillus_thuringiensis_sv_konkukian_97-27_36_5||Bacillus_cereus_03BB102_33_4||Bacillus_cereus_Q1_31_4||Bacillus_cereus_ATCC_10987_36_6||Bacillus_cereus_ATCC_14579_37_19||Bacillus_thuringiensis_BMB171_33_4||Bacillus_cereus_B4264_36_4||Bacillus_cereus_G9842_34_4||Bacillus_cereus_cytotoxis_NVH_391-98_27_6	98.76||98.74||98.74||98.71||97.59||95.77||95.32||89.91||89.79||89.6||89.48||79.48
Bacillus_cereus_E33L_34_5	Bacillus_cereus_AH820_33_15||Bacillus_anthracis_Sterne_33_5||Bacillus_anthracis_Ames_32_5||Bacillus_thuringiensis_sv_konkukian_97-27_36_6||Bacillus_cereus_03BB102_33_5||Bacillus_cereus_Q1_31_5||Bacillus_cereus_ATCC_10987_36_7||Bacillus_cereus_ATCC_14579_37_20||Bacillus_thuringiensis_BMB171_33_5||Bacillus_cereus_B4264_36_5||Bacillus_cereus_G9842_34_5||Bacillus_cereus_cytotoxis_NVH_391-98_27_7	98.76||98.74||98.74||98.71||97.59||95.77||95.32||89.91||89.79||89.6||89.48||79.48
Bacillus_cereus_E33L_34_6	Bacillus_cereus_AH820_33_16||Bacillus_anthracis_Sterne_33_6||Bacillus_anthracis_Ames_32_6||Bacillus_thuringiensis_sv_konkukian_97-27_36_7||Bacillus_cereus_03BB102_33_6||Bacillus_cereus_Q1_31_6||Bacillus_cereus_ATCC_10987_36_8||Bacillus_cereus_ATCC_14579_37_21||Bacillus_thuringiensis_BMB171_33_6||Bacillus_cereus_B4264_36_6||Bacillus_cereus_G9842_34_6||Bacillus_cereus_cytotoxis_NVH_391-98_27_8	98.76||98.74||98.74||98.71||97.59||95.77||95.32||89.91||89.79||89.6||89.48||79.48
Bacillus_cereus_E33L_34_7	Bacillus_cereus_AH820_33_17||Bacillus_anthracis_Sterne_33_7||Bacillus_anthracis_Ames_32_7||Bacillus_thuringiensis_sv_konkukian_97-27_36_8||Bacillus_cereus_03BB102_33_7||Bacillus_cereus_Q1_31_7||Bacillus_cereus_ATCC_10987_36_9||Bacillus_cereus_ATCC_14579_37_22||Bacillus_thuringiensis_BMB171_33_7||Bacillus_cereus_B4264_36_7||Bacillus_cereus_G9842_34_7||Bacillus_cereus_cytotoxis_NVH_391-98_27_9	98.76||98.74||98.74||98.71||97.59||95.77||95.32||89.91||89.79||89.6||89.48||79.48
Bacillus_cereus_E33L_34_8	Bacillus_cereus_AH820_33_18||Bacillus_anthracis_Sterne_33_8||Bacillus_anthracis_Ames_32_8||Bacillus_thuringiensis_sv_konkukian_97-27_36_9||Bacillus_cereus_03BB102_33_8||Bacillus_cereus_Q1_31_8||Bacillus_cereus_ATCC_10987_36_10||Bacillus_cereus_ATCC_14579_37_23||Bacillus_thuringiensis_BMB171_33_8||Bacillus_cereus_B4264_36_8||Bacillus_cereus_G9842_34_8||Bacillus_cereus_cytotoxis_NVH_391-98_27_10	98.76||98.74||98.74||98.71||97.59||95.77||95.32||89.91||89.79||89.6||89.48||79.48
Bacillus_cereus_E33L_34_9	Bacillus_cereus_AH820_33_19||Bacillus_cereus_AH820_33_20||Bacillus_anthracis_Sterne_33_9||Bacillus_anthracis_Ames_32_9||Bacillus_thuringiensis_sv_konkukian_97-27_36_10||Bacillus_thuringiensis_sv_konkukian_97-27_36_11||Bacillus_thuringiensis_sv_konkukian_97-27_36_13||Bacillus_anthracis_Sterne_33_10||Bacillus_anthracis_Ames_32_10||Bacillus_cereus_AH820_33_21||Bacillus_cereus_03BB102_33_9||Bacillus_…	98.76||98.76||98.74||98.74||98.71||98.71||97.68||97.61||97.61||97.61||97.59||95.77||95.32||93.47||89.91||89.91||89.79||89.6||89.48||89.3||79.48
Bacillus_cereus_E33L_34_10	Bacillus_thuringiensis_sv_konkukian_97-27_36_14||Bacillus_anthracis_Sterne_33_11||Bacillus_anthracis_Ames_32_11||Bacillus_cereus_AH820_33_22||Bacillus_cereus_03BB102_33_10||Bacillus_cereus_ATCC_10987_36_12||Bacillus_cereus_B4264_36_10||Bacillus_thuringiensis_BMB171_33_10||Bacillus_cereus_Q1_31_10||Bacillus_cereus_ATCC_14579_37_26||Bacillus_thuringiensis_BMB171_33_10||Bacillus_cereus_B4264_36_10||…	97.68||97.61||97.61||97.61||97.59||95.32||93.97||93.68||93.47||93.39||89.79||89.6||89.48||89.3
Bacillus_cereus_E33L_34_11	Bacillus_cereus_03BB102_33_10||Bacillus_thuringiensis_sv_konkukian_97-27_36_15||Bacillus_cereus_AH820_33_22||Bacillus_anthracis_Sterne_33_11||Bacillus_anthracis_Ames_32_11||Bacillus_thuringiensis_sv_konkukian_97-27_36_15||Bacillus_anthracis_Sterne_33_11||Bacillus_anthracis_Ames_32_11||Bacillus_cereus_AH820_33_22||Bacillus_cereus_03BB102_33_10||Bacillus_cereus_ATCC_10987_36_12||Bacillus_cereus_B42…	99.2||99.2||99.2||99.15||99.15||97.68||97.61||97.61||97.61||97.59||95.32||93.97||93.68||93.47||93.39||92.66||90.6||90.44||90.39||90.19
Bacillus_cereus_E33L_34_12	Bacillus_cereus_03BB102_33_11||Bacillus_thuringiensis_sv_konkukian_97-27_36_16||Bacillus_cereus_AH820_33_23||Bacillus_anthracis_Sterne_33_12||Bacillus_anthracis_Ames_32_12||Bacillus_cereus_Q1_31_12||Bacillus_cereus_ATCC_10987_36_13||Bacillus_cereus_ATCC_14579_37_27||Bacillus_thuringiensis_BMB171_33_12||Bacillus_cereus_B4264_36_12||Bacillus_cereus_G9842_34_12	99.2||99.2||99.2||99.15||99.15||93.47||92.66||90.6||90.44||90.39||90.19
Bacillus_cereus_E33L_34_13	Bacillus_cereus_03BB102_33_12||Bacillus_thuringiensis_sv_konkukian_97-27_36_16||Bacillus_cereus_AH820_33_24||Bacillus_anthracis_Sterne_33_13||Bacillus_anthracis_Ames_32_13||Bacillus_anthracis_Sterne_33_13||Bacillus_anthracis_Ames_32_13||Bacillus_cereus_03BB102_33_12||Bacillus_thuringiensis_sv_konkukian_97-27_36_16||Bacillus_cereus_AH820_33_24||Bacillus_cereus_Q1_31_13||Bacillus_cereus_ATCC_10987_…	99.2||99.2||99.2||99.15||99.15||97.84||97.84||97.79||97.4||97.4||93.47||92.66||90.6||90.44||90.39||90.19
Bacillus_cereus_E33L_34_14	Bacillus_anthracis_Sterne_33_14||Bacillus_anthracis_Ames_32_14||Bacillus_cereus_03BB102_33_13||Bacillus_thuringiensis_sv_konkukian_97-27_36_17||Bacillus_cereus_AH820_33_25||Bacillus_cereus_Q1_31_14||Bacillus_cereus_ATCC_10987_36_15||Bacillus_cereus_ATCC_14579_37_29||Bacillus_thuringiensis_BMB171_33_14||Bacillus_cereus_B4264_36_14||Bacillus_cereus_G9842_34_14	97.84||97.84||97.79||97.4||97.4||93.47||92.66||90.6||90.44||90.39||90.19
Bacillus_cereus_E33L_34_15	Bacillus_anthracis_Sterne_33_15||Bacillus_anthracis_Ames_32_15||Bacillus_cereus_03BB102_33_14||Bacillus_thuringiensis_sv_konkukian_97-27_36_18||Bacillus_cereus_AH820_33_26||Bacillus_cereus_Q1_31_15||Bacillus_cereus_ATCC_10987_36_16||Bacillus_cereus_ATCC_10987_36_16||Bacillus_cereus_ATCC_14579_37_30||Bacillus_thuringiensis_BMB171_33_15||Bacillus_cereus_B4264_36_15||Bacillus_cereus_G9842_34_15	97.84||97.84||97.79||97.4||97.4||93.47||93.09||92.66||90.6||90.44||90.39||90.19
Bacillus_cereus_E33L_34_16	Bacillus_anthracis_Sterne_33_16||Bacillus_anthracis_Ames_32_16||Bacillus_cereus_03BB102_33_15||Bacillus_thuringiensis_sv_konkukian_97-27_36_19||Bacillus_cereus_AH820_33_27||Bacillus_cereus_AH187_40_0||Bacillus_cereus_Q1_31_16||Bacillus_cereus_ATCC_10987_36_17||Bacillus_cereus_ATCC_10987_36_17||Bacillus_cereus_ATCC_14579_37_31||Bacillus_cereus_ATCC_14579_37_32||Bacillus_thuringiensis_BMB171_33_16|…	97.84||97.84||97.79||97.4||97.4||93.52||93.47||93.09||92.66||90.6||90.6||90.44||90.39||90.19
Bacillus_cereus_E33L_34_17	Bacillus_anthracis_Sterne_33_17||Bacillus_anthracis_Ames_32_17||Bacillus_cereus_03BB102_33_16||Bacillus_thuringiensis_sv_konkukian_97-27_36_20||Bacillus_cereus_AH820_33_28||Bacillus_cereus_AH187_40_1||Bacillus_cereus_Q1_31_17||Bacillus_cereus_ATCC_10987_36_18||Bacillus_cereus_ATCC_10987_36_18||Bacillus_cereus_B4264_36_17||Bacillus_thuringiensis_BMB171_33_17||Bacillus_cereus_G9842_34_17||Bacillus_…	97.84||97.84||97.79||97.4||97.4||93.52||93.47||93.09||92.66||90.65||90.56||90.54||90.44||90.39||90.19
Bacillus_cereus_E33L_34_18	Bacillus_anthracis_Sterne_33_18||Bacillus_anthracis_Ames_32_18||Bacillus_cereus_03BB102_33_17||Bacillus_thuringiensis_sv_konkukian_97-27_36_21||Bacillus_cereus_AH820_33_29||Bacillus_cereus_AH187_40_2||Bacillus_cereus_Q1_31_18||Bacillus_cereus_ATCC_10987_36_19||Bacillus_cereus_ATCC_10987_36_19||Bacillus_cereus_B4264_36_18||Bacillus_thuringiensis_BMB171_33_18||Bacillus_cereus_G9842_34_18||Bacillus_…	97.84||97.84||97.79||97.4||97.4||93.52||93.47||93.09||92.66||90.65||90.56||90.54||90.44||90.39||90.19
Bacillus_cereus_E33L_34_19	Bacillus_anthracis_Sterne_33_19||Bacillus_anthracis_Ames_32_19||Bacillus_cereus_03BB102_33_18||Bacillus_thuringiensis_sv_konkukian_97-27_36_22||Bacillus_cereus_AH820_33_30||Bacillus_cereus_AH187_40_3||Bacillus_cereus_Q1_31_19||Bacillus_cereus_ATCC_10987_36_20||Bacillus_cereus_ATCC_10987_36_20||Bacillus_cereus_B4264_36_19||Bacillus_thuringiensis_BMB171_33_19||Bacillus_cereus_G9842_34_19||Bacillus_…	97.84||97.84||97.79||97.4||97.4||93.52||93.47||93.09||92.66||90.65||90.56||90.54||90.44||90.39||90.19
Bacillus_cereus_E33L_34_20	Bacillus_anthracis_Sterne_33_20||Bacillus_anthracis_Ames_32_20||Bacillus_cereus_03BB102_33_19||Bacillus_thuringiensis_sv_konkukian_97-27_36_23||Bacillus_cereus_AH820_33_31||Bacillus_cereus_AH187_40_4||Bacillus_cereus_Q1_31_20||Bacillus_cereus_ATCC_10987_36_21||Bacillus_cereus_ATCC_10987_36_21||Bacillus_cereus_B4264_36_20||Bacillus_thuringiensis_BMB171_33_20||Bacillus_cereus_G9842_34_20||Bacillus_…	97.84||97.84||97.79||97.4||97.4||93.52||93.47||93.09||92.66||90.65||90.56||90.54||90.44||90.39||90.19
Bacillus_cereus_E33L_34_21	Bacillus_anthracis_Sterne_33_21||Bacillus_anthracis_Ames_32_21||Bacillus_cereus_03BB102_33_20||Bacillus_thuringiensis_sv_konkukian_97-27_36_24||Bacillus_cereus_AH187_40_5||Bacillus_cereus_Q1_31_21||Bacillus_cereus_ATCC_10987_36_22||Bacillus_cereus_ATCC_10987_36_22||Bacillus_cereus_B4264_36_21||Bacillus_thuringiensis_BMB171_33_21||Bacillus_cereus_G9842_34_21||Bacillus_thuringiensis_BMB171_33_21||B…	97.84||97.84||97.79||97.4||93.52||93.47||93.09||92.66||90.65||90.56||90.54||90.44||90.39||90.19
Bacillus_cereus_E33L_34_22	Bacillus_anthracis_Sterne_33_22||Bacillus_anthracis_Ames_32_22||Bacillus_cereus_03BB102_33_21||Bacillus_thuringiensis_sv_konkukian_97-27_36_25||Bacillus_cereus_AH187_40_5||Bacillus_cereus_Q1_31_22||Bacillus_cereus_ATCC_10987_36_23||Bacillus_cereus_ATCC_10987_36_23||Bacillus_cereus_B4264_36_22||Bacillus_thuringiensis_BMB171_33_22||Bacillus_cereus_G9842_34_22||Bacillus_thuringiensis_BMB171_33_22||B…	97.84||97.84||97.79||97.4||93.52||93.47||93.09||92.66||90.65||90.56||90.54||90.44||90.39||90.19
Bacillus_cereus_E33L_34_23	Bacillus_anthracis_Sterne_33_23||Bacillus_anthracis_Ames_32_23||Bacillus_cereus_03BB102_33_22||Bacillus_thuringiensis_sv_konkukian_97-27_36_26||Bacillus_cereus_Q1_31_23||Bacillus_cereus_ATCC_10987_36_24||Bacillus_cereus_ATCC_10987_36_24||Bacillus_cereus_B4264_36_23||Bacillus_thuringiensis_BMB171_33_23||Bacillus_cereus_G9842_34_23||Bacillus_thuringiensis_BMB171_33_23||Bacillus_cereus_B4264_36_23||…	97.84||97.84||97.79||97.4||93.47||93.09||92.66||90.65||90.56||90.54||90.44||90.39||90.19
Bacillus_cereus_E33L_34_24	Bacillus_anthracis_Sterne_33_24||Bacillus_anthracis_Ames_32_24||Bacillus_cereus_03BB102_33_23||Bacillus_thuringiensis_sv_konkukian_97-27_36_27||Bacillus_cereus_Q1_31_24||Bacillus_cereus_ATCC_10987_36_25||Bacillus_cereus_ATCC_10987_36_25||Bacillus_cereus_B4264_36_24||Bacillus_thuringiensis_BMB171_33_24||Bacillus_cereus_G9842_34_24||Bacillus_thuringiensis_BMB171_33_24||Bacillus_cereus_B4264_36_24||…	97.84||97.84||97.79||97.4||93.47||93.09||92.66||90.65||90.56||90.54||90.44||90.39||90.19||89.74
Bacillus_cereus_E33L_34_25	Bacillus_anthracis_Sterne_33_25||Bacillus_anthracis_Ames_32_25||Bacillus_cereus_03BB102_33_24||Bacillus_thuringiensis_sv_konkukian_97-27_36_28||Bacillus_cereus_Q1_31_25||Bacillus_cereus_ATCC_10987_36_26||Bacillus_cereus_ATCC_10987_36_26||Bacillus_cereus_B4264_36_25||Bacillus_thuringiensis_BMB171_33_25||Bacillus_cereus_G9842_34_25||Bacillus_thuringiensis_BMB171_33_25||Bacillus_cereus_B4264_36_25||…	97.84||97.84||97.79||97.4||93.47||93.09||92.66||90.65||90.56||90.54||90.44||90.39||90.19||89.74
Bacillus_cereus_E33L_34_26	Bacillus_anthracis_Sterne_33_26||Bacillus_anthracis_Ames_32_26||Bacillus_cereus_03BB102_33_25||Bacillus_thuringiensis_sv_konkukian_97-27_36_29||Bacillus_cereus_Q1_31_26||Bacillus_cereus_ATCC_10987_36_27||Bacillus_cereus_ATCC_10987_36_27||Bacillus_cereus_B4264_36_26||Bacillus_thuringiensis_BMB171_33_26||Bacillus_cereus_G9842_34_26||Bacillus_thuringiensis_BMB171_33_26||Bacillus_cereus_B4264_36_26||…	97.84||97.84||97.79||97.4||93.47||93.09||92.66||90.65||90.56||90.54||90.44||90.39||90.19||89.74
Bacillus_cereus_E33L_34_27	Bacillus_anthracis_Sterne_33_27||Bacillus_anthracis_Ames_32_27||Bacillus_cereus_03BB102_33_26||Bacillus_thuringiensis_sv_konkukian_97-27_36_30||Bacillus_cereus_Q1_31_27||Bacillus_cereus_ATCC_10987_36_28||Bacillus_cereus_ATCC_10987_36_28||Bacillus_cereus_B4264_36_27||Bacillus_thuringiensis_BMB171_33_27||Bacillus_cereus_G9842_34_27||Bacillus_thuringiensis_BMB171_33_27||Bacillus_cereus_B4264_36_27||…	97.84||97.84||97.79||97.4||93.47||93.09||92.66||90.65||90.56||90.54||90.44||90.39||90.19||89.74
Bacillus_cereus_E33L_34_28	Bacillus_anthracis_Sterne_33_28||Bacillus_anthracis_Ames_32_28||Bacillus_cereus_03BB102_33_27||Bacillus_thuringiensis_sv_konkukian_97-27_36_31||Bacillus_cereus_Q1_31_28||Bacillus_cereus_ATCC_10987_36_29||Bacillus_cereus_ATCC_10987_36_29||Bacillus_cereus_B4264_36_28||Bacillus_thuringiensis_BMB171_33_28||Bacillus_cereus_G9842_34_28||Bacillus_cereus_G9842_34_27||Bacillus_weihenstephanensis_KBAB4_61_4	97.84||97.84||97.79||97.4||93.47||93.09||92.66||90.65||90.56||90.54||90.19||89.74
Bacillus_cereus_E33L_34_29	Bacillus_anthracis_Sterne_33_29||Bacillus_anthracis_Ames_32_29||Bacillus_cereus_03BB102_33_28||Bacillus_thuringiensis_sv_konkukian_97-27_36_32||Bacillus_cereus_Q1_31_29||Bacillus_cereus_ATCC_10987_36_30||Bacillus_cereus_B4264_36_29||Bacillus_thuringiensis_BMB171_33_29||Bacillus_cereus_G9842_34_29||Bacillus_weihenstephanensis_KBAB4_61_5	97.84||97.84||97.79||97.4||93.47||93.09||90.65||90.56||90.54||89.74
Bacillus_cereus_E33L_34_30	Bacillus_thuringiensis_Al_Hakam_37_0||Bacillus_anthracis_Sterne_33_30||Bacillus_anthracis_Ames_32_30||Bacillus_cereus_03BB102_33_29||Bacillus_thuringiensis_sv_konkukian_97-27_36_33||Bacillus_cereus_Q1_31_30||Bacillus_cereus_ATCC_10987_36_31||Bacillus_cereus_B4264_36_30||Bacillus_thuringiensis_BMB171_33_30||Bacillus_cereus_G9842_34_30||Bacillus_weihenstephanensis_KBAB4_61_6	98.93||97.84||97.84||97.79||97.4||93.47||93.09||90.65||90.56||90.54||89.74
Bacillus_cereus_E33L_34_31	Bacillus_thuringiensis_Al_Hakam_37_1||Bacillus_anthracis_Sterne_33_31||Bacillus_anthracis_Ames_32_31||Bacillus_cereus_03BB102_33_30||Bacillus_cereus_03BB102_33_31||Bacillus_thuringiensis_sv_konkukian_97-27_36_34||Bacillus_thuringiensis_sv_konkukian_97-27_36_35||Bacillus_cereus_Q1_31_31||Bacillus_cereus_ATCC_10987_36_32||Bacillus_cereus_B4264_36_31||Bacillus_thuringiensis_BMB171_33_31||Bacillus_ce…	98.93||97.84||97.84||97.79||97.79||97.4||97.4||93.47||93.09||90.65||90.56||90.54
Bacillus_cereus_E33L_34_32	-
Bacillus_cereus_E33L_31_0	Bacillus_cereus_03BB102_30_0||Bacillus_anthracis_Sterne_29_0||Bacillus_anthracis_Ames_29_0||Bacillus_thuringiensis_sv_konkukian_97-27_32_0||Bacillus_cereus_Q1_28_0||Bacillus_cereus_ATCC_10987_34_0||Bacillus_cereus_B4264_30_0||Bacillus_thuringiensis_BMB171_28_0||Bacillus_cereus_ATCC_14579_32_3||Bacillus_cereus_G9842_28_0	96.84||96.34||96.34||95.55||95.32||92.36||85.23||85.11||84.94||81.77
Bacillus_cereus_E33L_31_1	Bacillus_cereus_03BB102_30_1||Bacillus_anthracis_Sterne_29_1||Bacillus_anthracis_Ames_29_1||Bacillus_thuringiensis_sv_konkukian_97-27_32_1||Bacillus_cereus_Q1_28_1||Bacillus_cereus_ATCC_10987_34_1||Bacillus_cereus_B4264_30_1||Bacillus_thuringiensis_BMB171_28_1||Bacillus_cereus_ATCC_14579_32_4||Bacillus_cereus_G9842_28_1	96.84||96.34||96.34||95.55||95.32||92.36||85.23||85.11||84.94||81.77
Bacillus_cereus_E33L_31_2	Bacillus_cereus_03BB102_30_2||Bacillus_anthracis_Sterne_29_2||Bacillus_anthracis_Ames_29_2||Bacillus_thuringiensis_sv_konkukian_97-27_32_2||Bacillus_cereus_Q1_28_2||Bacillus_cereus_ATCC_10987_34_2||Bacillus_cereus_G9842_28_2||Bacillus_cereus_B4264_30_2||Bacillus_thuringiensis_BMB171_28_2||Bacillus_cereus_ATCC_14579_32_5	96.84||96.34||96.34||95.55||95.32||92.36||90.07||85.23||85.11||84.94
Bacillus_cereus_E33L_31_3	Bacillus_cereus_03BB102_30_3||Bacillus_anthracis_Sterne_29_3||Bacillus_anthracis_Ames_29_3||Bacillus_thuringiensis_sv_konkukian_97-27_32_3||Bacillus_cereus_Q1_28_3||Bacillus_cereus_ATCC_10987_34_2||Bacillus_cereus_G9842_28_3||Bacillus_cereus_B4264_30_2||Bacillus_thuringiensis_BMB171_28_2||Bacillus_cereus_ATCC_14579_32_6||Bacillus_cereus_ATCC_14579_32_7	96.84||96.34||96.34||95.55||95.32||92.36||90.07||85.23||85.11||84.94||84.94
Bacillus_cereus_E33L_18_0	Bacillus_cereus_AH820_17_10||Bacillus_anthracis_Sterne_17_0||Bacillus_anthracis_Ames_17_0||Bacillus_cereus_Q1_19_0||Bacillus_thuringiensis_sv_konkukian_97-27_20_0||Bacillus_cereus_ATCC_10987_22_0||Bacillus_cereus_B4264_19_0	98.99||96.75||96.72||96.4||96.26||94.69||78.54
Bacillus_cereus_E33L_18_1	Bacillus_cereus_AH820_17_11||Bacillus_anthracis_Sterne_17_1||Bacillus_anthracis_Ames_17_1||Bacillus_cereus_Q1_19_1||Bacillus_thuringiensis_sv_konkukian_97-27_20_1||Bacillus_cereus_ATCC_10987_22_1||Bacillus_cereus_B4264_19_1||Bacillus_thuringiensis_BMB171_16_2||Bacillus_cereus_03BB102_17_0||Bacillus_cereus_G9842_17_1||Bacillus_cereus_B4264_19_1	98.99||96.75||96.72||96.4||96.26||94.69||88.35||88.35||86.7||85.73||78.54
Bacillus_cereus_E33L_18_2	Bacillus_cereus_AH820_17_12||Bacillus_cereus_AH820_17_13||Bacillus_anthracis_Sterne_17_2||Bacillus_anthracis_Ames_17_2||Bacillus_cereus_Q1_19_2||Bacillus_thuringiensis_sv_konkukian_97-27_20_2||Bacillus_cereus_ATCC_10987_22_2||Bacillus_cereus_B4264_19_2||Bacillus_thuringiensis_BMB171_16_3||Bacillus_cereus_03BB102_17_1||Bacillus_cereus_G9842_17_2	98.99||98.99||96.75||96.72||96.4||96.26||94.69||88.35||88.35||86.7||85.73
Bacillus_cereus_E33L_18_3	Bacillus_anthracis_Sterne_17_3||Bacillus_anthracis_Ames_17_3||Bacillus_cereus_Q1_19_3||Bacillus_thuringiensis_sv_konkukian_97-27_20_3||Bacillus_anthracis_Ames_17_3||Bacillus_anthracis_Sterne_17_3||Bacillus_cereus_Q1_19_3||Bacillus_cereus_ATCC_10987_22_3||Bacillus_cereus_03BB102_17_2||Bacillus_cereus_G9842_17_3||Bacillus_cereus_B4264_19_3||Bacillus_thuringiensis_BMB171_16_4||Bacillus_cereus_03BB10…	96.75||96.72||96.4||96.26||96.21||96.2||94.96||94.69||91.31||90.62||88.35||88.35||86.7||85.73
Bacillus_cereus_E33L_18_4	Bacillus_thuringiensis_sv_konkukian_97-27_20_4||Bacillus_anthracis_Ames_17_4||Bacillus_anthracis_Sterne_17_4||Bacillus_cereus_Q1_19_4||Bacillus_cereus_ATCC_10987_22_4||Bacillus_cereus_03BB102_17_3||Bacillus_cereus_G9842_17_4||Bacillus_cereus_B4264_19_4||Bacillus_thuringiensis_BMB171_16_5	96.26||96.21||96.2||94.96||94.69||91.31||90.62||88.35||88.35
Bacillus_cereus_E33L_18_5	Bacillus_thuringiensis_sv_konkukian_97-27_20_5||Bacillus_anthracis_Ames_17_5||Bacillus_anthracis_Sterne_17_5||Bacillus_cereus_03BB102_17_4||Bacillus_cereus_Q1_19_5||Bacillus_cereus_ATCC_10987_22_5||Bacillus_cereus_03BB102_17_4||Bacillus_cereus_B4264_19_5||Bacillus_cereus_G9842_17_5||Bacillus_cereus_G9842_17_5||Bacillus_thuringiensis_BMB171_16_5||Bacillus_cereus_B4264_19_5||Bacillus_thuringiensis_…	96.26||96.21||96.2||96.18||94.96||94.69||91.31||90.8||90.68||90.62||90.34||88.35||88.35
Bacillus_cereus_E33L_18_6	Bacillus_thuringiensis_sv_konkukian_97-27_20_6||Bacillus_anthracis_Ames_17_6||Bacillus_anthracis_Sterne_17_6||Bacillus_cereus_03BB102_17_5||Bacillus_cereus_Q1_19_6||Bacillus_cereus_ATCC_10987_22_6||Bacillus_cereus_B4264_19_6||Bacillus_cereus_G9842_17_6||Bacillus_thuringiensis_BMB171_16_6||Bacillus_cereus_Q1_19_5||Bacillus_cereus_Q1_19_6	96.26||96.21||96.2||96.18||94.96||94.69||90.8||90.68||90.34||72.26||72.26
Bacillus_cereus_E33L_18_7	Bacillus_thuringiensis_sv_konkukian_97-27_20_7||Bacillus_anthracis_Ames_17_7||Bacillus_anthracis_Sterne_17_7||Bacillus_cereus_03BB102_17_6||Bacillus_cereus_Q1_19_7||Bacillus_cereus_ATCC_10987_22_7||Bacillus_cereus_B4264_19_7||Bacillus_cereus_G9842_17_7||Bacillus_thuringiensis_BMB171_16_7	96.26||96.21||96.2||96.18||94.96||94.69||90.8||90.68||90.34
Bacillus_cereus_E33L_18_8	Bacillus_thuringiensis_sv_konkukian_97-27_20_8||Bacillus_anthracis_Ames_17_8||Bacillus_anthracis_Sterne_17_8||Bacillus_cereus_03BB102_17_7||Bacillus_cereus_Q1_19_8||Bacillus_cereus_ATCC_10987_22_8||Bacillus_cereus_B4264_19_8||Bacillus_cereus_G9842_17_8||Bacillus_thuringiensis_BMB171_16_8	96.26||96.21||96.2||96.18||94.96||94.69||90.8||90.68||90.34
Bacillus_cereus_E33L_18_9	Bacillus_thuringiensis_sv_konkukian_97-27_20_9||Bacillus_anthracis_Ames_17_9||Bacillus_anthracis_Sterne_17_9||Bacillus_cereus_03BB102_17_8||Bacillus_cereus_Q1_19_9||Bacillus_cereus_ATCC_10987_22_9||Bacillus_cereus_B4264_19_9||Bacillus_cereus_G9842_17_9||Bacillus_thuringiensis_BMB171_16_9	96.26||96.21||96.2||96.18||94.96||94.69||90.8||90.68||90.34
Bacillus_cereus_E33L_18_10	Bacillus_thuringiensis_sv_konkukian_97-27_20_10||Bacillus_anthracis_Ames_17_10||Bacillus_anthracis_Sterne_17_10||Bacillus_cereus_03BB102_17_9||Bacillus_cereus_Q1_19_10||Bacillus_cereus_ATCC_10987_22_10||Bacillus_cereus_B4264_19_10||Bacillus_cereus_G9842_17_10||Bacillus_thuringiensis_BMB171_16_10	96.26||96.21||96.2||96.18||94.96||94.69||90.8||90.68||90.34
Bacillus_cereus_E33L_18_11	Bacillus_anthracis_CDC_684_55_5||Bacillus_thuringiensis_sv_konkukian_97-27_20_11||Bacillus_anthracis_Ames_17_11||Bacillus_anthracis_Sterne_17_11||Bacillus_cereus_03BB102_17_10||Bacillus_cereus_Q1_19_11||Bacillus_cereus_ATCC_10987_22_11||Bacillus_thuringiensis_BMB171_16_12||Bacillus_cereus_B4264_19_11||Bacillus_cereus_G9842_17_11||Bacillus_thuringiensis_BMB171_16_11||Bacillus_thuringiensis_BMB171_…	98.21||96.26||96.21||96.2||96.18||94.96||94.69||93.15||90.8||90.68||90.34||90.34||86.87
Bacillus_cereus_E33L_18_12	Bacillus_anthracis_CDC_684_55_6||Bacillus_thuringiensis_sv_konkukian_97-27_20_12||Bacillus_anthracis_Ames_17_12||Bacillus_anthracis_Sterne_17_12||Bacillus_cereus_03BB102_17_11||Bacillus_cereus_Q1_19_12||Bacillus_cereus_ATCC_10987_22_12||Bacillus_thuringiensis_BMB171_16_13||Bacillus_cereus_B4264_19_12||Bacillus_cereus_G9842_17_12||Bacillus_anthracis_CDC_684_55_4	98.21||96.26||96.21||96.2||96.18||94.96||94.69||93.15||90.8||90.68||86.87
Bacillus_cereus_E33L_18_13	Bacillus_anthracis_CDC_684_55_7||Bacillus_thuringiensis_sv_konkukian_97-27_20_13||Bacillus_anthracis_Ames_17_13||Bacillus_anthracis_Sterne_17_13||Bacillus_cereus_03BB102_17_12||Bacillus_cereus_Q1_19_13||Bacillus_cereus_ATCC_10987_22_13||Bacillus_thuringiensis_BMB171_16_13||Bacillus_cereus_B4264_19_13||Bacillus_cereus_G9842_17_13	98.21||96.26||96.21||96.2||96.18||94.96||94.69||93.15||90.8||90.68
Bacillus_cereus_E33L_44_0	Bacillus_cereus_03BB102_45_0||Bacillus_cereus_AH820_49_12||Bacillus_anthracis_Ames_47_0||Bacillus_anthracis_Sterne_48_0||Bacillus_thuringiensis_sv_konkukian_97-27_49_14	98.73||98.47||97.56||97.49||97.29
Bacillus_cereus_E33L_44_1	Bacillus_cereus_03BB102_45_1||Bacillus_cereus_AH820_49_13||Bacillus_anthracis_Ames_47_1||Bacillus_anthracis_Sterne_48_1||Bacillus_thuringiensis_sv_konkukian_97-27_49_15	98.73||98.47||97.56||97.49||97.29
Bacillus_cereus_E33L_44_2	Bacillus_cereus_03BB102_45_2||Bacillus_cereus_AH820_49_14||Bacillus_anthracis_Ames_47_2||Bacillus_anthracis_Sterne_48_2||Bacillus_thuringiensis_sv_konkukian_97-27_49_16	98.73||98.47||97.56||97.49||97.29
Bacillus_cereus_E33L_44_3	Bacillus_cereus_03BB102_45_3||Bacillus_cereus_AH820_49_15||Bacillus_anthracis_Ames_47_3||Bacillus_anthracis_Sterne_48_3||Bacillus_thuringiensis_sv_konkukian_97-27_49_17	98.73||98.47||97.56||97.49||97.29
Bacillus_cereus_E33L_44_4	Bacillus_cereus_03BB102_45_4||Bacillus_anthracis_Ames_47_4||Bacillus_anthracis_Sterne_48_4||Bacillus_thuringiensis_sv_konkukian_97-27_49_18	98.73||97.56||97.49||97.29
Bacillus_cereus_E33L_44_5	Bacillus_cereus_03BB102_45_5||Bacillus_anthracis_Ames_47_5||Bacillus_anthracis_Sterne_48_5||Bacillus_thuringiensis_sv_konkukian_97-27_49_19	98.73||97.56||97.49||97.29
Bacillus_cereus_E33L_44_6	Bacillus_cereus_03BB102_45_6||Bacillus_anthracis_Ames_47_6||Bacillus_anthracis_Sterne_48_6||Bacillus_thuringiensis_sv_konkukian_97-27_49_20	98.73||97.56||97.49||97.29
Bacillus_cereus_E33L_44_7	Bacillus_cereus_03BB102_45_6||Bacillus_anthracis_Ames_47_7||Bacillus_anthracis_Sterne_48_7||Bacillus_thuringiensis_sv_konkukian_97-27_49_21||Bacillus_cereus_ATCC_10987_51_20||Bacillus_cereus_Q1_44_0||Bacillus_cereus_B4264_54_0||Bacillus_cereus_03BB102_45_11||Bacillus_cereus_G9842_56_0||Bacillus_thuringiensis_BMB171_50_1||Bacillus_pumilus_SAFR-032_24_3	98.73||97.56||97.49||97.29||93.68||93.39||93.18||92.28||91.22||90.41||78.18
Bacillus_cereus_E33L_44_8	Bacillus_anthracis_Ames_47_8||Bacillus_anthracis_Sterne_48_8||Bacillus_thuringiensis_sv_konkukian_97-27_49_22||Bacillus_cereus_ATCC_10987_51_21||Bacillus_cereus_Q1_44_1||Bacillus_cereus_B4264_54_1||Bacillus_cereus_03BB102_45_12||Bacillus_cereus_G9842_56_1||Bacillus_thuringiensis_BMB171_50_2||Bacillus_pumilus_SAFR-032_24_4	97.56||97.49||97.29||93.68||93.39||93.18||92.28||91.22||90.41||78.18
Bacillus_cereus_E33L_44_9	Bacillus_anthracis_Ames_47_9||Bacillus_anthracis_Sterne_48_9||Bacillus_thuringiensis_sv_konkukian_97-27_49_23||Bacillus_thuringiensis_BMB171_50_2||Bacillus_cereus_ATCC_10987_51_22||Bacillus_cereus_Q1_44_2||Bacillus_cereus_B4264_54_2||Bacillus_cereus_G9842_56_2	97.56||97.49||97.29||94.04||93.68||93.39||93.18||91.22
Bacillus_cereus_E33L_44_10	Bacillus_anthracis_Ames_47_10||Bacillus_anthracis_Sterne_48_10||Bacillus_thuringiensis_sv_konkukian_97-27_49_24||Bacillus_thuringiensis_BMB171_50_3||Bacillus_cereus_ATCC_10987_51_23||Bacillus_cereus_Q1_44_3||Bacillus_cereus_B4264_54_3||Bacillus_cereus_G9842_56_2	97.56||97.49||97.29||94.04||93.68||93.39||93.18||91.22
Bacillus_cereus_E33L_44_11	Bacillus_anthracis_Ames_47_11||Bacillus_anthracis_Sterne_48_11||Bacillus_thuringiensis_sv_konkukian_97-27_49_25||Bacillus_thuringiensis_BMB171_50_4||Bacillus_cereus_ATCC_10987_51_24||Bacillus_cereus_Q1_44_4||Bacillus_cereus_B4264_54_4	97.56||97.49||97.29||94.04||93.68||93.39||93.18
Bacillus_cereus_E33L_44_12	Bacillus_anthracis_Ames_47_12||Bacillus_anthracis_Sterne_48_12||Bacillus_thuringiensis_sv_konkukian_97-27_49_26||Bacillus_thuringiensis_BMB171_50_5||Bacillus_cereus_ATCC_10987_51_25||Bacillus_cereus_Q1_44_5||Bacillus_cereus_B4264_54_5	97.56||97.49||97.29||94.04||93.68||93.39||93.18
Bacillus_cereus_E33L_44_13	Bacillus_anthracis_Ames_47_13||Bacillus_anthracis_Sterne_48_13||Bacillus_thuringiensis_sv_konkukian_97-27_49_27||Bacillus_cereus_Q1_44_6||Bacillus_thuringiensis_sv_konkukian_97-27_49_27||Bacillus_thuringiensis_BMB171_50_6||Bacillus_cereus_ATCC_10987_51_25||Bacillus_cereus_ATCC_10987_51_26||Bacillus_cereus_Q1_44_6||Bacillus_cereus_B4264_54_6	97.56||97.49||97.29||94.46||94.32||94.04||93.68||93.54||93.39||93.18
Bacillus_cereus_E33L_44_14	Bacillus_anthracis_Ames_47_14||Bacillus_anthracis_Sterne_48_13||Bacillus_cereus_Q1_44_7||Bacillus_cereus_Q1_44_8||Bacillus_thuringiensis_sv_konkukian_97-27_49_28||Bacillus_thuringiensis_BMB171_50_7||Bacillus_thuringiensis_BMB171_50_8||Bacillus_cereus_ATCC_10987_51_27||Bacillus_cereus_B4264_54_6	97.56||97.49||94.46||94.46||94.32||94.04||94.04||93.54||93.18
Bacillus_cereus_E33L_56_0	Bacillus_anthracis_A0248_61_3||Bacillus_anthracis_Ames_Ancestor_63_3||Bacillus_anthracis_CDC_684_68_3||Bacillus_thuringiensis_sv_konkukian_97-27_59_0||Bacillus_cereus_AH820_61_10||Bacillus_anthracis_Sterne_62_0||Bacillus_anthracis_Ames_60_0||Bacillus_cereus_Q1_56_0||Bacillus_cereus_03BB102_57_0||Bacillus_cereus_ATCC_10987_62_0||Bacillus_cereus_G9842_71_0||Bacillus_thuringiensis_BMB171_63_0||Bacil…	99.06||98.66||98.61||97.07||96.91||96.54||96.53||96.24||94.89||92.73||91.27||91.19||91.19||91.14||84.79
Bacillus_cereus_E33L_56_1	Bacillus_anthracis_A0248_61_4||Bacillus_anthracis_Ames_Ancestor_63_4||Bacillus_anthracis_CDC_684_68_4||Bacillus_thuringiensis_sv_konkukian_97-27_59_1||Bacillus_cereus_AH820_61_11||Bacillus_anthracis_Sterne_62_1||Bacillus_anthracis_Ames_60_1||Bacillus_cereus_Q1_56_1||Bacillus_cereus_03BB102_57_1||Bacillus_cereus_ATCC_10987_62_1||Bacillus_cereus_G9842_71_1||Bacillus_thuringiensis_BMB171_63_1||Bacil…	99.06||98.66||98.61||97.07||96.91||96.54||96.53||96.24||94.89||92.73||91.27||91.19||91.19||91.14||84.79
Bacillus_cereus_E33L_56_2	Bacillus_anthracis_A0248_61_5||Bacillus_anthracis_Ames_Ancestor_63_5||Bacillus_anthracis_CDC_684_68_5||Bacillus_thuringiensis_sv_konkukian_97-27_59_2||Bacillus_cereus_AH820_61_12||Bacillus_anthracis_Sterne_62_2||Bacillus_anthracis_Ames_60_2||Bacillus_cereus_Q1_56_2||Bacillus_cereus_03BB102_57_2||Bacillus_cereus_ATCC_10987_62_2||Bacillus_cereus_G9842_71_2||Bacillus_thuringiensis_BMB171_63_2||Bacil…	99.06||98.66||98.61||97.07||96.91||96.54||96.53||96.24||94.89||92.73||91.27||91.19||91.19||91.14||80.22
Bacillus_cereus_E33L_56_3	Bacillus_anthracis_A0248_61_6||Bacillus_anthracis_Ames_Ancestor_63_6||Bacillus_anthracis_CDC_684_68_6||Bacillus_thuringiensis_sv_konkukian_97-27_59_3||Bacillus_cereus_AH820_61_13||Bacillus_anthracis_Sterne_62_3||Bacillus_anthracis_Ames_60_3||Bacillus_cereus_Q1_56_3||Bacillus_cereus_03BB102_57_3||Bacillus_cereus_ATCC_10987_62_3||Bacillus_cereus_G9842_71_3||Bacillus_thuringiensis_BMB171_63_3||Bacil…	99.06||98.66||98.61||97.07||96.91||96.54||96.53||96.24||94.89||92.73||91.27||91.19||91.19||91.14||86.75||80.22
Bacillus_cereus_E33L_56_4	Bacillus_anthracis_Ames_Ancestor_63_7||Bacillus_anthracis_CDC_684_68_7||Bacillus_thuringiensis_sv_konkukian_97-27_59_4||Bacillus_cereus_AH820_61_14||Bacillus_anthracis_Sterne_62_4||Bacillus_anthracis_Ames_60_4||Bacillus_cereus_Q1_56_4||Bacillus_cereus_03BB102_57_4||Bacillus_cereus_ATCC_10987_62_4||Bacillus_cereus_G9842_71_4||Bacillus_thuringiensis_BMB171_63_4||Bacillus_cereus_ATCC_14579_69_19||Ba…	98.66||98.61||97.07||96.91||96.54||96.53||96.24||94.89||92.73||91.27||91.19||91.19||91.14||86.75||85.93||84.44||80.22
Bacillus_cereus_E33L_56_5	Bacillus_thuringiensis_sv_konkukian_97-27_59_5||Bacillus_cereus_AH820_61_15||Bacillus_anthracis_Sterne_62_5||Bacillus_anthracis_Ames_60_5||Bacillus_cereus_Q1_56_5||Bacillus_cereus_03BB102_57_5||Bacillus_cereus_ATCC_10987_62_5||Bacillus_cereus_ATCC_14579_69_20||Bacillus_thuringiensis_BMB171_63_5||Bacillus_cereus_ATCC_14579_69_20||Bacillus_thuringiensis_BMB171_63_5||Bacillus_cereus_B4264_67_5||Baci…	97.07||96.91||96.54||96.53||96.24||94.89||92.73||91.29||91.19||91.19||91.15||91.14||90.7||90.7||85.93||84.44
Bacillus_cereus_E33L_56_6	Bacillus_thuringiensis_sv_konkukian_97-27_59_6||Bacillus_cereus_AH820_61_16||Bacillus_anthracis_Sterne_62_6||Bacillus_anthracis_Ames_60_6||Bacillus_cereus_Q1_56_6||Bacillus_cereus_03BB102_57_6||Bacillus_cereus_ATCC_10987_62_6||Bacillus_cereus_ATCC_14579_69_21||Bacillus_thuringiensis_BMB171_63_6||Bacillus_cereus_G9842_71_6||Bacillus_cereus_B4264_67_6||Bacillus_weihenstephanensis_KBAB4_86_2	97.07||96.91||96.54||96.53||96.24||94.89||92.73||91.29||91.15||90.7||90.7||84.44
Bacillus_cereus_E33L_56_7	Bacillus_thuringiensis_sv_konkukian_97-27_59_7||Bacillus_cereus_AH820_61_17||Bacillus_anthracis_Sterne_62_7||Bacillus_anthracis_Ames_60_7||Bacillus_cereus_Q1_56_7||Bacillus_cereus_03BB102_57_7||Bacillus_cereus_ATCC_10987_62_7||Bacillus_cereus_ATCC_10987_62_7||Bacillus_cereus_ATCC_14579_69_22||Bacillus_thuringiensis_BMB171_63_7||Bacillus_cereus_G9842_71_7||Bacillus_cereus_B4264_67_7||Bacillus_weih…	97.07||96.91||96.54||96.53||96.24||94.89||93.48||92.73||91.29||91.15||90.7||90.7||84.44
Bacillus_cereus_E33L_56_8	Bacillus_thuringiensis_sv_konkukian_97-27_59_8||Bacillus_cereus_AH820_61_18||Bacillus_anthracis_Sterne_62_8||Bacillus_anthracis_Ames_60_8||Bacillus_cereus_Q1_56_8||Bacillus_cereus_03BB102_57_8||Bacillus_cereus_ATCC_10987_62_8||Bacillus_cereus_ATCC_14579_69_23||Bacillus_thuringiensis_BMB171_63_8||Bacillus_cereus_G9842_71_8||Bacillus_cereus_B4264_67_8	97.07||96.91||96.54||96.53||96.24||94.89||93.48||91.29||91.15||90.7||90.7
Bacillus_cereus_E33L_56_9	Bacillus_thuringiensis_sv_konkukian_97-27_59_9||Bacillus_cereus_AH820_61_19||Bacillus_anthracis_Sterne_62_9||Bacillus_anthracis_Ames_60_9||Bacillus_cereus_Q1_56_9||Bacillus_cereus_03BB102_57_9||Bacillus_cereus_ATCC_10987_62_9||Bacillus_cereus_ATCC_14579_69_24||Bacillus_thuringiensis_BMB171_63_9||Bacillus_cereus_G9842_71_9||Bacillus_cereus_B4264_67_9	97.07||96.91||96.54||96.53||96.24||94.89||93.48||91.29||91.15||90.7||90.7
Bacillus_cereus_E33L_56_10	Bacillus_thuringiensis_sv_konkukian_97-27_59_10||Bacillus_anthracis_Ames_60_10||Bacillus_anthracis_Sterne_62_10||Bacillus_cereus_03BB102_57_10||Bacillus_cereus_AH820_61_21||Bacillus_thuringiensis_sv_konkukian_97-27_59_10||Bacillus_cereus_AH820_61_20||Bacillus_cereus_AH820_61_21||Bacillus_anthracis_Sterne_62_10||Bacillus_anthracis_Ames_60_10||Bacillus_cereus_ATCC_10987_62_10||Bacillus_cereus_Q1_56…	98.5||98.46||98.45||98.18||98.15||97.07||96.91||96.91||96.54||96.53||96.5||96.24||94.89||93.48||91.29||91.15||90.7||90.7
Bacillus_cereus_E33L_56_11	Bacillus_thuringiensis_sv_konkukian_97-27_59_11||Bacillus_anthracis_Ames_60_11||Bacillus_anthracis_Sterne_62_11||Bacillus_cereus_03BB102_57_11||Bacillus_cereus_AH820_61_22||Bacillus_cereus_Q1_56_10||Bacillus_cereus_ATCC_10987_62_11||Bacillus_cereus_ATCC_14579_69_26||Bacillus_thuringiensis_BMB171_63_11||Bacillus_cereus_G9842_71_11||Bacillus_cereus_B4264_67_11||Bacillus_cereus_cytotoxis_NVH_391-98_…	98.5||98.46||98.45||98.18||98.15||96.64||96.5||91.29||91.15||90.7||90.7||82.56
Bacillus_cereus_E33L_56_12	Bacillus_thuringiensis_sv_konkukian_97-27_59_12||Bacillus_anthracis_Ames_60_12||Bacillus_anthracis_Sterne_62_12||Bacillus_cereus_03BB102_57_12||Bacillus_cereus_AH820_61_23||Bacillus_cereus_Q1_56_11||Bacillus_cereus_ATCC_10987_62_12||Bacillus_cereus_ATCC_14579_69_27||Bacillus_thuringiensis_BMB171_63_12||Bacillus_cereus_G9842_71_12||Bacillus_cereus_B4264_67_12||Bacillus_cereus_cytotoxis_NVH_391-98_…	98.5||98.46||98.45||98.18||98.15||96.64||96.5||91.29||91.15||90.7||90.7||82.56
Bacillus_cereus_E33L_56_13	Bacillus_thuringiensis_sv_konkukian_97-27_59_13||Bacillus_anthracis_Ames_60_13||Bacillus_anthracis_Sterne_62_13||Bacillus_cereus_03BB102_57_13||Bacillus_cereus_AH820_61_24||Bacillus_cereus_Q1_56_12||Bacillus_cereus_ATCC_10987_62_13||Bacillus_cereus_ATCC_14579_69_28||Bacillus_thuringiensis_BMB171_63_13||Bacillus_cereus_G9842_71_13||Bacillus_cereus_B4264_67_13||Bacillus_cereus_cytotoxis_NVH_391-98_…	98.5||98.46||98.45||98.18||98.15||96.64||96.5||91.29||91.15||90.7||90.7||82.56
Bacillus_cereus_E33L_56_14	Bacillus_thuringiensis_sv_konkukian_97-27_59_14||Bacillus_anthracis_Ames_60_14||Bacillus_anthracis_Sterne_62_14||Bacillus_cereus_03BB102_57_14||Bacillus_cereus_AH820_61_25||Bacillus_cereus_Q1_56_13||Bacillus_cereus_ATCC_10987_62_14||Bacillus_cereus_ATCC_14579_69_29||Bacillus_cereus_ATCC_14579_69_30||Bacillus_thuringiensis_BMB171_63_14||Bacillus_cereus_G9842_71_14||Bacillus_cereus_B4264_67_14||Bac…	98.5||98.46||98.45||98.18||98.15||96.64||96.5||91.29||91.29||91.15||90.7||90.7||82.56
Bacillus_cereus_E33L_56_15	Bacillus_thuringiensis_sv_konkukian_97-27_59_15||Bacillus_anthracis_Ames_60_15||Bacillus_anthracis_Sterne_62_15||Bacillus_cereus_03BB102_57_15||Bacillus_cereus_AH820_61_26||Bacillus_cereus_Q1_56_14||Bacillus_cereus_ATCC_10987_62_15||Bacillus_thuringiensis_BMB171_63_15||Bacillus_cereus_G9842_71_15||Bacillus_cereus_B4264_67_15||Bacillus_cereus_cytotoxis_NVH_391-98_45_17	98.5||98.46||98.45||98.18||98.15||96.64||96.5||91.15||90.7||90.7||82.56
Bacillus_cereus_E33L_56_16	Bacillus_thuringiensis_sv_konkukian_97-27_59_16||Bacillus_anthracis_Ames_60_16||Bacillus_anthracis_Sterne_62_16||Bacillus_cereus_03BB102_57_16||Bacillus_cereus_AH820_61_27||Bacillus_cereus_Q1_56_15||Bacillus_cereus_ATCC_10987_62_16||Bacillus_cereus_G9842_71_16||Bacillus_thuringiensis_BMB171_63_16||Bacillus_thuringiensis_BMB171_63_17||Bacillus_thuringiensis_BMB171_63_17||Bacillus_cereus_B4264_67_1…	98.5||98.46||98.45||98.18||98.15||96.64||96.5||91.19||91.15||91.15||91.13||91.06||90.7||90.7
Bacillus_cereus_E33L_56_17	Bacillus_thuringiensis_sv_konkukian_97-27_59_17||Bacillus_anthracis_Ames_60_17||Bacillus_anthracis_Sterne_62_17||Bacillus_cereus_03BB102_57_17||Bacillus_cereus_AH820_61_28||Bacillus_cereus_Q1_56_16||Bacillus_cereus_ATCC_10987_62_17||Bacillus_cereus_G9842_71_17||Bacillus_thuringiensis_BMB171_63_18||Bacillus_cereus_B4264_67_17	98.5||98.46||98.45||98.18||98.15||96.64||96.5||91.19||91.13||91.06
Bacillus_cereus_E33L_56_18	Bacillus_thuringiensis_sv_konkukian_97-27_59_18||Bacillus_anthracis_Ames_60_18||Bacillus_anthracis_Sterne_62_18||Bacillus_cereus_03BB102_57_18||Bacillus_cereus_AH820_61_29||Bacillus_cereus_Q1_56_17||Bacillus_cereus_ATCC_10987_62_18||Bacillus_cereus_G9842_71_18||Bacillus_thuringiensis_BMB171_63_19||Bacillus_cereus_B4264_67_18	98.5||98.46||98.45||98.18||98.15||96.64||96.5||91.19||91.13||91.06
Bacillus_cereus_E33L_56_19	Bacillus_thuringiensis_sv_konkukian_97-27_59_19||Bacillus_anthracis_Ames_60_19||Bacillus_anthracis_Sterne_62_19||Bacillus_cereus_03BB102_57_19||Bacillus_cereus_AH820_61_29||Bacillus_cereus_Q1_56_18||Bacillus_cereus_ATCC_10987_62_19||Bacillus_cereus_G9842_71_19||Bacillus_thuringiensis_BMB171_63_20||Bacillus_cereus_B4264_67_19	98.5||98.46||98.45||98.18||98.15||96.64||96.5||91.19||91.13||91.06
Bacillus_cereus_E33L_56_20	Bacillus_thuringiensis_sv_konkukian_97-27_59_20||Bacillus_anthracis_Ames_60_20||Bacillus_anthracis_Sterne_62_20||Bacillus_cereus_03BB102_57_20||Bacillus_cereus_Q1_56_19||Bacillus_cereus_ATCC_10987_62_20||Bacillus_cereus_G9842_71_20||Bacillus_thuringiensis_BMB171_63_21||Bacillus_cereus_B4264_67_20||Anoxybacillus_flavithermus_WK1_35_11	98.5||98.46||98.45||98.18||96.64||96.5||91.19||91.13||91.06||74.93
Bacillus_cereus_E33L_56_21	Bacillus_thuringiensis_sv_konkukian_97-27_59_21||Bacillus_anthracis_Ames_60_21||Bacillus_anthracis_Sterne_62_21||Bacillus_cereus_03BB102_57_21||Bacillus_cereus_Q1_56_20||Bacillus_cereus_ATCC_10987_62_21||Bacillus_cereus_G9842_71_21||Bacillus_thuringiensis_BMB171_63_22||Bacillus_cereus_B4264_67_21||Anoxybacillus_flavithermus_WK1_35_12||Staphylococcus_aureus_subsp._aureus_ED98_3_3||Staphylococcus_a…	98.5||98.46||98.45||98.18||96.64||96.5||91.19||91.13||91.06||74.93||73.24||73.24||73.24||73.24||73.24||73.24||73.24||73.24||73.24||72.97||72.97||72.97||72.97||72.97||72.97||72.93||72.93||72.84||72.84||72.84||72.84||72.84||72.7||72.7
Bacillus_cereus_E33L_56_22	Bacillus_thuringiensis_sv_konkukian_97-27_59_22||Bacillus_anthracis_Ames_60_22||Bacillus_anthracis_Sterne_62_22||Bacillus_cereus_03BB102_57_22||Bacillus_cereus_Q1_56_21||Bacillus_cereus_ATCC_10987_62_22||Bacillus_cereus_G9842_71_22||Bacillus_thuringiensis_BMB171_63_23||Bacillus_cereus_B4264_67_22||Anoxybacillus_flavithermus_WK1_35_13	98.5||98.46||98.45||98.18||96.64||96.5||91.19||91.13||91.06||74.93
Bacillus_cereus_E33L_56_23	Bacillus_thuringiensis_sv_konkukian_97-27_59_23||Bacillus_anthracis_Ames_60_23||Bacillus_anthracis_Sterne_62_23||Bacillus_cereus_03BB102_57_23||Bacillus_cereus_Q1_56_22||Bacillus_cereus_ATCC_10987_62_23||Bacillus_cereus_G9842_71_23||Bacillus_thuringiensis_BMB171_63_24||Bacillus_cereus_B4264_67_23||Anoxybacillus_flavithermus_WK1_35_13	98.5||98.46||98.45||98.18||96.64||96.5||91.19||91.13||91.06||74.93
Bacillus_cereus_E33L_56_24	Bacillus_thuringiensis_sv_konkukian_97-27_59_24||Bacillus_anthracis_Ames_60_24||Bacillus_anthracis_Sterne_62_24||Bacillus_cereus_03BB102_57_24||Bacillus_cereus_Q1_56_23||Bacillus_cereus_ATCC_10987_62_24||Bacillus_cereus_G9842_71_24||Bacillus_thuringiensis_BMB171_63_25||Bacillus_cereus_B4264_67_24	98.5||98.46||98.45||98.18||96.64||96.5||91.19||91.13||91.06
Bacillus_cereus_E33L_56_25	Bacillus_thuringiensis_sv_konkukian_97-27_59_25||Bacillus_anthracis_Ames_60_25||Bacillus_anthracis_Sterne_62_25||Bacillus_cereus_03BB102_57_25||Bacillus_cereus_Q1_56_24||Bacillus_cereus_ATCC_10987_62_25||Bacillus_cereus_G9842_71_25||Bacillus_thuringiensis_BMB171_63_26||Bacillus_cereus_B4264_67_25	98.5||98.46||98.45||98.18||96.64||96.5||91.19||91.13||91.06
Bacillus_cereus_E33L_56_26	Bacillus_thuringiensis_sv_konkukian_97-27_59_26||Bacillus_anthracis_Ames_60_26||Bacillus_anthracis_Sterne_62_26||Bacillus_cereus_03BB102_57_26||Bacillus_cereus_Q1_56_25||Bacillus_cereus_ATCC_10987_62_26||Bacillus_cereus_G9842_71_26||Bacillus_thuringiensis_BMB171_63_27||Bacillus_cereus_B4264_67_26	98.5||98.46||98.45||98.18||96.64||96.5||91.19||91.13||91.06
Bacillus_cereus_E33L_56_27	Bacillus_thuringiensis_sv_konkukian_97-27_59_27||Bacillus_anthracis_Ames_60_27||Bacillus_anthracis_Sterne_62_27||Bacillus_cereus_03BB102_57_27||Bacillus_cereus_Q1_56_26||Bacillus_cereus_ATCC_10987_62_27||Bacillus_cereus_G9842_71_27||Bacillus_thuringiensis_BMB171_63_28||Bacillus_cereus_B4264_67_27	98.5||98.46||98.45||98.18||96.64||96.5||91.19||91.13||91.06
Bacillus_cereus_E33L_56_28	Bacillus_thuringiensis_sv_konkukian_97-27_59_28||Bacillus_anthracis_Ames_60_28||Bacillus_anthracis_Sterne_62_28||Bacillus_cereus_03BB102_57_28||Bacillus_cereus_Q1_56_27||Bacillus_cereus_ATCC_10987_62_28||Bacillus_cereus_G9842_71_28||Bacillus_thuringiensis_BMB171_63_29||Bacillus_cereus_B4264_67_28	98.5||98.46||98.45||98.18||96.64||96.5||91.19||91.13||91.06
Bacillus_cereus_E33L_56_29	Bacillus_thuringiensis_sv_konkukian_97-27_59_29||Bacillus_anthracis_Ames_60_29||Bacillus_anthracis_Sterne_62_29||Bacillus_cereus_03BB102_57_29||Bacillus_cereus_Q1_56_28||Bacillus_cereus_ATCC_10987_62_29||Bacillus_cereus_G9842_71_29||Bacillus_thuringiensis_BMB171_63_30||Bacillus_cereus_B4264_67_29	98.5||98.46||98.45||98.18||96.64||96.5||91.19||91.13||91.06
Bacillus_cereus_E33L_56_30	Bacillus_thuringiensis_sv_konkukian_97-27_59_29||Bacillus_anthracis_Ames_60_29||Bacillus_anthracis_Sterne_62_29||Bacillus_cereus_03BB102_57_29||Bacillus_cereus_Q1_56_29||Bacillus_cereus_ATCC_10987_62_30||Bacillus_cereus_G9842_71_29||Bacillus_thuringiensis_BMB171_63_30||Bacillus_cereus_B4264_67_30	98.5||98.46||98.45||98.18||96.64||96.5||91.19||91.13||91.06
Bacillus_cereus_E33L_24_0	-
Bacillus_cereus_E33L_24_1	-
Bacillus_cereus_E33L_24_2	-
Bacillus_cereus_E33L_24_3	-
Bacillus_cereus_E33L_24_4	-
Bacillus_cereus_E33L_24_5	-
Bacillus_cereus_E33L_24_6	-
Bacillus_cereus_E33L_24_7	-
Bacillus_cereus_E33L_24_8	-
Bacillus_cereus_E33L_24_9	-
Bacillus_cereus_E33L_24_10	-
Bacillus_cereus_E33L_24_11	-
Bacillus_cereus_E33L_24_12	-
Bacillus_cereus_E33L_24_13	-
Bacillus_cereus_E33L_24_14	-
Bacillus_cereus_E33L_24_15	-
Bacillus_cereus_E33L_24_16	-
Bacillus_cereus_E33L_24_17	-
Bacillus_cereus_E33L_24_18	-
Bacillus_cereus_E33L_24_19	-
Bacillus_cereus_E33L_24_20	-
Bacillus_cereus_E33L_24_21	-
Bacillus_cereus_E33L_24_22	-
Bacillus_cereus_E33L_24_23	-
Bacillus_cereus_E33L_24_24	-
Bacillus_cereus_E33L_24_25	-
Bacillus_cereus_E33L_24_26	-
Bacillus_cereus_E33L_24_27	-
Bacillus_cereus_E33L_24_28	-
Bacillus_cereus_E33L_24_29	-
Bacillus_cereus_E33L_24_30	-
Bacillus_cereus_E33L_24_31	-
Bacillus_cereus_E33L_24_32	-
Bacillus_clausii_KSM-K16_7_0	-
Bacillus_clausii_KSM-K16_7_1	-
Bacillus_clausii_KSM-K16_7_2	-
Bacillus_clausii_KSM-K16_7_3	-
Bacillus_clausii_KSM-K16_7_4	-
Bacillus_clausii_KSM-K16_7_5	-
Bacillus_clausii_KSM-K16_7_6	-
Bacillus_clausii_KSM-K16_7_7	-
Bacillus_clausii_KSM-K16_7_8	-
Bacillus_clausii_KSM-K16_7_9	-
Bacillus_clausii_KSM-K16_7_10	-
Bacillus_clausii_KSM-K16_7_11	-
Bacillus_clausii_KSM-K16_7_12	-
Bacillus_clausii_KSM-K16_7_13	-
Bacillus_clausii_KSM-K16_7_14	-
Bacillus_clausii_KSM-K16_7_15	-
Bacillus_clausii_KSM-K16_5_0	-
Bacillus_clausii_KSM-K16_5_1	-
Bacillus_clausii_KSM-K16_5_2	-
Bacillus_clausii_KSM-K16_5_3	-
Bacillus_clausii_KSM-K16_5_4	-
Bacillus_clausii_KSM-K16_5_5	-
Bacillus_clausii_KSM-K16_25_0	-
Bacillus_clausii_KSM-K16_25_1	-
Bacillus_clausii_KSM-K16_25_2	-
Bacillus_clausii_KSM-K16_25_3	-
Bacillus_clausii_KSM-K16_25_4	-
Bacillus_clausii_KSM-K16_25_5	-
Bacillus_clausii_KSM-K16_25_6	-
Bacillus_clausii_KSM-K16_25_7	-
Bacillus_clausii_KSM-K16_25_8	-
Bacillus_clausii_KSM-K16_25_9	-
Bacillus_clausii_KSM-K16_25_10	-
Bacillus_clausii_KSM-K16_25_11	-
Bacillus_clausii_KSM-K16_25_12	-
Bacillus_clausii_KSM-K16_25_13	-
Bacillus_clausii_KSM-K16_25_14	-
Bacillus_clausii_KSM-K16_25_15	-
Bacillus_clausii_KSM-K16_0_0	-
Bacillus_clausii_KSM-K16_0_1	-
Bacillus_clausii_KSM-K16_0_2	-
Bacillus_clausii_KSM-K16_0_3	-
Bacillus_clausii_KSM-K16_0_4	-
Bacillus_clausii_KSM-K16_31_0	-
Bacillus_clausii_KSM-K16_31_1	-
Bacillus_clausii_KSM-K16_31_2	Bacillus_cereus_B4264_18_3||Bacillus_thuringiensis_BMB171_15_3	74.44||74.14
Bacillus_clausii_KSM-K16_31_3	Bacillus_cereus_B4264_18_4||Bacillus_thuringiensis_BMB171_15_4	74.44||74.14
Bacillus_clausii_KSM-K16_31_4	-
Bacillus_clausii_KSM-K16_31_5	-
Bacillus_clausii_KSM-K16_31_6	-
Bacillus_clausii_KSM-K16_31_7	-
Bacillus_clausii_KSM-K16_31_8	-
Bacillus_clausii_KSM-K16_31_9	-
Bacillus_clausii_KSM-K16_31_10	-
Bacillus_clausii_KSM-K16_13_0	-
Bacillus_clausii_KSM-K16_13_1	-
Bacillus_clausii_KSM-K16_13_2	-
Bacillus_clausii_KSM-K16_13_3	-
Bacillus_clausii_KSM-K16_13_4	-
Bacillus_clausii_KSM-K16_13_5	-
Bacillus_clausii_KSM-K16_13_6	-
Bacillus_clausii_KSM-K16_13_7	-
Bacillus_clausii_KSM-K16_13_8	-
Bacillus_clausii_KSM-K16_13_9	-
Bacillus_clausii_KSM-K16_13_10	-
Bacillus_clausii_KSM-K16_13_11	-
Bacillus_clausii_KSM-K16_13_12	-
Bacillus_clausii_KSM-K16_13_13	-
Bacillus_clausii_KSM-K16_13_14	-
Bacillus_clausii_KSM-K16_13_15	-
Bacillus_clausii_KSM-K16_13_16	-
Bacillus_clausii_KSM-K16_13_17	-
Bacillus_clausii_KSM-K16_13_18	-
Bacillus_clausii_KSM-K16_13_19	-
Bacillus_clausii_KSM-K16_46_0	-
Bacillus_clausii_KSM-K16_46_1	-
Bacillus_clausii_KSM-K16_46_2	-
Bacillus_clausii_KSM-K16_46_3	-
Bacillus_clausii_KSM-K16_46_4	-
Bacillus_clausii_KSM-K16_46_5	-
Bacillus_clausii_KSM-K16_46_6	-
Bacillus_clausii_KSM-K16_46_7	-
Bacillus_clausii_KSM-K16_46_8	-
Bacillus_clausii_KSM-K16_46_9	-
Bacillus_clausii_KSM-K16_46_10	-
Bacillus_clausii_KSM-K16_46_11	-
Bacillus_clausii_KSM-K16_46_12	-
Bacillus_clausii_KSM-K16_46_13	-
Bacillus_clausii_KSM-K16_46_14	-
Bacillus_clausii_KSM-K16_46_15	Lactococcus_lactis_cremoris_MG1363_3_0||Streptococcus_gordonii_Challis_CH1_9_1	73.53||73.16
Bacillus_clausii_KSM-K16_46_16	Lactococcus_lactis_cremoris_MG1363_3_1||Streptococcus_gordonii_Challis_CH1_9_2	73.53||73.16
Bacillus_clausii_KSM-K16_46_17	-
Bacillus_clausii_KSM-K16_46_18	-
Bacillus_clausii_KSM-K16_46_19	-
Bacillus_clausii_KSM-K16_45_0	-
Bacillus_clausii_KSM-K16_45_1	-
Bacillus_clausii_KSM-K16_45_2	-
Bacillus_clausii_KSM-K16_45_3	-
Bacillus_clausii_KSM-K16_45_4	-
Bacillus_clausii_KSM-K16_45_5	-
Bacillus_clausii_KSM-K16_45_6	-
Bacillus_clausii_KSM-K16_45_7	-
Bacillus_clausii_KSM-K16_45_8	-
Bacillus_clausii_KSM-K16_45_9	-
Bacillus_clausii_KSM-K16_45_10	-
Bacillus_clausii_KSM-K16_45_11	-
Bacillus_clausii_KSM-K16_45_12	-
Bacillus_clausii_KSM-K16_45_13	-
Bacillus_clausii_KSM-K16_45_14	-
Bacillus_cereus_ATCC_10987_67_0	Bacillus_cereus_cytotoxis_NVH_391-98_52_8	81.19
Bacillus_cereus_ATCC_10987_67_1	-
Bacillus_cereus_ATCC_10987_67_2	-
Bacillus_cereus_ATCC_10987_67_3	-
Bacillus_cereus_ATCC_10987_67_4	-
Bacillus_cereus_ATCC_10987_67_5	-
Bacillus_cereus_ATCC_10987_67_6	-
Bacillus_cereus_ATCC_10987_67_7	Bacillus_cereus_Q1_63_0||Bacillus_thuringiensis_sv_konkukian_97-27_63_0||Bacillus_cereus_E33L_60_0||Bacillus_cereus_03BB102_61_0||Bacillus_anthracis_Sterne_67_0||Bacillus_anthracis_Ames_65_0||Bacillus_cereus_B4264_73_0	96.44||96.29||96.26||95.97||95.74||95.74||93.98
Bacillus_cereus_ATCC_10987_67_8	Bacillus_cereus_Q1_63_1||Bacillus_thuringiensis_sv_konkukian_97-27_63_1||Bacillus_cereus_E33L_60_1||Bacillus_cereus_03BB102_61_1||Bacillus_anthracis_Sterne_67_1||Bacillus_anthracis_Ames_65_1||Bacillus_cereus_B4264_73_1||Bacillus_cereus_G9842_76_0	96.44||96.29||96.26||95.97||95.74||95.74||93.98||93.48
Bacillus_cereus_ATCC_10987_67_9	Bacillus_cereus_Q1_63_2||Bacillus_thuringiensis_sv_konkukian_97-27_63_2||Bacillus_cereus_E33L_60_2||Bacillus_cereus_03BB102_61_2||Bacillus_anthracis_Sterne_67_2||Bacillus_anthracis_Ames_65_2||Bacillus_cereus_B4264_73_2||Bacillus_cereus_G9842_76_1	96.44||96.29||96.26||95.97||95.74||95.74||93.98||93.48
Bacillus_cereus_ATCC_10987_67_10	Bacillus_cereus_Q1_63_3||Bacillus_thuringiensis_sv_konkukian_97-27_63_3||Bacillus_cereus_E33L_60_3||Bacillus_cereus_03BB102_61_3||Bacillus_anthracis_Sterne_67_3||Bacillus_anthracis_Ames_65_3||Bacillus_cereus_B4264_73_3||Bacillus_cereus_G9842_76_2	96.44||96.29||96.26||95.97||95.74||95.74||93.98||93.48
Bacillus_cereus_ATCC_10987_67_11	Bacillus_cereus_Q1_63_4||Bacillus_thuringiensis_sv_konkukian_97-27_63_4||Bacillus_cereus_E33L_60_4||Bacillus_cereus_03BB102_61_4||Bacillus_anthracis_Sterne_67_4||Bacillus_anthracis_Ames_65_4||Bacillus_cereus_B4264_73_4||Bacillus_cereus_G9842_76_3	96.44||96.29||96.26||95.97||95.74||95.74||93.98||93.48
Bacillus_cereus_ATCC_10987_67_12	Bacillus_cereus_Q1_63_4||Bacillus_thuringiensis_sv_konkukian_97-27_63_4||Bacillus_cereus_E33L_60_4||Bacillus_cereus_03BB102_61_4||Bacillus_anthracis_Sterne_67_4||Bacillus_anthracis_Ames_65_4||Bacillus_cereus_B4264_73_4||Bacillus_cereus_G9842_76_4	96.44||96.29||96.26||95.97||95.74||95.74||93.98||93.48
Bacillus_cereus_ATCC_10987_67_13	-
Bacillus_cereus_ATCC_10987_2_0	-
Bacillus_cereus_ATCC_10987_2_1	-
Bacillus_cereus_ATCC_10987_2_2	-
Bacillus_cereus_ATCC_10987_2_3	Bacillus_cereus_ATCC_10987_41_13	85.78
Bacillus_cereus_ATCC_10987_2_4	Bacillus_cereus_ATCC_10987_41_13	85.78
Bacillus_cereus_ATCC_10987_2_5	Bacillus_thuringiensis_BMB171_77_0	87.64
Bacillus_cereus_ATCC_10987_2_6	Bacillus_thuringiensis_BMB171_77_1	87.64
Bacillus_cereus_ATCC_10987_2_7	Bacillus_thuringiensis_BMB171_77_2	87.64
Bacillus_cereus_ATCC_10987_2_8	Bacillus_thuringiensis_BMB171_77_3	87.64
Bacillus_cereus_ATCC_10987_2_9	Bacillus_thuringiensis_BMB171_77_4	87.64
Bacillus_cereus_ATCC_10987_2_10	Bacillus_thuringiensis_BMB171_77_4	87.64
Bacillus_cereus_ATCC_10987_3_0	Bacillus_cereus_Q1_4_22||Bacillus_cereus_ATCC_10987_4_2||Bacillus_cereus_Q1_4_31||Bacillus_cereus_E33L_4_8||Bacillus_cereus_03BB102_3_2||Bacillus_cereus_B4264_2_21||Bacillus_cereus_B4264_2_14||Bacillus_cereus_ATCC_14579_3_17||Bacillus_cereus_Q1_4_14||Bacillus_cereus_AH187_9_4||Bacillus_cereus_E33L_4_1||Bacillus_anthracis_Sterne_3_8||Bacillus_cereus_Q1_75_3||Bacillus_cereus_AH820_3_5||Bacillus_cer…	99.81||99.81||99.79||99.77||99.77||99.75||99.73||99.73||99.73||99.73||99.73||99.73||99.73||99.67||99.65||99.65||99.59||99.59||99.59||99.55||99.47||99.47||99.42||99.41||99.29||99.29||99.29||99.26||99.0||98.93||98.59||96.66||93.68||93.67||92.94||92.94||92.94||92.88||92.81||92.1||92.04||91.91||91.91||91.83||91.83||91.54||91.09||91.06||91.06||91.01||90.92||90.87||90.82||89.1||88.98||88.25||87.47||87.…
Bacillus_cereus_ATCC_10987_3_1	Bacillus_cereus_Q1_4_23||Bacillus_cereus_ATCC_10987_4_3||Bacillus_cereus_Q1_4_32||Bacillus_cereus_E33L_4_9||Bacillus_cereus_03BB102_3_3||Bacillus_cereus_B4264_2_22||Bacillus_cereus_B4264_2_15||Bacillus_cereus_ATCC_14579_3_18||Bacillus_cereus_Q1_4_15||Bacillus_cereus_AH187_9_5||Bacillus_cereus_E33L_4_2||Bacillus_anthracis_Sterne_3_9||Bacillus_cereus_Q1_75_4||Bacillus_thuringiensis_BMB171_2_17||Bac…	99.81||99.81||99.79||99.77||99.77||99.75||99.73||99.73||99.73||99.73||99.73||99.73||99.73||99.71||99.71||99.67||99.65||99.65||99.59||99.59||99.59||99.59||99.55||99.48||99.47||99.47||99.47||99.47||99.42||99.41||99.38||99.37||99.29||99.29||99.29||99.29||99.26||99.15||99.0||98.93||98.93||98.62||98.59||97.33||97.33||97.33||97.33||96.66||93.68||93.68||93.67||93.67||92.94||92.94||92.94||92.94||92.92||9…
Bacillus_cereus_ATCC_10987_3_2	Bacillus_cereus_Q1_4_24||Bacillus_cereus_ATCC_10987_4_4||Bacillus_thuringiensis_Al_Hakam_4_0||Bacillus_cereus_Q1_4_33||Bacillus_cereus_E33L_4_10||Bacillus_cereus_03BB102_3_4||Bacillus_cereus_B4264_2_23||Bacillus_cereus_B4264_2_16||Bacillus_cereus_ATCC_14579_3_19||Bacillus_cereus_Q1_4_16||Bacillus_cereus_AH187_9_6||Bacillus_cereus_E33L_4_3||Bacillus_anthracis_Sterne_3_10||Bacillus_cereus_Q1_75_5||…	99.81||99.81||99.8||99.79||99.77||99.77||99.75||99.73||99.73||99.73||99.73||99.73||99.73||99.73||99.71||99.71||99.67||99.65||99.65||99.59||99.59||99.55||99.48||99.42||99.38||99.37||99.26||99.15||99.0||98.62||98.59||95.81||92.92||92.05||92.03||91.09||90.92||90.01||89.65||88.89||88.51||88.43||88.43||88.37||88.35||88.18||88.12||88.12||87.95||87.95||87.95||87.91||87.64||86.02||85.63||85.63||85.56||85…
Bacillus_cereus_ATCC_10987_3_3	Bacillus_cereus_Q1_4_25||Bacillus_cereus_ATCC_10987_4_5||Bacillus_thuringiensis_Al_Hakam_6_0||Bacillus_thuringiensis_Al_Hakam_4_1||Bacillus_cereus_Q1_4_34||Bacillus_cereus_E33L_4_11||Bacillus_cereus_03BB102_3_5||Bacillus_cereus_B4264_2_24||Bacillus_cereus_B4264_2_17||Bacillus_cereus_ATCC_14579_3_20||Bacillus_cereus_Q1_4_17||Bacillus_cereus_AH187_9_7||Bacillus_cereus_E33L_4_4||Bacillus_anthracis_S…	99.81||99.81||99.81||99.8||99.79||99.77||99.77||99.75||99.73||99.73||99.73||99.73||99.73||99.73||99.73||99.71||99.71||99.69||99.67||99.65||99.65||99.59||99.59||99.55||99.42||99.38||99.37||99.26||99.15||99.0||98.62||98.59||95.81||92.92||92.05||92.03||91.09||90.92||90.53||90.53||90.01||89.89||89.65||88.89||88.43||88.43||88.37||88.35||88.18||88.12||88.12||87.95||87.95||87.95||87.91||87.64||86.92||86…
Bacillus_cereus_ATCC_10987_3_4	Bacillus_cereus_Q1_4_26||Bacillus_cereus_Q1_4_27||Bacillus_cereus_ATCC_10987_4_6||Bacillus_thuringiensis_Al_Hakam_6_1||Bacillus_thuringiensis_Al_Hakam_4_2||Bacillus_cereus_Q1_4_35||Bacillus_cereus_Q1_4_36||Bacillus_cereus_E33L_4_12||Bacillus_cereus_E33L_4_13||Bacillus_cereus_03BB102_3_6||Bacillus_cereus_B4264_2_25||Bacillus_cereus_B4264_2_26||Bacillus_cereus_B4264_2_18||Bacillus_cereus_B4264_2_19…	99.81||99.81||99.81||99.81||99.8||99.79||99.79||99.77||99.77||99.77||99.75||99.75||99.73||99.73||99.73||99.73||99.73||99.73||99.73||99.73||99.73||99.73||99.71||99.71||99.69||99.67||99.67||99.65||99.65||99.65||99.65||99.65||99.59||99.59||99.55||99.48||99.42||99.42||99.38||99.37||99.26||99.26||99.15||99.0||98.59||95.81||92.92||92.05||92.03||91.26||91.22||91.09||90.92||90.53||90.53||90.01||89.89||89…
Bacillus_cereus_ATCC_10987_3_5	Bacillus_cereus_Q1_4_5||Bacillus_cereus_AH820_3_18||Bacillus_weihenstephanensis_KBAB4_25_3||Bacillus_anthracis_Ames_3_1||Bacillus_anthracis_Sterne_3_1||Bacillus_cereus_ATCC_14579_3_29||Bacillus_cereus_B4264_2_6||Bacillus_thuringiensis_BMB171_2_7	99.0||98.59||95.81||91.26||91.22||91.09||90.92||89.65
Bacillus_cereus_ATCC_10987_3_6	Bacillus_cereus_Q1_4_6||Bacillus_cereus_Q1_4_7||Bacillus_cereus_AH820_3_19||Bacillus_weihenstephanensis_KBAB4_25_4||Bacillus_cereus_Q1_4_7||Bacillus_cereus_AH820_3_19||Bacillus_anthracis_Ames_3_2||Bacillus_anthracis_Sterne_3_2||Bacillus_cereus_ATCC_14579_3_30||Bacillus_cereus_B4264_2_7||Bacillus_thuringiensis_BMB171_2_8	99.0||99.0||98.59||95.81||91.85||91.63||91.26||91.22||91.09||90.92||89.65
Bacillus_cereus_ATCC_10987_3_7	Bacillus_weihenstephanensis_KBAB4_25_5||Bacillus_cereus_Q1_4_8||Bacillus_cereus_Q1_4_8||Bacillus_anthracis_Sterne_3_2||Bacillus_anthracis_Ames_3_2||Bacillus_cereus_AH820_3_20||Bacillus_anthracis_Ames_3_2||Bacillus_anthracis_Sterne_3_2||Bacillus_cereus_ATCC_14579_3_31||Bacillus_cereus_B4264_2_8||Bacillus_thuringiensis_BMB171_2_9||Bacillus_cereus_AH820_3_20	95.81||94.49||91.85||91.7||91.7||91.63||91.26||91.22||91.09||90.92||89.65||84.66
Bacillus_cereus_ATCC_10987_3_8	Bacillus_weihenstephanensis_KBAB4_25_6||Bacillus_cereus_Q1_4_9||Bacillus_weihenstephanensis_KBAB4_25_6||Bacillus_anthracis_Sterne_3_3||Bacillus_anthracis_Ames_3_3||Bacillus_cereus_ATCC_14579_3_32||Bacillus_cereus_B4264_2_9||Bacillus_thuringiensis_BMB171_2_10||Bacillus_cereus_AH820_3_21	95.81||94.49||93.8||91.7||91.7||91.09||90.92||89.65||84.66
Bacillus_cereus_ATCC_10987_3_9	Bacillus_cereus_Q1_4_10||Bacillus_weihenstephanensis_KBAB4_25_7||Bacillus_anthracis_Sterne_3_4||Bacillus_anthracis_Ames_3_4||Bacillus_cereus_ATCC_14579_3_33||Bacillus_cereus_B4264_2_10||Bacillus_thuringiensis_BMB171_2_11||Bacillus_cereus_AH820_3_22	94.49||93.8||91.7||91.7||91.09||90.92||89.65||84.66
Bacillus_cereus_ATCC_10987_3_10	Bacillus_cereus_Q1_4_11||Bacillus_weihenstephanensis_KBAB4_25_8||Bacillus_anthracis_Sterne_3_5||Bacillus_anthracis_Ames_3_5||Bacillus_cereus_ATCC_14579_3_34||Bacillus_cereus_B4264_2_11||Bacillus_thuringiensis_BMB171_2_12	94.49||93.8||91.7||91.7||91.09||90.92||89.65
Bacillus_cereus_ATCC_10987_3_11	Bacillus_cereus_Q1_4_12||Bacillus_weihenstephanensis_KBAB4_25_9||Bacillus_anthracis_Sterne_3_6||Bacillus_anthracis_Ames_3_6||Bacillus_cereus_ATCC_14579_3_35||Bacillus_cereus_B4264_2_12||Bacillus_thuringiensis_BMB171_2_13	94.49||93.8||91.7||91.7||91.09||90.92||89.65
Bacillus_cereus_ATCC_10987_3_12	Bacillus_cereus_Q1_4_13||Bacillus_anthracis_Sterne_3_7||Bacillus_anthracis_Ames_3_7||Bacillus_cereus_ATCC_14579_3_36||Bacillus_cereus_B4264_2_13||Bacillus_cereus_B4264_2_14||Bacillus_thuringiensis_BMB171_2_14	94.49||91.7||91.7||91.09||90.92||90.92||89.65
Bacillus_cereus_ATCC_10987_3_13	Bacillus_cereus_Q1_4_14||Bacillus_anthracis_Sterne_3_8||Bacillus_anthracis_Ames_3_8	94.49||91.7||91.7
Bacillus_cereus_ATCC_10987_12_0	Bacillus_cereus_Q1_11_0||Bacillus_cereus_E33L_11_0||Bacillus_anthracis_CDC_684_62_0||Bacillus_anthracis_Ames_8_0||Bacillus_anthracis_Sterne_9_0||Bacillus_cereus_03BB102_9_0||Bacillus_thuringiensis_sv_konkukian_97-27_9_0||Bacillus_cereus_B4264_9_0||Bacillus_thuringiensis_BMB171_9_0||Bacillus_cereus_G9842_9_0	98.47||95.91||95.82||95.81||95.78||95.77||95.71||93.44||92.93||92.55
Bacillus_cereus_ATCC_10987_12_1	Bacillus_cereus_Q1_11_1||Bacillus_cereus_E33L_11_1||Bacillus_anthracis_CDC_684_62_1||Bacillus_anthracis_Ames_8_1||Bacillus_anthracis_Sterne_9_1||Bacillus_cereus_03BB102_9_1||Bacillus_thuringiensis_sv_konkukian_97-27_9_1||Bacillus_cereus_B4264_9_1||Bacillus_thuringiensis_BMB171_9_1||Bacillus_cereus_G9842_9_1	98.47||95.91||95.82||95.81||95.78||95.77||95.71||93.44||92.93||92.55
Bacillus_cereus_ATCC_10987_12_2	Bacillus_cereus_Q1_11_2||Bacillus_cereus_E33L_11_2||Bacillus_anthracis_CDC_684_62_2||Bacillus_anthracis_Ames_8_2||Bacillus_anthracis_Sterne_9_2||Bacillus_cereus_03BB102_9_2||Bacillus_thuringiensis_sv_konkukian_97-27_9_2||Bacillus_cereus_B4264_9_2||Bacillus_thuringiensis_BMB171_9_2||Bacillus_cereus_G9842_9_2	98.47||95.91||95.82||95.81||95.78||95.77||95.71||93.44||92.93||92.55
Bacillus_cereus_ATCC_10987_12_3	Bacillus_cereus_Q1_11_3||Bacillus_cereus_E33L_11_3||Bacillus_anthracis_CDC_684_62_3||Bacillus_anthracis_Ames_8_3||Bacillus_anthracis_Sterne_9_3||Bacillus_cereus_03BB102_9_3||Bacillus_thuringiensis_sv_konkukian_97-27_9_3||Bacillus_cereus_B4264_9_3||Bacillus_thuringiensis_BMB171_9_3||Bacillus_cereus_G9842_9_3	98.47||95.91||95.82||95.81||95.78||95.77||95.71||93.44||92.93||92.55
Bacillus_cereus_ATCC_10987_12_4	Bacillus_cereus_Q1_11_4||Bacillus_cereus_E33L_11_4||Bacillus_anthracis_CDC_684_62_4||Bacillus_anthracis_Ames_8_4||Bacillus_anthracis_Sterne_9_4||Bacillus_cereus_03BB102_9_4||Bacillus_thuringiensis_sv_konkukian_97-27_9_4||Bacillus_cereus_B4264_9_4||Bacillus_thuringiensis_BMB171_9_4||Bacillus_cereus_G9842_9_4	98.47||95.91||95.82||95.81||95.78||95.77||95.71||93.44||92.93||92.55
Bacillus_cereus_ATCC_10987_12_5	Bacillus_cereus_Q1_11_5||Bacillus_cereus_E33L_11_5||Bacillus_anthracis_CDC_684_62_5||Bacillus_anthracis_Ames_8_5||Bacillus_anthracis_Sterne_9_5||Bacillus_cereus_03BB102_9_5||Bacillus_thuringiensis_sv_konkukian_97-27_9_5||Bacillus_cereus_B4264_9_5||Bacillus_thuringiensis_BMB171_9_5||Bacillus_cereus_G9842_9_5||Staphylococcus_saprophyticus_saprophyticus_ATCC_15305_32_8	98.47||95.91||95.82||95.81||95.78||95.77||95.71||93.44||92.93||92.55||76.92
Bacillus_cereus_ATCC_10987_12_6	Bacillus_cereus_Q1_11_6||Bacillus_cereus_E33L_11_6||Bacillus_anthracis_CDC_684_62_6||Bacillus_anthracis_Ames_8_6||Bacillus_anthracis_Sterne_9_6||Bacillus_cereus_03BB102_9_6||Bacillus_thuringiensis_sv_konkukian_97-27_9_6||Bacillus_cereus_B4264_9_6||Bacillus_thuringiensis_BMB171_9_6||Bacillus_cereus_G9842_9_6||Staphylococcus_saprophyticus_saprophyticus_ATCC_15305_32_9	98.47||95.91||95.82||95.81||95.78||95.77||95.71||93.44||92.93||92.55||76.92
Bacillus_cereus_ATCC_10987_12_7	Bacillus_cereus_Q1_11_7||Bacillus_cereus_E33L_11_7||Bacillus_anthracis_CDC_684_62_7||Bacillus_anthracis_Ames_8_7||Bacillus_anthracis_Sterne_9_7||Bacillus_cereus_03BB102_9_7||Bacillus_thuringiensis_sv_konkukian_97-27_9_7||Bacillus_cereus_B4264_9_7||Bacillus_thuringiensis_BMB171_9_7||Bacillus_cereus_G9842_9_7	98.47||95.91||95.82||95.81||95.78||95.77||95.71||93.44||92.93||92.55
Bacillus_cereus_ATCC_10987_12_8	-
Bacillus_cereus_ATCC_10987_21_0	Bacillus_cereus_Q1_18_0||Bacillus_cereus_E33L_17_0||Bacillus_anthracis_Sterne_16_0||Bacillus_anthracis_Ames_16_0||Bacillus_cereus_03BB102_16_0||Bacillus_thuringiensis_sv_konkukian_97-27_19_0||Bacillus_cereus_G9842_16_0||Bacillus_thuringiensis_BMB171_15_0||Bacillus_cereus_B4264_18_0||Bacillus_cereus_cytotoxis_NVH_391-98_16_7	97.65||97.23||97.09||97.09||96.96||96.96||94.12||91.67||91.56||87.45
Bacillus_cereus_ATCC_10987_21_1	Bacillus_cereus_Q1_18_1||Bacillus_cereus_E33L_17_1||Bacillus_anthracis_Sterne_16_1||Bacillus_anthracis_Ames_16_1||Bacillus_cereus_03BB102_16_1||Bacillus_thuringiensis_sv_konkukian_97-27_19_1||Bacillus_cereus_G9842_16_1||Bacillus_thuringiensis_BMB171_15_1||Bacillus_cereus_B4264_18_1	97.65||97.23||97.09||97.09||96.96||96.96||94.12||91.67||91.56
Bacillus_cereus_ATCC_10987_21_2	Bacillus_cereus_Q1_18_2||Bacillus_cereus_03BB102_16_2||Bacillus_cereus_Q1_18_2||Bacillus_anthracis_Sterne_16_2||Bacillus_anthracis_Ames_16_2||Bacillus_thuringiensis_sv_konkukian_97-27_19_2||Bacillus_cereus_E33L_17_2||Bacillus_anthracis_Sterne_16_2||Bacillus_anthracis_Ames_16_2||Bacillus_cereus_03BB102_16_2||Bacillus_thuringiensis_sv_konkukian_97-27_19_2||Bacillus_thuringiensis_BMB171_15_2||Bacill…	97.65||97.55||97.54||97.48||97.48||97.34||97.23||97.09||97.09||96.96||96.96||94.66||94.64||94.12||91.67||91.56
Bacillus_cereus_ATCC_10987_21_3	Bacillus_cereus_03BB102_16_3||Bacillus_cereus_Q1_18_3||Bacillus_anthracis_Sterne_16_3||Bacillus_anthracis_Ames_16_3||Bacillus_thuringiensis_sv_konkukian_97-27_19_3||Bacillus_cereus_E33L_17_3||Bacillus_thuringiensis_BMB171_15_3||Bacillus_cereus_B4264_18_3||Bacillus_cereus_G9842_16_3||Staphylococcus_carnosus_carnosus_TM300_9_1	97.55||97.54||97.48||97.48||97.34||97.23||94.66||94.64||94.12||73.02
Bacillus_cereus_ATCC_10987_21_4	Bacillus_cereus_03BB102_16_4||Bacillus_cereus_Q1_18_4||Bacillus_anthracis_Sterne_16_4||Bacillus_anthracis_Ames_16_4||Bacillus_thuringiensis_sv_konkukian_97-27_19_4||Bacillus_cereus_E33L_17_4||Bacillus_thuringiensis_BMB171_15_4||Bacillus_cereus_B4264_18_4||Bacillus_cereus_G9842_16_4||Staphylococcus_carnosus_carnosus_TM300_9_2	97.55||97.54||97.48||97.48||97.34||97.23||94.66||94.64||94.12||73.02
Bacillus_cereus_ATCC_10987_21_5	Bacillus_cereus_03BB102_16_5||Bacillus_cereus_Q1_18_5||Bacillus_anthracis_Sterne_16_5||Bacillus_anthracis_Ames_16_5||Bacillus_thuringiensis_sv_konkukian_97-27_19_5||Bacillus_cereus_E33L_17_5||Bacillus_thuringiensis_BMB171_15_5||Bacillus_cereus_B4264_18_5||Bacillus_cereus_G9842_16_5	97.55||97.54||97.48||97.48||97.34||97.23||94.66||94.64||94.12
Bacillus_cereus_ATCC_10987_21_6	Bacillus_cereus_03BB102_16_6||Bacillus_cereus_Q1_18_6||Bacillus_anthracis_Sterne_16_6||Bacillus_anthracis_Ames_16_6||Bacillus_thuringiensis_sv_konkukian_97-27_19_6||Bacillus_cereus_E33L_17_6||Bacillus_cereus_03BB102_16_6||Bacillus_thuringiensis_sv_konkukian_97-27_19_6||Bacillus_cereus_Q1_18_6||Bacillus_anthracis_Sterne_16_6||Bacillus_thuringiensis_BMB171_15_6||Bacillus_cereus_B4264_18_6||Bacillus…	97.55||97.54||97.48||97.48||97.34||97.23||96.65||96.56||96.53||96.07||94.66||94.64||94.26||94.12||93.94||93.75||92.85
Bacillus_cereus_ATCC_10987_21_7	Bacillus_cereus_03BB102_16_7||Bacillus_thuringiensis_sv_konkukian_97-27_19_7||Bacillus_cereus_Q1_18_7||Bacillus_anthracis_Sterne_16_7||Bacillus_anthracis_Ames_16_7||Bacillus_cereus_G9842_16_7||Bacillus_cereus_B4264_18_7||Bacillus_cereus_B4264_18_8||Bacillus_cereus_E33L_17_7	96.65||96.56||96.53||96.07||94.26||93.94||93.75||93.75||92.85
Bacillus_cereus_ATCC_10987_21_8	-
Bacillus_cereus_ATCC_10987_21_9	-
Bacillus_cereus_ATCC_10987_10_0	Bacillus_cereus_Q1_9_0||Bacillus_cereus_E33L_8_0||Bacillus_thuringiensis_sv_konkukian_97-27_7_0||Bacillus_cereus_03BB102_7_0||Bacillus_anthracis_Sterne_7_0||Bacillus_cereus_B4264_7_0||Bacillus_thuringiensis_BMB171_7_0||Bacillus_cereus_G9842_7_0	97.78||91.27||91.15||90.91||90.81||90.09||89.44||89.34
Bacillus_cereus_ATCC_10987_10_1	Bacillus_cereus_Q1_9_1||Bacillus_cereus_E33L_8_1||Bacillus_thuringiensis_sv_konkukian_97-27_7_1||Bacillus_cereus_03BB102_7_1||Bacillus_anthracis_Sterne_7_1||Bacillus_cereus_B4264_7_1||Bacillus_thuringiensis_BMB171_7_1||Bacillus_cereus_G9842_7_1	97.78||91.27||91.15||90.91||90.81||90.09||89.44||89.34
Bacillus_cereus_ATCC_10987_10_2	Bacillus_cereus_Q1_9_2||Bacillus_cereus_E33L_8_2||Bacillus_thuringiensis_sv_konkukian_97-27_7_2||Bacillus_cereus_03BB102_7_2||Bacillus_anthracis_Sterne_7_2||Bacillus_cereus_B4264_7_2||Bacillus_thuringiensis_BMB171_7_2||Bacillus_cereus_G9842_7_2	97.78||91.27||91.15||90.91||90.81||90.09||89.44||89.34
Bacillus_cereus_ATCC_10987_10_3	Bacillus_cereus_Q1_9_3||Bacillus_cereus_E33L_8_3||Bacillus_thuringiensis_sv_konkukian_97-27_7_3||Bacillus_cereus_03BB102_7_3||Bacillus_anthracis_Sterne_7_3||Bacillus_cereus_B4264_7_3||Bacillus_thuringiensis_BMB171_7_3||Bacillus_cereus_G9842_7_3	97.78||91.27||91.15||90.91||90.81||90.09||89.44||89.34
Bacillus_cereus_ATCC_10987_10_4	Bacillus_cereus_Q1_9_4||Bacillus_cereus_E33L_8_4||Bacillus_thuringiensis_sv_konkukian_97-27_7_4||Bacillus_cereus_03BB102_7_4||Bacillus_anthracis_Sterne_7_4||Bacillus_cereus_B4264_7_4||Bacillus_thuringiensis_BMB171_7_4||Bacillus_cereus_G9842_7_4	97.78||91.27||91.15||90.91||90.81||90.09||89.44||89.34
Bacillus_cereus_ATCC_10987_10_5	Bacillus_cereus_Q1_9_5||Bacillus_cereus_E33L_8_5||Bacillus_thuringiensis_sv_konkukian_97-27_7_5||Bacillus_cereus_03BB102_7_5||Bacillus_anthracis_Sterne_7_5||Bacillus_cereus_B4264_7_5||Bacillus_thuringiensis_BMB171_7_5||Bacillus_cereus_G9842_7_5	97.78||91.27||91.15||90.91||90.81||90.09||89.44||89.34
Bacillus_cereus_ATCC_10987_10_6	-
Bacillus_cereus_ATCC_10987_22_0	Bacillus_cereus_Q1_19_0||Bacillus_cereus_AH820_17_10||Bacillus_cereus_E33L_18_0||Bacillus_thuringiensis_sv_konkukian_97-27_20_0||Bacillus_anthracis_Sterne_17_0||Bacillus_anthracis_Ames_17_0||Bacillus_cereus_B4264_19_0	96.43||95.94||94.69||94.23||93.87||93.84||78.61
Bacillus_cereus_ATCC_10987_22_1	Bacillus_cereus_Q1_19_1||Bacillus_cereus_AH820_17_11||Bacillus_cereus_E33L_18_1||Bacillus_thuringiensis_sv_konkukian_97-27_20_1||Bacillus_anthracis_Sterne_17_1||Bacillus_anthracis_Ames_17_1||Bacillus_cereus_B4264_19_1||Bacillus_thuringiensis_BMB171_16_2||Bacillus_cereus_03BB102_17_0||Bacillus_cereus_G9842_17_1||Bacillus_cereus_B4264_19_1	96.43||95.94||94.69||94.23||93.87||93.84||88.43||88.14||85.42||84.03||78.61
Bacillus_cereus_ATCC_10987_22_2	Bacillus_cereus_Q1_19_2||Bacillus_cereus_AH820_17_12||Bacillus_cereus_AH820_17_13||Bacillus_cereus_E33L_18_2||Bacillus_thuringiensis_sv_konkukian_97-27_20_2||Bacillus_anthracis_Sterne_17_2||Bacillus_anthracis_Ames_17_2||Bacillus_cereus_B4264_19_2||Bacillus_thuringiensis_BMB171_16_3||Bacillus_cereus_03BB102_17_1||Bacillus_cereus_G9842_17_2	96.43||95.94||95.94||94.69||94.23||93.87||93.84||88.43||88.14||85.42||84.03
Bacillus_cereus_ATCC_10987_22_3	Bacillus_cereus_Q1_19_3||Bacillus_cereus_E33L_18_3||Bacillus_thuringiensis_sv_konkukian_97-27_20_3||Bacillus_anthracis_Sterne_17_3||Bacillus_anthracis_Ames_17_3||Bacillus_anthracis_Sterne_17_3||Bacillus_anthracis_Ames_17_3||Bacillus_cereus_03BB102_17_2||Bacillus_cereus_G9842_17_3||Bacillus_cereus_B4264_19_3||Bacillus_thuringiensis_BMB171_16_4||Bacillus_cereus_03BB102_17_2||Bacillus_cereus_G9842_1…	96.43||94.69||94.23||94.18||94.09||93.87||93.84||90.55||90.25||88.43||88.14||85.42||84.03||83.81||83.63||83.63||81.38
Bacillus_cereus_ATCC_10987_22_4	Bacillus_cereus_Q1_19_4||Bacillus_cereus_E33L_18_4||Bacillus_thuringiensis_sv_konkukian_97-27_20_4||Bacillus_anthracis_Sterne_17_4||Bacillus_anthracis_Ames_17_4||Bacillus_cereus_03BB102_17_3||Bacillus_cereus_G9842_17_4||Bacillus_cereus_G9842_17_5||Bacillus_cereus_B4264_19_4||Bacillus_thuringiensis_BMB171_16_5	96.43||94.69||94.23||94.18||94.09||90.55||90.25||90.25||88.43||88.14
Bacillus_cereus_ATCC_10987_22_5	Bacillus_cereus_Q1_19_5||Bacillus_cereus_E33L_18_5||Bacillus_thuringiensis_sv_konkukian_97-27_20_5||Bacillus_anthracis_Sterne_17_5||Bacillus_anthracis_Ames_17_5||Bacillus_cereus_03BB102_17_4||Bacillus_cereus_G9842_17_5||Bacillus_cereus_B4264_19_5||Bacillus_cereus_03BB102_17_4||Bacillus_thuringiensis_BMB171_16_5||Bacillus_cereus_B4264_19_5||Bacillus_thuringiensis_BMB171_16_5||Bacillus_cereus_Q1_19…	96.43||94.69||94.23||94.18||94.09||93.7||90.75||90.61||90.55||90.52||88.43||88.14||72.94
Bacillus_cereus_ATCC_10987_22_6	Bacillus_cereus_Q1_19_6||Bacillus_cereus_E33L_18_6||Bacillus_thuringiensis_sv_konkukian_97-27_20_6||Bacillus_anthracis_Sterne_17_6||Bacillus_anthracis_Ames_17_6||Bacillus_cereus_03BB102_17_5||Bacillus_cereus_G9842_17_6||Bacillus_cereus_B4264_19_6||Bacillus_thuringiensis_BMB171_16_6||Bacillus_cereus_Q1_19_7	96.43||94.69||94.23||94.18||94.09||93.7||90.75||90.61||90.52||72.94
Bacillus_cereus_ATCC_10987_22_7	Bacillus_cereus_Q1_19_7||Bacillus_cereus_E33L_18_7||Bacillus_thuringiensis_sv_konkukian_97-27_20_7||Bacillus_anthracis_Sterne_17_7||Bacillus_anthracis_Ames_17_7||Bacillus_cereus_03BB102_17_6||Bacillus_cereus_G9842_17_7||Bacillus_cereus_B4264_19_7||Bacillus_thuringiensis_BMB171_16_7	96.43||94.69||94.23||94.18||94.09||93.7||90.75||90.61||90.52
Bacillus_cereus_ATCC_10987_22_8	Bacillus_cereus_Q1_19_8||Bacillus_cereus_E33L_18_8||Bacillus_thuringiensis_sv_konkukian_97-27_20_8||Bacillus_anthracis_Sterne_17_8||Bacillus_anthracis_Ames_17_8||Bacillus_cereus_03BB102_17_7||Bacillus_cereus_G9842_17_8||Bacillus_cereus_B4264_19_8||Bacillus_thuringiensis_BMB171_16_8	96.43||94.69||94.23||94.18||94.09||93.7||90.75||90.61||90.52
Bacillus_cereus_ATCC_10987_22_9	Bacillus_cereus_Q1_19_9||Bacillus_cereus_E33L_18_9||Bacillus_thuringiensis_sv_konkukian_97-27_20_9||Bacillus_anthracis_Sterne_17_9||Bacillus_anthracis_Ames_17_9||Bacillus_cereus_03BB102_17_8||Bacillus_cereus_G9842_17_9||Bacillus_cereus_B4264_19_9||Bacillus_thuringiensis_BMB171_16_9	96.43||94.69||94.23||94.18||94.09||93.7||90.75||90.61||90.52
Bacillus_cereus_ATCC_10987_22_10	Bacillus_cereus_Q1_19_10||Bacillus_cereus_E33L_18_10||Bacillus_thuringiensis_sv_konkukian_97-27_20_10||Bacillus_anthracis_Sterne_17_10||Bacillus_anthracis_Ames_17_10||Bacillus_cereus_03BB102_17_9||Bacillus_cereus_G9842_17_10||Bacillus_cereus_B4264_19_10||Bacillus_thuringiensis_BMB171_16_10	96.43||94.69||94.23||94.18||94.09||93.7||90.75||90.61||90.52
Bacillus_cereus_ATCC_10987_22_11	Bacillus_cereus_Q1_19_11||Bacillus_cereus_E33L_18_11||Bacillus_thuringiensis_sv_konkukian_97-27_20_11||Bacillus_anthracis_Sterne_17_11||Bacillus_anthracis_Ames_17_11||Bacillus_cereus_03BB102_17_10||Bacillus_anthracis_CDC_684_55_5||Bacillus_cereus_G9842_17_11||Bacillus_cereus_B4264_19_11||Bacillus_thuringiensis_BMB171_16_11	96.43||94.69||94.23||94.18||94.09||93.7||93.51||90.75||90.61||90.52
Bacillus_cereus_ATCC_10987_22_12	Bacillus_cereus_Q1_19_12||Bacillus_cereus_E33L_18_12||Bacillus_thuringiensis_sv_konkukian_97-27_20_12||Bacillus_anthracis_Sterne_17_12||Bacillus_anthracis_Ames_17_12||Bacillus_cereus_03BB102_17_11||Bacillus_anthracis_CDC_684_55_6||Bacillus_cereus_G9842_17_12||Bacillus_cereus_B4264_19_12||Bacillus_thuringiensis_BMB171_16_12	96.43||94.69||94.23||94.18||94.09||93.7||93.51||90.75||90.61||90.52
Bacillus_cereus_ATCC_10987_22_13	Bacillus_cereus_Q1_19_13||Bacillus_cereus_E33L_18_13||Bacillus_thuringiensis_sv_konkukian_97-27_20_13||Bacillus_anthracis_Sterne_17_13||Bacillus_anthracis_Ames_17_13||Bacillus_cereus_03BB102_17_12||Bacillus_anthracis_CDC_684_55_7||Bacillus_cereus_G9842_17_13||Bacillus_cereus_B4264_19_13||Bacillus_thuringiensis_BMB171_16_13	96.43||94.69||94.23||94.18||94.09||93.7||93.51||90.75||90.61||90.52
Bacillus_cereus_ATCC_10987_22_14	-
Bacillus_cereus_ATCC_10987_36_0	Bacillus_cereus_AH820_33_9||Bacillus_thuringiensis_sv_konkukian_97-27_36_0||Bacillus_cereus_ATCC_14579_37_13	95.21||94.99||92.95
Bacillus_cereus_ATCC_10987_36_1	Bacillus_cereus_Q1_31_0||Bacillus_cereus_AH820_33_10||Bacillus_thuringiensis_sv_konkukian_97-27_36_1||Bacillus_anthracis_Sterne_33_0||Bacillus_anthracis_Ames_32_0||Bacillus_cereus_E33L_34_0||Bacillus_cereus_03BB102_33_0||Bacillus_cereus_ATCC_14579_37_14||Bacillus_cereus_B4264_36_0||Bacillus_thuringiensis_BMB171_33_0||Bacillus_cereus_G9842_34_0||Bacillus_cereus_cytotoxis_NVH_391-98_27_0	97.21||95.21||94.99||94.36||94.36||94.2||94.0||92.95||92.82||92.82||92.28||82.77
Bacillus_cereus_ATCC_10987_36_2	Bacillus_cereus_Q1_31_1||Bacillus_cereus_AH820_33_11||Bacillus_thuringiensis_sv_konkukian_97-27_36_2||Bacillus_anthracis_Sterne_33_1||Bacillus_anthracis_Ames_32_1||Bacillus_cereus_E33L_34_1||Bacillus_cereus_03BB102_33_1||Bacillus_cereus_ATCC_14579_37_15||Bacillus_cereus_B4264_36_1||Bacillus_thuringiensis_BMB171_33_1||Bacillus_cereus_G9842_34_1||Bacillus_cereus_cytotoxis_NVH_391-98_27_1	97.21||95.21||94.99||94.36||94.36||94.2||94.0||92.95||92.82||92.82||92.28||82.77
Bacillus_cereus_ATCC_10987_36_3	Bacillus_cereus_Q1_31_2||Bacillus_cereus_AH820_33_12||Bacillus_thuringiensis_sv_konkukian_97-27_36_3||Bacillus_anthracis_Sterne_33_2||Bacillus_anthracis_Ames_32_2||Bacillus_cereus_E33L_34_2||Bacillus_cereus_03BB102_33_2||Bacillus_cereus_ATCC_14579_37_16||Bacillus_cereus_B4264_36_2||Bacillus_thuringiensis_BMB171_33_2||Bacillus_cereus_G9842_34_2||Bacillus_cereus_cytotoxis_NVH_391-98_27_2	97.21||95.21||94.99||94.36||94.36||94.2||94.0||92.95||92.82||92.82||92.28||82.77
Bacillus_cereus_ATCC_10987_36_4	Bacillus_cereus_Q1_31_3||Bacillus_cereus_AH820_33_13||Bacillus_cereus_AH820_33_14||Bacillus_thuringiensis_sv_konkukian_97-27_36_4||Bacillus_anthracis_Sterne_33_3||Bacillus_anthracis_Ames_32_3||Bacillus_cereus_E33L_34_3||Bacillus_cereus_03BB102_33_3||Bacillus_cereus_ATCC_14579_37_17||Bacillus_cereus_ATCC_14579_37_18||Bacillus_cereus_B4264_36_3||Bacillus_thuringiensis_BMB171_33_3||Bacillus_cereus_G…	97.21||95.21||95.21||94.99||94.36||94.36||94.2||94.0||92.95||92.95||92.82||92.82||92.28||82.77
Bacillus_cereus_ATCC_10987_36_5	Bacillus_cereus_Q1_31_4||Bacillus_cereus_AH820_33_14||Bacillus_thuringiensis_sv_konkukian_97-27_36_4||Bacillus_anthracis_Sterne_33_3||Bacillus_anthracis_Ames_32_3||Bacillus_cereus_E33L_34_3||Bacillus_cereus_03BB102_33_3||Bacillus_cereus_G9842_34_3||Bacillus_cereus_ATCC_14579_37_18||Bacillus_thuringiensis_BMB171_33_3||Bacillus_cereus_B4264_36_3	97.21||95.81||95.64||95.56||95.56||95.32||94.88||90.39||90.16||89.85||89.47
Bacillus_cereus_ATCC_10987_36_6	Bacillus_cereus_Q1_31_5||Bacillus_cereus_AH820_33_15||Bacillus_thuringiensis_sv_konkukian_97-27_36_5||Bacillus_anthracis_Sterne_33_4||Bacillus_anthracis_Ames_32_4||Bacillus_cereus_E33L_34_4||Bacillus_cereus_03BB102_33_4||Bacillus_cereus_G9842_34_4||Bacillus_cereus_ATCC_14579_37_19||Bacillus_thuringiensis_BMB171_33_4||Bacillus_cereus_B4264_36_4||Bacillus_cereus_cytotoxis_NVH_391-98_27_6	97.21||95.81||95.64||95.56||95.56||95.32||94.88||90.39||90.16||89.85||89.47||79.5
Bacillus_cereus_ATCC_10987_36_7	Bacillus_cereus_Q1_31_6||Bacillus_cereus_AH820_33_16||Bacillus_thuringiensis_sv_konkukian_97-27_36_6||Bacillus_anthracis_Sterne_33_5||Bacillus_anthracis_Ames_32_5||Bacillus_cereus_E33L_34_5||Bacillus_cereus_03BB102_33_5||Bacillus_cereus_G9842_34_5||Bacillus_cereus_ATCC_14579_37_20||Bacillus_thuringiensis_BMB171_33_5||Bacillus_cereus_B4264_36_5||Bacillus_cereus_cytotoxis_NVH_391-98_27_7	97.21||95.81||95.64||95.56||95.56||95.32||94.88||90.39||90.16||89.85||89.47||79.5
Bacillus_cereus_ATCC_10987_36_8	Bacillus_cereus_Q1_31_7||Bacillus_cereus_AH820_33_17||Bacillus_thuringiensis_sv_konkukian_97-27_36_7||Bacillus_anthracis_Sterne_33_6||Bacillus_anthracis_Ames_32_6||Bacillus_cereus_E33L_34_6||Bacillus_cereus_03BB102_33_6||Bacillus_cereus_G9842_34_6||Bacillus_cereus_ATCC_14579_37_21||Bacillus_thuringiensis_BMB171_33_6||Bacillus_cereus_B4264_36_6||Bacillus_cereus_cytotoxis_NVH_391-98_27_8	97.21||95.81||95.64||95.56||95.56||95.32||94.88||90.39||90.16||89.85||89.47||79.5
Bacillus_cereus_ATCC_10987_36_9	Bacillus_cereus_Q1_31_8||Bacillus_cereus_AH820_33_18||Bacillus_thuringiensis_sv_konkukian_97-27_36_8||Bacillus_anthracis_Sterne_33_7||Bacillus_anthracis_Ames_32_7||Bacillus_cereus_E33L_34_7||Bacillus_cereus_03BB102_33_7||Bacillus_cereus_G9842_34_7||Bacillus_cereus_ATCC_14579_37_22||Bacillus_thuringiensis_BMB171_33_7||Bacillus_cereus_B4264_36_7||Bacillus_cereus_cytotoxis_NVH_391-98_27_9	97.21||95.81||95.64||95.56||95.56||95.32||94.88||90.39||90.16||89.85||89.47||79.5
Bacillus_cereus_ATCC_10987_36_10	Bacillus_cereus_Q1_31_9||Bacillus_cereus_AH820_33_19||Bacillus_thuringiensis_sv_konkukian_97-27_36_9||Bacillus_anthracis_Sterne_33_8||Bacillus_anthracis_Ames_32_8||Bacillus_cereus_E33L_34_8||Bacillus_cereus_03BB102_33_8||Bacillus_cereus_G9842_34_8||Bacillus_cereus_ATCC_14579_37_23||Bacillus_thuringiensis_BMB171_33_8||Bacillus_cereus_B4264_36_8||Bacillus_cereus_cytotoxis_NVH_391-98_27_10	97.21||95.81||95.64||95.56||95.56||95.32||94.88||90.39||90.16||89.85||89.47||79.5
Bacillus_cereus_ATCC_10987_36_11	Bacillus_cereus_Q1_31_9||Bacillus_cereus_AH820_33_20||Bacillus_thuringiensis_sv_konkukian_97-27_36_10||Bacillus_thuringiensis_sv_konkukian_97-27_36_11||Bacillus_anthracis_Sterne_33_9||Bacillus_anthracis_Ames_32_9||Bacillus_cereus_E33L_34_9||Bacillus_cereus_03BB102_33_9||Bacillus_cereus_Q1_31_9||Bacillus_thuringiensis_sv_konkukian_97-27_36_13||Bacillus_cereus_AH820_33_21||Bacillus_anthracis_Sterne…	97.21||95.81||95.64||95.64||95.56||95.56||95.32||94.88||94.43||93.32||93.32||93.19||93.19||90.39||90.16||90.16||89.85||89.47||88.16||87.56||79.5
Bacillus_cereus_ATCC_10987_36_12	Bacillus_cereus_Q1_31_11||Bacillus_cereus_E33L_34_10||Bacillus_cereus_E33L_34_11||Bacillus_cereus_03BB102_33_10||Bacillus_cereus_Q1_31_10||Bacillus_cereus_Q1_31_11||Bacillus_thuringiensis_sv_konkukian_97-27_36_14||Bacillus_cereus_AH820_33_22||Bacillus_anthracis_Sterne_33_11||Bacillus_anthracis_Ames_32_11||Bacillus_cereus_E33L_34_11||Bacillus_cereus_B4264_36_11||Bacillus_thuringiensis_BMB171_33_11…	96.68||95.32||95.32||94.88||94.43||94.43||93.32||93.32||93.19||93.19||92.66||91.89||91.48||90.09||89.85||89.47||88.16||87.56
Bacillus_cereus_ATCC_10987_36_13	Bacillus_cereus_Q1_31_12||Bacillus_cereus_03BB102_33_11||Bacillus_thuringiensis_sv_konkukian_97-27_36_15||Bacillus_cereus_AH820_33_23||Bacillus_anthracis_Sterne_33_12||Bacillus_anthracis_Ames_32_12||Bacillus_cereus_E33L_34_12||Bacillus_cereus_B4264_36_12||Bacillus_cereus_G9842_34_11||Bacillus_thuringiensis_BMB171_33_12||Bacillus_cereus_ATCC_14579_37_28	96.68||94.88||93.32||93.32||93.19||93.19||92.66||91.89||91.53||91.48||90.09
Bacillus_cereus_ATCC_10987_36_14	Bacillus_cereus_Q1_31_13||Bacillus_cereus_03BB102_33_12||Bacillus_thuringiensis_sv_konkukian_97-27_36_16||Bacillus_cereus_AH820_33_24||Bacillus_anthracis_Sterne_33_13||Bacillus_anthracis_Ames_32_13||Bacillus_anthracis_Sterne_33_13||Bacillus_anthracis_Ames_32_13||Bacillus_cereus_03BB102_33_12||Bacillus_cereus_E33L_34_13||Bacillus_thuringiensis_sv_konkukian_97-27_36_16||Bacillus_cereus_AH820_33_24|…	96.68||94.88||93.32||93.32||93.19||93.19||93.08||93.08||92.75||92.66||92.54||92.44||91.89||91.53||91.48||90.09
Bacillus_cereus_ATCC_10987_36_15	Bacillus_cereus_Q1_31_14||Bacillus_anthracis_Sterne_33_14||Bacillus_anthracis_Ames_32_14||Bacillus_cereus_03BB102_33_13||Bacillus_cereus_E33L_34_14||Bacillus_thuringiensis_sv_konkukian_97-27_36_17||Bacillus_cereus_AH820_33_25||Bacillus_thuringiensis_BMB171_33_14||Bacillus_cereus_G9842_34_13||Bacillus_cereus_B4264_36_14||Bacillus_cereus_G9842_34_13||Bacillus_thuringiensis_BMB171_33_14||Bacillus_ce…	96.68||93.08||93.08||92.75||92.66||92.54||92.44||92.19||92.14||91.89||91.53||91.48||90.09
Bacillus_cereus_ATCC_10987_36_16	Bacillus_cereus_Q1_31_15||Bacillus_cereus_03BB102_33_14||Bacillus_cereus_E33L_34_15||Bacillus_anthracis_Sterne_33_15||Bacillus_anthracis_Ames_32_15||Bacillus_thuringiensis_sv_konkukian_97-27_36_19||Bacillus_cereus_03BB102_33_14||Bacillus_cereus_E33L_34_15||Bacillus_thuringiensis_sv_konkukian_97-27_36_18||Bacillus_cereus_AH820_33_26||Bacillus_thuringiensis_BMB171_33_15||Bacillus_cereus_G9842_34_14…	96.68||93.12||93.09||93.08||93.08||92.85||92.75||92.66||92.54||92.44||92.19||92.14||91.89||91.53||91.48||90.09
Bacillus_cereus_ATCC_10987_36_17	Bacillus_cereus_Q1_31_16||Bacillus_cereus_AH187_40_0||Bacillus_cereus_03BB102_33_15||Bacillus_cereus_E33L_34_16||Bacillus_anthracis_Sterne_33_16||Bacillus_anthracis_Ames_32_16||Bacillus_thuringiensis_sv_konkukian_97-27_36_20||Bacillus_cereus_03BB102_33_15||Bacillus_cereus_E33L_34_16||Bacillus_thuringiensis_sv_konkukian_97-27_36_19||Bacillus_cereus_AH820_33_27||Bacillus_thuringiensis_BMB171_33_16|…	96.68||95.62||93.12||93.09||93.08||93.08||92.85||92.75||92.66||92.54||92.44||92.19||92.14||91.89||91.53||91.48||90.09
Bacillus_cereus_ATCC_10987_36_18	Bacillus_cereus_Q1_31_17||Bacillus_cereus_AH187_40_1||Bacillus_cereus_03BB102_33_16||Bacillus_cereus_E33L_34_17||Bacillus_anthracis_Sterne_33_17||Bacillus_anthracis_Ames_32_17||Bacillus_thuringiensis_sv_konkukian_97-27_36_21||Bacillus_cereus_03BB102_33_16||Bacillus_cereus_E33L_34_17||Bacillus_thuringiensis_sv_konkukian_97-27_36_20||Bacillus_cereus_AH820_33_28||Bacillus_thuringiensis_BMB171_33_17|…	96.68||95.62||93.12||93.09||93.08||93.08||92.85||92.75||92.66||92.54||92.44||92.19||92.14||91.89||91.53||91.48
Bacillus_cereus_ATCC_10987_36_19	Bacillus_cereus_Q1_31_18||Bacillus_cereus_AH187_40_2||Bacillus_cereus_03BB102_33_17||Bacillus_cereus_E33L_34_18||Bacillus_anthracis_Sterne_33_18||Bacillus_anthracis_Ames_32_18||Bacillus_thuringiensis_sv_konkukian_97-27_36_22||Bacillus_cereus_03BB102_33_17||Bacillus_cereus_E33L_34_18||Bacillus_thuringiensis_sv_konkukian_97-27_36_21||Bacillus_cereus_AH820_33_29||Bacillus_thuringiensis_BMB171_33_18|…	96.68||95.62||93.12||93.09||93.08||93.08||92.85||92.75||92.66||92.54||92.44||92.19||92.14||91.89||91.53||91.48
Bacillus_cereus_ATCC_10987_36_20	Bacillus_cereus_Q1_31_19||Bacillus_cereus_AH187_40_3||Bacillus_cereus_03BB102_33_18||Bacillus_cereus_E33L_34_19||Bacillus_anthracis_Sterne_33_19||Bacillus_anthracis_Ames_32_19||Bacillus_thuringiensis_sv_konkukian_97-27_36_23||Bacillus_cereus_03BB102_33_18||Bacillus_cereus_E33L_34_19||Bacillus_thuringiensis_sv_konkukian_97-27_36_22||Bacillus_cereus_AH820_33_30||Bacillus_thuringiensis_BMB171_33_19|…	96.68||95.62||93.12||93.09||93.08||93.08||92.85||92.75||92.66||92.54||92.44||92.19||92.14||91.89||91.53||91.48
Bacillus_cereus_ATCC_10987_36_21	Bacillus_cereus_Q1_31_20||Bacillus_cereus_AH187_40_4||Bacillus_cereus_03BB102_33_19||Bacillus_cereus_E33L_34_20||Bacillus_anthracis_Sterne_33_20||Bacillus_anthracis_Ames_32_20||Bacillus_thuringiensis_sv_konkukian_97-27_36_24||Bacillus_cereus_03BB102_33_19||Bacillus_cereus_E33L_34_20||Bacillus_thuringiensis_sv_konkukian_97-27_36_23||Bacillus_cereus_AH820_33_31||Bacillus_thuringiensis_BMB171_33_20|…	96.68||95.62||93.12||93.09||93.08||93.08||92.85||92.75||92.66||92.54||92.44||92.19||92.14||91.89||91.53||91.48
Bacillus_cereus_ATCC_10987_36_22	Bacillus_cereus_Q1_31_21||Bacillus_cereus_AH187_40_5||Bacillus_cereus_03BB102_33_20||Bacillus_cereus_E33L_34_21||Bacillus_anthracis_Sterne_33_21||Bacillus_anthracis_Ames_32_21||Bacillus_thuringiensis_sv_konkukian_97-27_36_25||Bacillus_cereus_03BB102_33_20||Bacillus_cereus_E33L_34_21||Bacillus_thuringiensis_sv_konkukian_97-27_36_24||Bacillus_thuringiensis_BMB171_33_21||Bacillus_cereus_G9842_34_20|…	96.68||95.62||93.12||93.09||93.08||93.08||92.85||92.75||92.66||92.54||92.19||92.14||91.89||91.53||91.48
Bacillus_cereus_ATCC_10987_36_23	Bacillus_cereus_Q1_31_22||Bacillus_cereus_AH187_40_5||Bacillus_cereus_03BB102_33_21||Bacillus_cereus_E33L_34_22||Bacillus_anthracis_Sterne_33_22||Bacillus_anthracis_Ames_32_22||Bacillus_thuringiensis_sv_konkukian_97-27_36_26||Bacillus_cereus_03BB102_33_21||Bacillus_cereus_E33L_34_22||Bacillus_thuringiensis_sv_konkukian_97-27_36_25||Bacillus_thuringiensis_BMB171_33_22||Bacillus_cereus_G9842_34_21|…	96.68||95.62||93.12||93.09||93.08||93.08||92.85||92.75||92.66||92.54||92.19||92.14||91.89||91.53||91.48
Bacillus_cereus_ATCC_10987_36_24	Bacillus_cereus_Q1_31_23||Bacillus_cereus_03BB102_33_22||Bacillus_cereus_E33L_34_23||Bacillus_anthracis_Sterne_33_23||Bacillus_anthracis_Ames_32_23||Bacillus_thuringiensis_sv_konkukian_97-27_36_27||Bacillus_cereus_03BB102_33_22||Bacillus_cereus_E33L_34_23||Bacillus_thuringiensis_sv_konkukian_97-27_36_26||Bacillus_thuringiensis_BMB171_33_23||Bacillus_cereus_G9842_34_22||Bacillus_cereus_B4264_36_23…	96.68||93.12||93.09||93.08||93.08||92.85||92.75||92.66||92.54||92.19||92.14||91.89||91.53||91.48
Bacillus_cereus_ATCC_10987_36_25	Bacillus_cereus_Q1_31_24||Bacillus_cereus_03BB102_33_23||Bacillus_cereus_E33L_34_24||Bacillus_anthracis_Sterne_33_24||Bacillus_anthracis_Ames_32_24||Bacillus_thuringiensis_sv_konkukian_97-27_36_28||Bacillus_cereus_03BB102_33_23||Bacillus_cereus_E33L_34_24||Bacillus_thuringiensis_sv_konkukian_97-27_36_27||Bacillus_thuringiensis_BMB171_33_24||Bacillus_cereus_G9842_34_23||Bacillus_cereus_B4264_36_24…	96.68||93.12||93.09||93.08||93.08||92.85||92.75||92.66||92.54||92.19||92.14||91.89||91.53||91.48||89.8
Bacillus_cereus_ATCC_10987_36_26	Bacillus_cereus_Q1_31_25||Bacillus_cereus_03BB102_33_24||Bacillus_cereus_E33L_34_25||Bacillus_anthracis_Sterne_33_25||Bacillus_anthracis_Ames_32_25||Bacillus_thuringiensis_sv_konkukian_97-27_36_29||Bacillus_cereus_03BB102_33_24||Bacillus_cereus_E33L_34_25||Bacillus_thuringiensis_sv_konkukian_97-27_36_28||Bacillus_thuringiensis_BMB171_33_25||Bacillus_cereus_G9842_34_24||Bacillus_cereus_B4264_36_25…	96.68||93.12||93.09||93.08||93.08||92.85||92.75||92.66||92.54||92.19||92.14||91.89||91.53||91.48||89.8
Bacillus_cereus_ATCC_10987_36_27	Bacillus_cereus_Q1_31_26||Bacillus_cereus_03BB102_33_25||Bacillus_cereus_E33L_34_26||Bacillus_anthracis_Sterne_33_26||Bacillus_anthracis_Ames_32_26||Bacillus_thuringiensis_sv_konkukian_97-27_36_30||Bacillus_cereus_03BB102_33_25||Bacillus_cereus_E33L_34_26||Bacillus_thuringiensis_sv_konkukian_97-27_36_29||Bacillus_thuringiensis_BMB171_33_26||Bacillus_cereus_G9842_34_25||Bacillus_cereus_B4264_36_26…	96.68||93.12||93.09||93.08||93.08||92.85||92.75||92.66||92.54||92.19||92.14||91.89||91.53||91.48||89.8
Bacillus_cereus_ATCC_10987_36_28	Bacillus_cereus_Q1_31_27||Bacillus_cereus_03BB102_33_26||Bacillus_cereus_E33L_34_27||Bacillus_anthracis_Sterne_33_27||Bacillus_anthracis_Ames_32_27||Bacillus_thuringiensis_sv_konkukian_97-27_36_31||Bacillus_cereus_03BB102_33_26||Bacillus_cereus_03BB102_33_27||Bacillus_cereus_E33L_34_27||Bacillus_thuringiensis_sv_konkukian_97-27_36_30||Bacillus_thuringiensis_BMB171_33_27||Bacillus_cereus_G9842_34_…	96.68||93.12||93.09||93.08||93.08||92.85||92.75||92.75||92.66||92.54||92.19||92.14||91.89||91.53||91.48||89.8
Bacillus_cereus_ATCC_10987_36_29	Bacillus_cereus_Q1_31_28||Bacillus_cereus_03BB102_33_27||Bacillus_cereus_E33L_34_28||Bacillus_anthracis_Sterne_33_28||Bacillus_anthracis_Ames_32_28||Bacillus_thuringiensis_sv_konkukian_97-27_36_32||Bacillus_cereus_E33L_34_28||Bacillus_thuringiensis_BMB171_33_28||Bacillus_cereus_G9842_34_27||Bacillus_cereus_B4264_36_28||Bacillus_cereus_G9842_34_27||Bacillus_thuringiensis_BMB171_33_28||Bacillus_wei…	96.68||93.12||93.09||93.08||93.08||92.85||92.66||92.19||92.14||91.89||91.53||91.48||89.8
Bacillus_cereus_ATCC_10987_36_30	Bacillus_cereus_Q1_31_29||Bacillus_cereus_03BB102_33_28||Bacillus_cereus_E33L_34_29||Bacillus_anthracis_Sterne_33_29||Bacillus_anthracis_Ames_32_29||Bacillus_thuringiensis_sv_konkukian_97-27_36_33||Bacillus_thuringiensis_BMB171_33_29||Bacillus_cereus_G9842_34_28||Bacillus_cereus_B4264_36_29||Bacillus_cereus_G9842_34_28||Bacillus_thuringiensis_BMB171_33_29||Bacillus_weihenstephanensis_KBAB4_61_5	96.68||93.12||93.09||93.08||93.08||92.85||92.19||92.14||91.89||91.53||91.48||89.8
Bacillus_cereus_ATCC_10987_36_31	Bacillus_cereus_Q1_31_30||Bacillus_thuringiensis_Al_Hakam_37_0||Bacillus_cereus_03BB102_33_29||Bacillus_cereus_E33L_34_30||Bacillus_anthracis_Sterne_33_30||Bacillus_anthracis_Ames_32_30||Bacillus_thuringiensis_sv_konkukian_97-27_36_34||Bacillus_thuringiensis_BMB171_33_30||Bacillus_cereus_G9842_34_29||Bacillus_cereus_B4264_36_30||Bacillus_cereus_G9842_34_29||Bacillus_thuringiensis_BMB171_33_30||Ba…	96.68||93.87||93.12||93.09||93.08||93.08||92.85||92.19||92.14||91.89||91.53||91.48||89.8
Bacillus_cereus_ATCC_10987_36_32	Bacillus_cereus_Q1_31_31||Bacillus_thuringiensis_Al_Hakam_37_1||Bacillus_cereus_03BB102_33_30||Bacillus_cereus_03BB102_33_31||Bacillus_cereus_E33L_34_31||Bacillus_anthracis_Sterne_33_31||Bacillus_anthracis_Ames_32_31||Bacillus_thuringiensis_sv_konkukian_97-27_36_35||Bacillus_thuringiensis_BMB171_33_31||Bacillus_cereus_G9842_34_30||Bacillus_cereus_G9842_34_31||Bacillus_cereus_B4264_36_31	96.68||93.87||93.12||93.12||93.09||93.08||93.08||92.85||92.19||92.14||92.14||91.89
Bacillus_cereus_ATCC_10987_34_0	Bacillus_cereus_Q1_28_0||Bacillus_thuringiensis_sv_konkukian_97-27_32_0||Bacillus_anthracis_Sterne_29_0||Bacillus_anthracis_Ames_29_0||Bacillus_cereus_03BB102_30_0||Bacillus_cereus_E33L_31_0||Bacillus_cereus_B4264_30_0||Bacillus_thuringiensis_BMB171_28_0||Bacillus_cereus_G9842_28_0||Bacillus_cereus_ATCC_14579_32_4	93.94||93.42||92.76||92.76||92.67||92.36||84.61||84.56||84.54||84.14
Bacillus_cereus_ATCC_10987_34_1	Bacillus_cereus_Q1_28_1||Bacillus_thuringiensis_sv_konkukian_97-27_32_1||Bacillus_anthracis_Sterne_29_1||Bacillus_anthracis_Ames_29_1||Bacillus_cereus_03BB102_30_1||Bacillus_cereus_E33L_31_1||Bacillus_cereus_B4264_30_1||Bacillus_thuringiensis_BMB171_28_1||Bacillus_cereus_G9842_28_1||Bacillus_cereus_ATCC_14579_32_5	93.94||93.42||92.76||92.76||92.67||92.36||84.61||84.56||84.54||84.14
Bacillus_cereus_ATCC_10987_34_2	Bacillus_cereus_Q1_28_2||Bacillus_cereus_Q1_28_3||Bacillus_thuringiensis_sv_konkukian_97-27_32_2||Bacillus_thuringiensis_sv_konkukian_97-27_32_3||Bacillus_anthracis_Sterne_29_2||Bacillus_anthracis_Sterne_29_3||Bacillus_anthracis_Ames_29_2||Bacillus_anthracis_Ames_29_3||Bacillus_cereus_03BB102_30_2||Bacillus_cereus_03BB102_30_3||Bacillus_cereus_E33L_31_2||Bacillus_cereus_E33L_31_3||Bacillus_cereus…	93.94||93.94||93.42||93.42||92.76||92.76||92.76||92.76||92.67||92.67||92.36||92.36||84.61||84.56||84.54||84.54||84.14||84.14
Bacillus_cereus_ATCC_10987_34_3	-
Bacillus_cereus_ATCC_10987_53_0	Bacillus_cereus_E33L_47_0||Bacillus_cereus_B4264_57_0||Bacillus_cereus_ATCC_14579_59_1||Bacillus_cereus_Q1_47_0||Bacillus_cereus_E33L_47_0||Bacillus_cereus_B4264_57_0||Bacillus_cereus_ATCC_14579_59_1||Bacillus_thuringiensis_BMB171_53_0	99.02||97.66||97.27||95.75||94.23||89.72||89.47||89.01
Bacillus_cereus_ATCC_10987_53_1	Bacillus_cereus_Q1_47_1||Bacillus_cereus_E33L_47_1||Bacillus_cereus_B4264_57_1||Bacillus_cereus_ATCC_14579_59_2||Bacillus_thuringiensis_BMB171_53_1	95.75||94.23||89.72||89.47||89.01
Bacillus_cereus_ATCC_10987_53_2	Bacillus_cereus_Q1_47_2||Bacillus_cereus_E33L_47_2||Bacillus_cereus_B4264_57_2||Bacillus_cereus_ATCC_14579_59_3||Bacillus_thuringiensis_BMB171_53_2	95.75||94.23||89.72||89.47||89.01
Bacillus_cereus_ATCC_10987_53_3	Bacillus_cereus_Q1_47_3||Bacillus_cereus_E33L_47_3||Bacillus_cereus_B4264_57_3||Bacillus_cereus_ATCC_14579_59_4||Bacillus_thuringiensis_BMB171_53_3	95.75||94.23||89.72||89.47||89.01
Bacillus_cereus_ATCC_10987_53_4	Bacillus_cereus_Q1_47_4||Bacillus_cereus_E33L_47_4||Bacillus_cereus_B4264_57_4||Bacillus_cereus_ATCC_14579_59_5||Bacillus_thuringiensis_BMB171_53_4	95.75||94.23||89.72||89.47||89.01
Bacillus_cereus_ATCC_10987_53_5	Bacillus_cereus_Q1_47_5||Bacillus_cereus_E33L_47_5||Bacillus_cereus_B4264_57_5||Bacillus_cereus_ATCC_14579_59_6||Bacillus_thuringiensis_BMB171_53_5	95.75||94.23||89.72||89.47||89.01
Bacillus_cereus_ATCC_10987_53_6	Bacillus_cereus_Q1_47_6||Bacillus_cereus_E33L_47_6||Bacillus_cereus_B4264_57_6||Bacillus_cereus_ATCC_14579_59_7||Bacillus_thuringiensis_BMB171_53_5	95.75||94.23||89.72||89.47||89.01
Bacillus_cereus_ATCC_10987_43_0	Bacillus_cereus_E33L_40_0||Bacillus_cereus_G9842_47_0||Bacillus_cereus_B4264_45_0	93.28||91.54||91.34
Bacillus_cereus_ATCC_10987_43_1	Bacillus_cereus_Q1_36_0||Bacillus_cereus_E33L_40_1||Bacillus_cereus_G9842_47_1||Bacillus_cereus_B4264_45_1||Bacillus_cereus_G9842_47_1||Bacillus_cereus_B4264_45_1	97.43||93.28||91.54||91.34||84.71||84.63
Bacillus_cereus_ATCC_10987_43_2	Bacillus_cereus_Q1_36_1||Bacillus_cereus_G9842_47_2||Bacillus_cereus_G9842_47_3||Bacillus_cereus_B4264_45_2||Bacillus_cereus_B4264_45_3||Bacillus_cereus_B4264_45_3	97.43||84.71||84.71||84.63||84.63||83.05
Bacillus_cereus_ATCC_10987_43_3	Bacillus_cereus_Q1_36_2||Bacillus_cereus_E33L_40_1||Bacillus_cereus_B4264_45_3||Bacillus_cereus_G9842_47_3||Bacillus_cereus_B4264_45_3	97.43||90.47||83.79||83.57||83.05
Bacillus_cereus_ATCC_10987_43_4	Bacillus_cereus_Q1_36_3||Bacillus_cereus_Q1_36_3||Bacillus_cereus_E33L_40_2||Bacillus_cereus_B4264_45_4||Bacillus_cereus_G9842_47_4	97.43||93.75||90.47||83.79||83.57
Bacillus_cereus_ATCC_10987_43_5	Bacillus_cereus_Q1_36_4||Bacillus_cereus_E33L_40_3||Bacillus_cereus_B4264_45_5||Bacillus_cereus_G9842_47_5	93.75||90.47||83.79||83.57
Bacillus_cereus_ATCC_10987_43_6	Bacillus_cereus_Q1_36_4||Bacillus_cereus_E33L_40_4||Bacillus_cereus_B4264_45_6||Bacillus_cereus_G9842_47_6	93.75||90.47||83.79||83.57
Bacillus_cereus_ATCC_10987_41_0	-
Bacillus_cereus_ATCC_10987_41_1	-
Bacillus_cereus_ATCC_10987_41_2	-
Bacillus_cereus_ATCC_10987_41_3	-
Bacillus_cereus_ATCC_10987_41_4	-
Bacillus_cereus_ATCC_10987_41_5	-
Bacillus_cereus_ATCC_10987_41_6	-
Bacillus_cereus_ATCC_10987_41_7	-
Bacillus_cereus_ATCC_10987_41_8	-
Bacillus_cereus_ATCC_10987_41_9	-
Bacillus_cereus_ATCC_10987_41_10	Bacillus_cereus_ATCC_10987_38_3	91.62
Bacillus_cereus_ATCC_10987_41_11	Bacillus_cereus_ATCC_10987_38_4	91.62
Bacillus_cereus_ATCC_10987_41_12	-
Bacillus_cereus_ATCC_10987_41_13	Bacillus_cereus_ATCC_10987_2_3||Bacillus_cereus_ATCC_10987_2_4	85.78||85.78
Bacillus_cereus_ATCC_10987_41_14	-
Bacillus_cereus_ATCC_10987_41_15	Bacillus_cereus_ATCC_10987_38_5	89.71
Bacillus_cereus_ATCC_10987_41_16	-
Bacillus_cereus_ATCC_10987_41_17	-
Bacillus_cereus_ATCC_10987_41_18	-
Bacillus_cereus_ATCC_10987_41_19	Bacillus_thuringiensis_BMB171_39_4	84.59
Bacillus_cereus_ATCC_10987_41_20	Bacillus_thuringiensis_BMB171_39_5	84.59
Bacillus_cereus_ATCC_10987_41_21	Bacillus_thuringiensis_BMB171_39_6	84.59
Bacillus_cereus_ATCC_10987_41_22	Bacillus_thuringiensis_BMB171_39_7	84.59
Bacillus_cereus_ATCC_10987_41_23	Bacillus_anthracis_Sterne_37_0||Bacillus_cereus_E33L_38_0||Bacillus_thuringiensis_BMB171_39_9||Bacillus_cereus_G9842_42_0||Bacillus_thuringiensis_sv_konkukian_97-27_41_0||Bacillus_thuringiensis_BMB171_39_8	92.87||92.81||90.35||89.11||85.96||84.59
Bacillus_cereus_ATCC_10987_41_24	Bacillus_anthracis_Sterne_37_1||Bacillus_cereus_E33L_38_1||Bacillus_thuringiensis_sv_konkukian_97-27_41_1||Bacillus_thuringiensis_BMB171_39_10||Bacillus_cereus_G9842_42_1||Bacillus_thuringiensis_sv_konkukian_97-27_41_0	92.87||92.81||92.63||90.35||89.11||85.96
Bacillus_cereus_ATCC_10987_41_25	Bacillus_anthracis_Sterne_37_2||Bacillus_cereus_E33L_38_2||Bacillus_thuringiensis_sv_konkukian_97-27_41_2||Bacillus_thuringiensis_BMB171_39_11||Bacillus_cereus_G9842_42_2	92.87||92.81||92.63||90.35||89.11
Bacillus_cereus_ATCC_10987_41_26	Bacillus_anthracis_Sterne_37_3||Bacillus_cereus_E33L_38_3||Bacillus_thuringiensis_sv_konkukian_97-27_41_3||Bacillus_thuringiensis_BMB171_39_12||Bacillus_cereus_G9842_42_3	92.87||92.81||92.63||90.35||89.11
Bacillus_cereus_ATCC_10987_41_27	Bacillus_anthracis_Sterne_37_4||Bacillus_cereus_E33L_38_4||Bacillus_thuringiensis_sv_konkukian_97-27_41_4||Bacillus_thuringiensis_BMB171_39_13||Bacillus_cereus_G9842_42_4	92.87||92.81||92.63||90.35||89.11
Bacillus_cereus_ATCC_10987_41_28	Bacillus_thuringiensis_Al_Hakam_41_0||Bacillus_anthracis_Sterne_37_5||Bacillus_cereus_E33L_38_5||Bacillus_thuringiensis_sv_konkukian_97-27_41_5||Bacillus_thuringiensis_BMB171_39_14||Bacillus_cereus_G9842_42_5	94.7||92.87||92.81||92.63||90.35||89.11
Bacillus_cereus_ATCC_10987_41_29	Bacillus_thuringiensis_Al_Hakam_41_1||Bacillus_anthracis_Sterne_37_6||Bacillus_cereus_E33L_38_6||Bacillus_thuringiensis_sv_konkukian_97-27_41_6||Bacillus_thuringiensis_BMB171_39_15||Bacillus_cereus_G9842_42_6	94.7||92.87||92.81||92.63||90.35||89.11
Bacillus_cereus_ATCC_10987_41_30	Bacillus_thuringiensis_Al_Hakam_41_2||Bacillus_anthracis_Sterne_37_7||Bacillus_cereus_E33L_38_7||Bacillus_thuringiensis_sv_konkukian_97-27_41_7||Bacillus_thuringiensis_BMB171_39_16||Bacillus_cereus_G9842_42_7	94.7||92.87||92.81||92.63||90.35||89.11
Bacillus_cereus_ATCC_10987_41_31	Bacillus_thuringiensis_Al_Hakam_41_3||Bacillus_thuringiensis_sv_konkukian_97-27_41_10||Bacillus_anthracis_Sterne_37_8||Bacillus_cereus_E33L_38_8||Bacillus_thuringiensis_sv_konkukian_97-27_41_8||Bacillus_thuringiensis_BMB171_39_17||Bacillus_cereus_G9842_42_8	94.7||94.19||92.87||92.81||92.63||90.35||89.11
Bacillus_cereus_ATCC_10987_41_32	Bacillus_thuringiensis_Al_Hakam_41_4||Bacillus_thuringiensis_sv_konkukian_97-27_41_11||Bacillus_anthracis_Sterne_37_9||Bacillus_cereus_E33L_38_9||Bacillus_thuringiensis_BMB171_39_18||Bacillus_cereus_G9842_42_9	94.7||94.19||92.87||92.81||90.35||89.11
Bacillus_cereus_ATCC_10987_41_33	Bacillus_thuringiensis_Al_Hakam_41_5||Bacillus_thuringiensis_sv_konkukian_97-27_41_12||Bacillus_anthracis_Sterne_37_10||Bacillus_cereus_E33L_38_10	94.7||94.19||92.87||92.81
Bacillus_cereus_ATCC_10987_41_34	Bacillus_thuringiensis_Al_Hakam_41_6||Bacillus_thuringiensis_sv_konkukian_97-27_41_13||Bacillus_anthracis_Sterne_37_11||Bacillus_cereus_E33L_38_11||Bacillus_cereus_cytotoxis_NVH_391-98_31_2	94.7||94.19||92.87||92.81||81.31
Bacillus_cereus_ATCC_10987_41_35	Bacillus_thuringiensis_Al_Hakam_41_7||Bacillus_thuringiensis_sv_konkukian_97-27_41_14||Bacillus_anthracis_Sterne_37_12||Bacillus_cereus_E33L_38_12||Bacillus_cereus_cytotoxis_NVH_391-98_31_3||Bacillus_anthracis_CDC_684_34_4||Bacillus_cereus_AH187_52_8	94.7||94.19||92.87||92.81||81.31||75.61||74.35
Bacillus_cereus_ATCC_10987_41_36	Bacillus_thuringiensis_Al_Hakam_41_8||Bacillus_thuringiensis_sv_konkukian_97-27_41_15||Bacillus_anthracis_Sterne_37_13||Bacillus_cereus_E33L_38_13||Bacillus_anthracis_CDC_684_34_5||Bacillus_cereus_AH187_52_9	94.7||94.19||92.87||92.81||75.61||74.35
Bacillus_cereus_ATCC_10987_41_37	Bacillus_thuringiensis_Al_Hakam_41_8||Bacillus_thuringiensis_sv_konkukian_97-27_41_16||Bacillus_anthracis_Sterne_37_14||Bacillus_cereus_E33L_38_14||Bacillus_anthracis_CDC_684_34_6||Bacillus_cereus_AH187_52_10	94.7||94.19||92.87||92.81||75.61||74.35
Bacillus_cereus_ATCC_10987_41_38	Bacillus_thuringiensis_sv_konkukian_97-27_41_17||Bacillus_anthracis_Sterne_37_15||Bacillus_cereus_E33L_38_15	94.19||92.87||92.81
Bacillus_cereus_ATCC_10987_41_39	Bacillus_thuringiensis_sv_konkukian_97-27_41_18||Bacillus_anthracis_Sterne_37_16||Bacillus_cereus_E33L_38_15	94.19||92.87||92.81
Bacillus_cereus_ATCC_10987_41_40	-
Bacillus_cereus_ATCC_10987_75_0	Bacillus_thuringiensis_sv_konkukian_97-27_72_7||Bacillus_cereus_Q1_72_1||Bacillus_anthracis_Sterne_75_11||Bacillus_anthracis_Ames_73_11||Bacillus_cereus_ATCC_14579_83_27||Bacillus_cereus_G9842_83_11||Bacillus_cereus_G9842_83_12	96.2||95.92||95.65||95.65||92.76||91.24||91.24
Bacillus_cereus_ATCC_10987_75_1	Bacillus_thuringiensis_sv_konkukian_97-27_72_8||Bacillus_thuringiensis_sv_konkukian_97-27_72_9||Bacillus_cereus_Q1_72_2||Bacillus_anthracis_Sterne_75_12||Bacillus_anthracis_Sterne_75_13||Bacillus_anthracis_Ames_73_12||Bacillus_anthracis_Ames_73_13||Bacillus_cereus_ATCC_14579_83_28||Bacillus_cereus_G9842_83_12	96.2||96.2||95.92||95.65||95.65||95.65||95.65||92.76||85.95
Bacillus_cereus_ATCC_10987_75_2	Bacillus_cereus_Q1_72_3||Bacillus_cereus_G9842_83_13	95.92||85.95
Bacillus_cereus_ATCC_10987_75_3	Bacillus_thuringiensis_sv_konkukian_97-27_72_9||Bacillus_cereus_ATCC_14579_83_28||Bacillus_cereus_G9842_83_14||Bacillus_cereus_Q1_72_11	88.98||86.54||85.95||85.68
Bacillus_cereus_ATCC_10987_75_4	Bacillus_thuringiensis_sv_konkukian_97-27_72_10||Bacillus_thuringiensis_sv_konkukian_97-27_72_11||Bacillus_cereus_ATCC_14579_83_29||Bacillus_cereus_ATCC_14579_83_30||Bacillus_cereus_G9842_83_15||Bacillus_cereus_Q1_72_12||Bacillus_cereus_Q1_72_13||Bacillus_pseudofirmus_OF4_12_6	88.98||88.98||86.54||86.54||85.95||85.68||85.68||79.9
Bacillus_cereus_ATCC_10987_75_5	Bacillus_pseudofirmus_OF4_12_7||Exiguobacterium_sibiricum_255-15_38_8||Exiguobacterium_sibiricum_255-15_38_9	79.9||74.32||74.32
Bacillus_cereus_ATCC_10987_75_6	Bacillus_pseudofirmus_OF4_12_8	79.9
Bacillus_cereus_ATCC_10987_75_7	Bacillus_pseudofirmus_OF4_12_8	79.9
Bacillus_cereus_ATCC_10987_75_8	-
Bacillus_cereus_ATCC_10987_75_9	-
Bacillus_cereus_ATCC_10987_75_10	-
Bacillus_cereus_ATCC_10987_75_11	-
Bacillus_cereus_ATCC_10987_75_12	-
Bacillus_cereus_ATCC_10987_75_13	-
Bacillus_cereus_ATCC_10987_75_14	-
Bacillus_cereus_ATCC_10987_75_15	-
Bacillus_cereus_ATCC_10987_75_16	-
Bacillus_cereus_ATCC_10987_75_17	-
Bacillus_cereus_ATCC_10987_75_18	-
Bacillus_cereus_ATCC_10987_75_19	Bacillus_cereus_Q1_72_21||Bacillus_thuringiensis_BMB171_75_15||Bacillus_pseudofirmus_OF4_12_21||Oceanobacillus_iheyensis_HTE831_36_17	91.07||88.56||77.28||77.06
Bacillus_cereus_ATCC_10987_75_20	Bacillus_cereus_Q1_72_22||Bacillus_thuringiensis_BMB171_75_16||Oceanobacillus_iheyensis_HTE831_36_18	91.07||88.56||77.06
Bacillus_cereus_ATCC_10987_75_21	Bacillus_thuringiensis_BMB171_75_17	88.56
Bacillus_cereus_ATCC_10987_75_22	-
Bacillus_cereus_ATCC_10987_75_23	-
Bacillus_cereus_ATCC_10987_75_24	-
Bacillus_cereus_ATCC_10987_75_25	-
Bacillus_cereus_ATCC_10987_46_0	-
Bacillus_cereus_ATCC_10987_46_1	Bacillus_weihenstephanensis_KBAB4_70_0	90.68
Bacillus_cereus_ATCC_10987_46_2	Bacillus_weihenstephanensis_KBAB4_70_1	90.68
Bacillus_cereus_ATCC_10987_46_3	Bacillus_weihenstephanensis_KBAB4_70_2	90.68
Bacillus_cereus_ATCC_10987_46_4	Bacillus_weihenstephanensis_KBAB4_70_3	90.68
Bacillus_cereus_ATCC_10987_46_5	Bacillus_weihenstephanensis_KBAB4_70_4	90.68
Bacillus_cereus_ATCC_10987_46_6	Bacillus_weihenstephanensis_KBAB4_70_4	90.68
Bacillus_cereus_ATCC_10987_46_7	Bacillus_cereus_AH187_53_0	90.09
Bacillus_cereus_ATCC_10987_46_8	Bacillus_cereus_AH187_53_1	90.09
Bacillus_cereus_ATCC_10987_46_9	-
Bacillus_cereus_ATCC_10987_62_0	Bacillus_anthracis_CDC_684_68_3||Bacillus_anthracis_Ames_Ancestor_63_3||Bacillus_anthracis_A0248_61_3||Bacillus_cereus_Q1_56_0||Bacillus_anthracis_Sterne_62_0||Bacillus_anthracis_Ames_60_0||Bacillus_cereus_AH820_61_10||Bacillus_cereus_03BB102_57_0||Bacillus_thuringiensis_sv_konkukian_97-27_59_0||Bacillus_cereus_E33L_56_0||Bacillus_cereus_G9842_71_0||Bacillus_cereus_B4264_67_0||Bacillus_thuringien…	95.21||95.07||94.92||94.33||93.35||93.33||93.11||92.96||92.94||92.73||91.23||90.65||90.62||90.58||84.36
Bacillus_cereus_ATCC_10987_62_1	Bacillus_anthracis_CDC_684_68_4||Bacillus_anthracis_Ames_Ancestor_63_4||Bacillus_anthracis_A0248_61_4||Bacillus_cereus_Q1_56_1||Bacillus_anthracis_Sterne_62_1||Bacillus_anthracis_Ames_60_1||Bacillus_cereus_AH820_61_11||Bacillus_cereus_03BB102_57_1||Bacillus_thuringiensis_sv_konkukian_97-27_59_1||Bacillus_cereus_E33L_56_1||Bacillus_cereus_G9842_71_1||Bacillus_cereus_B4264_67_1||Bacillus_thuringien…	95.21||95.07||94.92||94.33||93.35||93.33||93.11||92.96||92.94||92.73||91.23||90.65||90.62||90.58||84.36
Bacillus_cereus_ATCC_10987_62_2	Bacillus_anthracis_CDC_684_68_5||Bacillus_anthracis_Ames_Ancestor_63_5||Bacillus_anthracis_A0248_61_5||Bacillus_cereus_Q1_56_2||Bacillus_anthracis_Sterne_62_2||Bacillus_anthracis_Ames_60_2||Bacillus_cereus_AH820_61_12||Bacillus_cereus_03BB102_57_2||Bacillus_thuringiensis_sv_konkukian_97-27_59_2||Bacillus_cereus_E33L_56_2||Bacillus_cereus_G9842_71_2||Bacillus_cereus_B4264_67_2||Bacillus_thuringien…	95.21||95.07||94.92||94.33||93.35||93.33||93.11||92.96||92.94||92.73||91.23||90.65||90.62||90.58||79.94
Bacillus_cereus_ATCC_10987_62_3	Bacillus_anthracis_CDC_684_68_6||Bacillus_anthracis_Ames_Ancestor_63_6||Bacillus_anthracis_A0248_61_6||Bacillus_cereus_Q1_56_3||Bacillus_anthracis_Sterne_62_3||Bacillus_anthracis_Ames_60_3||Bacillus_cereus_AH820_61_13||Bacillus_cereus_03BB102_57_3||Bacillus_thuringiensis_sv_konkukian_97-27_59_3||Bacillus_cereus_E33L_56_3||Bacillus_cereus_G9842_71_3||Bacillus_cereus_B4264_67_3||Bacillus_thuringien…	95.21||95.07||94.92||94.33||93.35||93.33||93.11||92.96||92.94||92.73||91.23||90.65||90.62||90.58||87.58||79.94
Bacillus_cereus_ATCC_10987_62_4	Bacillus_anthracis_CDC_684_68_7||Bacillus_anthracis_Ames_Ancestor_63_7||Bacillus_cereus_Q1_56_4||Bacillus_anthracis_Sterne_62_4||Bacillus_anthracis_Ames_60_4||Bacillus_cereus_AH820_61_14||Bacillus_cereus_03BB102_57_4||Bacillus_thuringiensis_sv_konkukian_97-27_59_4||Bacillus_cereus_E33L_56_4||Bacillus_cereus_G9842_71_4||Bacillus_cereus_B4264_67_4||Bacillus_thuringiensis_BMB171_63_4||Bacillus_cereu…	95.21||95.07||94.33||93.35||93.33||93.11||92.96||92.94||92.73||91.23||90.65||90.62||90.58||87.58||85.8||83.94||79.94
Bacillus_cereus_ATCC_10987_62_5	Bacillus_cereus_Q1_56_5||Bacillus_anthracis_Sterne_62_5||Bacillus_anthracis_Ames_60_5||Bacillus_cereus_AH820_61_15||Bacillus_cereus_03BB102_57_5||Bacillus_thuringiensis_sv_konkukian_97-27_59_5||Bacillus_cereus_E33L_56_5||Bacillus_cereus_B4264_67_5||Bacillus_thuringiensis_BMB171_63_5||Bacillus_cereus_ATCC_14579_69_20||Bacillus_cereus_ATCC_14579_69_20||Bacillus_cereus_G9842_71_5||Bacillus_cereus_B4…	94.33||93.35||93.33||93.11||92.96||92.94||92.73||90.65||90.62||90.58||88.89||88.45||88.41||88.34||85.8||83.94
Bacillus_cereus_ATCC_10987_62_6	Bacillus_cereus_Q1_56_6||Bacillus_anthracis_Sterne_62_6||Bacillus_anthracis_Ames_60_6||Bacillus_cereus_AH820_61_16||Bacillus_cereus_03BB102_57_6||Bacillus_thuringiensis_sv_konkukian_97-27_59_6||Bacillus_cereus_E33L_56_6||Bacillus_cereus_ATCC_14579_69_21||Bacillus_cereus_G9842_71_6||Bacillus_cereus_B4264_67_6||Bacillus_thuringiensis_BMB171_63_6||Bacillus_weihenstephanensis_KBAB4_86_2	94.33||93.35||93.33||93.11||92.96||92.94||92.73||88.89||88.45||88.41||88.34||83.94
Bacillus_cereus_ATCC_10987_62_7	Bacillus_thuringiensis_sv_konkukian_97-27_59_7||Bacillus_anthracis_Ames_60_7||Bacillus_anthracis_Sterne_62_7||Bacillus_cereus_03BB102_57_7||Bacillus_cereus_AH820_61_18||Bacillus_cereus_Q1_56_7||Bacillus_cereus_E33L_56_7||Bacillus_cereus_Q1_56_7||Bacillus_anthracis_Sterne_62_7||Bacillus_anthracis_Ames_60_7||Bacillus_cereus_AH820_61_17||Bacillus_cereus_AH820_61_18||Bacillus_cereus_03BB102_57_7||Bac…	95.93||95.81||95.8||95.61||95.41||94.33||93.48||93.43||93.35||93.33||93.11||93.11||92.96||92.94||92.73||90.31||90.1||90.03||89.93||88.89||88.45||88.41||88.34||83.94
Bacillus_cereus_ATCC_10987_62_8	Bacillus_thuringiensis_sv_konkukian_97-27_59_8||Bacillus_anthracis_Ames_60_8||Bacillus_anthracis_Sterne_62_8||Bacillus_cereus_03BB102_57_8||Bacillus_cereus_AH820_61_19||Bacillus_cereus_E33L_56_8||Bacillus_cereus_Q1_56_8||Bacillus_cereus_G9842_71_8||Bacillus_thuringiensis_BMB171_63_8||Bacillus_cereus_ATCC_14579_69_23||Bacillus_cereus_B4264_67_8	95.93||95.81||95.8||95.61||95.41||93.48||93.43||90.31||90.1||90.03||89.93
Bacillus_cereus_ATCC_10987_62_9	Bacillus_thuringiensis_sv_konkukian_97-27_59_9||Bacillus_anthracis_Ames_60_9||Bacillus_anthracis_Sterne_62_9||Bacillus_cereus_03BB102_57_9||Bacillus_cereus_AH820_61_20||Bacillus_cereus_E33L_56_9||Bacillus_cereus_Q1_56_9||Bacillus_cereus_G9842_71_9||Bacillus_thuringiensis_BMB171_63_9||Bacillus_cereus_ATCC_14579_69_24||Bacillus_cereus_B4264_67_9	95.93||95.81||95.8||95.61||95.41||93.48||93.43||90.31||90.1||90.03||89.93
Bacillus_cereus_ATCC_10987_62_10	Bacillus_cereus_Q1_56_10||Bacillus_cereus_E33L_56_10||Bacillus_thuringiensis_sv_konkukian_97-27_59_10||Bacillus_anthracis_Ames_60_10||Bacillus_anthracis_Sterne_62_10||Bacillus_cereus_03BB102_57_10||Bacillus_cereus_AH820_61_21||Bacillus_cereus_ATCC_14579_69_25||Bacillus_cereus_E33L_56_10||Bacillus_cereus_Q1_56_10||Bacillus_thuringiensis_BMB171_63_10||Bacillus_cereus_B4264_67_10||Bacillus_cereus_G9…	98.21||96.5||95.93||95.81||95.8||95.61||95.41||94.1||93.48||93.43||92.67||92.6||92.52||90.31||90.1||90.03||89.93
Bacillus_cereus_ATCC_10987_62_11	Bacillus_cereus_Q1_56_11||Bacillus_cereus_E33L_56_11||Bacillus_thuringiensis_sv_konkukian_97-27_59_11||Bacillus_anthracis_Ames_60_11||Bacillus_anthracis_Sterne_62_11||Bacillus_cereus_03BB102_57_11||Bacillus_cereus_AH820_61_22||Bacillus_cereus_ATCC_14579_69_26||Bacillus_thuringiensis_BMB171_63_11||Bacillus_cereus_B4264_67_11||Bacillus_cereus_G9842_71_11||Bacillus_cereus_cytotoxis_NVH_391-98_45_13	98.21||96.5||95.93||95.81||95.8||95.61||95.41||94.1||92.67||92.6||92.52||82.64
Bacillus_cereus_ATCC_10987_62_12	Bacillus_cereus_Q1_56_12||Bacillus_cereus_E33L_56_12||Bacillus_thuringiensis_sv_konkukian_97-27_59_12||Bacillus_anthracis_Ames_60_12||Bacillus_anthracis_Sterne_62_12||Bacillus_cereus_03BB102_57_12||Bacillus_cereus_AH820_61_23||Bacillus_cereus_ATCC_14579_69_27||Bacillus_thuringiensis_BMB171_63_12||Bacillus_cereus_B4264_67_12||Bacillus_cereus_G9842_71_12||Bacillus_cereus_cytotoxis_NVH_391-98_45_14	98.21||96.5||95.93||95.81||95.8||95.61||95.41||94.1||92.67||92.6||92.52||82.64
Bacillus_cereus_ATCC_10987_62_13	Bacillus_cereus_Q1_56_13||Bacillus_cereus_E33L_56_13||Bacillus_thuringiensis_sv_konkukian_97-27_59_13||Bacillus_anthracis_Ames_60_13||Bacillus_anthracis_Sterne_62_13||Bacillus_cereus_03BB102_57_13||Bacillus_cereus_AH820_61_24||Bacillus_cereus_ATCC_14579_69_28||Bacillus_thuringiensis_BMB171_63_13||Bacillus_cereus_B4264_67_13||Bacillus_cereus_G9842_71_13||Bacillus_cereus_cytotoxis_NVH_391-98_45_15	98.21||96.5||95.93||95.81||95.8||95.61||95.41||94.1||92.67||92.6||92.52||82.64
Bacillus_cereus_ATCC_10987_62_14	Bacillus_cereus_Q1_56_14||Bacillus_cereus_E33L_56_14||Bacillus_thuringiensis_sv_konkukian_97-27_59_14||Bacillus_anthracis_Ames_60_14||Bacillus_anthracis_Sterne_62_14||Bacillus_cereus_03BB102_57_14||Bacillus_cereus_AH820_61_25||Bacillus_cereus_ATCC_14579_69_29||Bacillus_cereus_ATCC_14579_69_30||Bacillus_thuringiensis_BMB171_63_14||Bacillus_cereus_B4264_67_14||Bacillus_cereus_G9842_71_14||Bacillus_…	98.21||96.5||95.93||95.81||95.8||95.61||95.41||94.1||94.1||92.67||92.6||92.52||82.64
Bacillus_cereus_ATCC_10987_62_15	Bacillus_cereus_Q1_56_15||Bacillus_cereus_E33L_56_15||Bacillus_thuringiensis_sv_konkukian_97-27_59_15||Bacillus_anthracis_Ames_60_15||Bacillus_anthracis_Sterne_62_15||Bacillus_cereus_03BB102_57_15||Bacillus_cereus_AH820_61_26||Bacillus_thuringiensis_BMB171_63_15||Bacillus_cereus_B4264_67_15||Bacillus_cereus_G9842_71_15||Bacillus_cereus_cytotoxis_NVH_391-98_45_17	98.21||96.5||95.93||95.81||95.8||95.61||95.41||92.67||92.6||92.52||82.64
Bacillus_cereus_ATCC_10987_62_16	Bacillus_cereus_Q1_56_16||Bacillus_cereus_E33L_56_16||Bacillus_thuringiensis_sv_konkukian_97-27_59_16||Bacillus_anthracis_Ames_60_16||Bacillus_anthracis_Sterne_62_16||Bacillus_cereus_03BB102_57_16||Bacillus_cereus_AH820_61_27||Bacillus_thuringiensis_BMB171_63_16||Bacillus_thuringiensis_BMB171_63_17||Bacillus_cereus_B4264_67_16||Bacillus_cereus_G9842_71_16||Bacillus_thuringiensis_BMB171_63_17||Bac…	98.21||96.5||95.93||95.81||95.8||95.61||95.41||92.67||92.67||92.6||92.52||91.42||91.4||91.38
Bacillus_cereus_ATCC_10987_62_17	Bacillus_cereus_Q1_56_17||Bacillus_cereus_E33L_56_17||Bacillus_thuringiensis_sv_konkukian_97-27_59_17||Bacillus_anthracis_Ames_60_17||Bacillus_anthracis_Sterne_62_17||Bacillus_cereus_03BB102_57_17||Bacillus_cereus_AH820_61_28||Bacillus_thuringiensis_BMB171_63_18||Bacillus_cereus_B4264_67_17||Bacillus_cereus_G9842_71_17	98.21||96.5||95.93||95.81||95.8||95.61||95.41||91.42||91.4||91.38
Bacillus_cereus_ATCC_10987_62_18	Bacillus_cereus_Q1_56_18||Bacillus_cereus_E33L_56_18||Bacillus_thuringiensis_sv_konkukian_97-27_59_18||Bacillus_anthracis_Ames_60_18||Bacillus_anthracis_Sterne_62_18||Bacillus_cereus_03BB102_57_18||Bacillus_cereus_AH820_61_29||Bacillus_thuringiensis_BMB171_63_19||Bacillus_cereus_B4264_67_18||Bacillus_cereus_G9842_71_18	98.21||96.5||95.93||95.81||95.8||95.61||95.41||91.42||91.4||91.38
Bacillus_cereus_ATCC_10987_62_19	Bacillus_cereus_Q1_56_19||Bacillus_cereus_E33L_56_19||Bacillus_thuringiensis_sv_konkukian_97-27_59_19||Bacillus_anthracis_Ames_60_19||Bacillus_anthracis_Sterne_62_19||Bacillus_cereus_03BB102_57_19||Bacillus_cereus_AH820_61_29||Bacillus_thuringiensis_BMB171_63_20||Bacillus_cereus_B4264_67_19||Bacillus_cereus_G9842_71_19	98.21||96.5||95.93||95.81||95.8||95.61||95.41||91.42||91.4||91.38
Bacillus_cereus_ATCC_10987_62_20	Bacillus_cereus_Q1_56_20||Bacillus_cereus_E33L_56_20||Bacillus_thuringiensis_sv_konkukian_97-27_59_20||Bacillus_anthracis_Ames_60_20||Bacillus_anthracis_Sterne_62_20||Bacillus_cereus_03BB102_57_20||Bacillus_thuringiensis_BMB171_63_21||Bacillus_cereus_B4264_67_20||Bacillus_cereus_G9842_71_20||Anoxybacillus_flavithermus_WK1_35_11	98.21||96.5||95.93||95.81||95.8||95.61||91.42||91.4||91.38||74.57
Bacillus_cereus_ATCC_10987_62_21	Bacillus_cereus_Q1_56_21||Bacillus_cereus_E33L_56_21||Bacillus_thuringiensis_sv_konkukian_97-27_59_21||Bacillus_anthracis_Ames_60_21||Bacillus_anthracis_Sterne_62_21||Bacillus_cereus_03BB102_57_21||Bacillus_thuringiensis_BMB171_63_22||Bacillus_cereus_B4264_67_21||Bacillus_cereus_G9842_71_21||Staphylococcus_aureus_subsp._aureus_ED98_3_3||Staphylococcus_aureus_aureus_Mu3_5_3||Staphylococcus_aureus_…	98.21||96.5||95.93||95.81||95.8||95.61||91.42||91.4||91.38||75.06||75.06||75.06||75.06||75.06||74.89||74.89||74.82||74.82||74.82||74.82||74.82||74.82||74.82||74.82||74.82||74.82||74.66||74.59||74.59||74.57||71.57||71.57
Bacillus_cereus_ATCC_10987_62_22	Bacillus_cereus_Q1_56_22||Bacillus_cereus_E33L_56_22||Bacillus_thuringiensis_sv_konkukian_97-27_59_22||Bacillus_anthracis_Ames_60_22||Bacillus_anthracis_Sterne_62_22||Bacillus_cereus_03BB102_57_22||Bacillus_thuringiensis_BMB171_63_23||Bacillus_cereus_B4264_67_22||Bacillus_cereus_G9842_71_22||Anoxybacillus_flavithermus_WK1_35_13||Staphylococcus_aureus_aureus_Newman_2_0||Staphylococcus_aureus_aureu…	98.21||96.5||95.93||95.81||95.8||95.61||91.42||91.4||91.38||74.57||72.36||72.36||72.36||72.28||72.28||72.28||72.28||72.28||72.28||72.28||72.1||71.99||71.94||71.91||71.57||71.57
Bacillus_cereus_ATCC_10987_62_23	Bacillus_cereus_Q1_56_23||Bacillus_cereus_E33L_56_23||Bacillus_thuringiensis_sv_konkukian_97-27_59_23||Bacillus_anthracis_Ames_60_23||Bacillus_anthracis_Sterne_62_23||Bacillus_cereus_03BB102_57_23||Bacillus_thuringiensis_BMB171_63_24||Bacillus_cereus_B4264_67_23||Bacillus_cereus_G9842_71_23||Anoxybacillus_flavithermus_WK1_35_13||Staphylococcus_aureus_aureus_Newman_2_1||Staphylococcus_aureus_aureu…	98.21||96.5||95.93||95.81||95.8||95.61||91.42||91.4||91.38||74.57||72.36||72.36||72.36||72.28||72.28||72.28||72.28||72.28||72.28||72.28||72.1||71.99||71.94||71.91||71.57||71.57
Bacillus_cereus_ATCC_10987_62_24	Bacillus_cereus_Q1_56_24||Bacillus_cereus_E33L_56_24||Bacillus_thuringiensis_sv_konkukian_97-27_59_24||Bacillus_anthracis_Ames_60_24||Bacillus_anthracis_Sterne_62_24||Bacillus_cereus_03BB102_57_24||Bacillus_thuringiensis_BMB171_63_25||Bacillus_cereus_B4264_67_24||Bacillus_cereus_G9842_71_24	98.21||96.5||95.93||95.81||95.8||95.61||91.42||91.4||91.38
Bacillus_cereus_ATCC_10987_62_25	Bacillus_cereus_Q1_56_25||Bacillus_cereus_E33L_56_25||Bacillus_thuringiensis_sv_konkukian_97-27_59_25||Bacillus_anthracis_Ames_60_25||Bacillus_anthracis_Sterne_62_25||Bacillus_cereus_03BB102_57_25||Bacillus_thuringiensis_BMB171_63_26||Bacillus_cereus_B4264_67_25||Bacillus_cereus_G9842_71_25	98.21||96.5||95.93||95.81||95.8||95.61||91.42||91.4||91.38
Bacillus_cereus_ATCC_10987_62_26	Bacillus_cereus_Q1_56_26||Bacillus_cereus_E33L_56_26||Bacillus_thuringiensis_sv_konkukian_97-27_59_26||Bacillus_anthracis_Ames_60_26||Bacillus_anthracis_Sterne_62_26||Bacillus_cereus_03BB102_57_26||Bacillus_thuringiensis_BMB171_63_27||Bacillus_cereus_B4264_67_26||Bacillus_cereus_G9842_71_26	98.21||96.5||95.93||95.81||95.8||95.61||91.42||91.4||91.38
Bacillus_cereus_ATCC_10987_62_27	Bacillus_cereus_Q1_56_27||Bacillus_cereus_E33L_56_27||Bacillus_thuringiensis_sv_konkukian_97-27_59_27||Bacillus_anthracis_Ames_60_27||Bacillus_anthracis_Sterne_62_27||Bacillus_cereus_03BB102_57_27||Bacillus_thuringiensis_BMB171_63_28||Bacillus_cereus_B4264_67_27||Bacillus_cereus_G9842_71_27	98.21||96.5||95.93||95.81||95.8||95.61||91.42||91.4||91.38
Bacillus_cereus_ATCC_10987_62_28	Bacillus_cereus_Q1_56_28||Bacillus_cereus_E33L_56_28||Bacillus_thuringiensis_sv_konkukian_97-27_59_28||Bacillus_anthracis_Ames_60_28||Bacillus_anthracis_Sterne_62_28||Bacillus_cereus_03BB102_57_28||Bacillus_thuringiensis_BMB171_63_29||Bacillus_cereus_B4264_67_28||Bacillus_cereus_G9842_71_28	98.21||96.5||95.93||95.81||95.8||95.61||91.42||91.4||91.38
Bacillus_cereus_ATCC_10987_62_29	Bacillus_cereus_Q1_56_29||Bacillus_cereus_E33L_56_29||Bacillus_thuringiensis_sv_konkukian_97-27_59_29||Bacillus_anthracis_Ames_60_29||Bacillus_anthracis_Sterne_62_29||Bacillus_cereus_03BB102_57_29||Bacillus_thuringiensis_BMB171_63_30||Bacillus_cereus_B4264_67_29||Bacillus_cereus_G9842_71_29	98.21||96.5||95.93||95.81||95.8||95.61||91.42||91.4||91.38
Bacillus_cereus_ATCC_10987_62_30	Bacillus_cereus_Q1_56_29||Bacillus_cereus_E33L_56_30||Bacillus_thuringiensis_sv_konkukian_97-27_59_29||Bacillus_anthracis_Ames_60_29||Bacillus_anthracis_Sterne_62_29||Bacillus_cereus_03BB102_57_29||Bacillus_thuringiensis_BMB171_63_30||Bacillus_cereus_B4264_67_30||Bacillus_cereus_G9842_71_29	98.21||96.5||95.93||95.81||95.8||95.61||91.42||91.4||91.38
Bacillus_cereus_ATCC_14579_39_0	-
Bacillus_cereus_ATCC_14579_39_1	-
Bacillus_cereus_ATCC_14579_39_2	-
Bacillus_cereus_ATCC_14579_39_3	Bacillus_anthracis_CDC_684_34_13	90.63
Bacillus_cereus_ATCC_14579_39_4	Bacillus_anthracis_CDC_684_34_11||Bacillus_weihenstephanensis_KBAB4_64_0||Bacillus_cereus_cytotoxis_NVH_391-98_28_0	92.5||87.67||79.64
Bacillus_cereus_ATCC_14579_39_5	Bacillus_anthracis_CDC_684_34_12||Bacillus_anthracis_CDC_684_34_13||Bacillus_weihenstephanensis_KBAB4_64_1||Bacillus_cereus_cytotoxis_NVH_391-98_28_0	92.5||92.5||87.67||79.64
Bacillus_cereus_ATCC_14579_39_6	-
Bacillus_cereus_ATCC_14579_39_7	-
Bacillus_cereus_ATCC_14579_39_8	Bacillus_cereus_AH820_16_0||Bacillus_cereus_ATCC_14579_18_4||Bacillus_thuringiensis_Al_Hakam_20_8	81.13||81.08||81.07
Bacillus_cereus_ATCC_14579_39_9	Bacillus_cereus_AH820_16_1||Bacillus_cereus_ATCC_14579_18_5||Bacillus_thuringiensis_Al_Hakam_20_9	81.13||81.08||81.07
Bacillus_cereus_ATCC_14579_39_10	-
Bacillus_cereus_ATCC_14579_39_11	-
Bacillus_cereus_ATCC_14579_39_12	Bacillus_weihenstephanensis_KBAB4_64_2	90.21
Bacillus_cereus_ATCC_14579_39_13	Bacillus_weihenstephanensis_KBAB4_65_6||Bacillus_weihenstephanensis_KBAB4_64_3||Bacillus_cereus_G9842_86_9	90.43||90.21||80.49
Bacillus_cereus_ATCC_14579_39_14	Bacillus_cereus_G9842_37_0||Bacillus_weihenstephanensis_KBAB4_65_7||Bacillus_cereus_G9842_86_10	96.92||90.43||80.49
Bacillus_cereus_ATCC_14579_39_15	Bacillus_thuringiensis_BMB171_35_0||Bacillus_cereus_B4264_37_0||Bacillus_cereus_G9842_37_1||Bacillus_weihenstephanensis_KBAB4_65_11||Bacillus_weihenstephanensis_KBAB4_65_12||Bacillus_anthracis_CDC_684_34_9||Bacillus_anthracis_CDC_684_34_10	98.87||98.34||96.92||93.2||93.2||92.62||92.62
Bacillus_cereus_ATCC_14579_39_16	Bacillus_thuringiensis_BMB171_35_1||Bacillus_cereus_B4264_37_1||Bacillus_cereus_G9842_37_2||Bacillus_weihenstephanensis_KBAB4_3_18	98.87||98.34||96.92||91.54
Bacillus_cereus_ATCC_14579_39_17	Bacillus_thuringiensis_BMB171_35_2||Bacillus_cereus_B4264_37_2||Bacillus_cereus_G9842_37_3||Bacillus_weihenstephanensis_KBAB4_3_19	98.87||98.34||96.92||91.54
Bacillus_cereus_ATCC_14579_39_18	Bacillus_thuringiensis_BMB171_35_3||Bacillus_cereus_B4264_37_3||Bacillus_cereus_G9842_37_4||Bacillus_weihenstephanensis_KBAB4_3_20	98.87||98.34||96.92||91.54
Bacillus_cereus_ATCC_14579_39_19	Bacillus_thuringiensis_BMB171_35_4||Bacillus_cereus_B4264_37_4||Bacillus_cereus_G9842_37_5||Bacillus_weihenstephanensis_KBAB4_3_21	98.87||98.34||96.92||91.54
Bacillus_cereus_ATCC_14579_39_20	Bacillus_thuringiensis_BMB171_35_5||Bacillus_cereus_B4264_37_5||Bacillus_cereus_G9842_37_6||Bacillus_weihenstephanensis_KBAB4_3_15||Bacillus_weihenstephanensis_KBAB4_3_22||Bacillus_weihenstephanensis_KBAB4_3_11	98.87||98.34||96.92||92.73||91.54||81.66
Bacillus_cereus_ATCC_14579_39_21	Bacillus_thuringiensis_BMB171_35_6||Bacillus_cereus_B4264_37_6||Bacillus_cereus_G9842_37_7||Bacillus_weihenstephanensis_KBAB4_3_16||Bacillus_weihenstephanensis_KBAB4_3_23||Bacillus_weihenstephanensis_KBAB4_3_12||Bacillus_weihenstephanensis_KBAB4_3_13	98.87||98.34||96.92||92.73||91.54||81.66||81.66
Bacillus_cereus_ATCC_14579_39_22	Bacillus_thuringiensis_BMB171_35_7||Bacillus_cereus_B4264_37_7||Bacillus_cereus_G9842_37_8||Bacillus_weihenstephanensis_KBAB4_3_17||Bacillus_weihenstephanensis_KBAB4_3_24	98.87||98.34||96.92||92.73||91.54
Bacillus_cereus_ATCC_14579_39_23	Bacillus_thuringiensis_BMB171_35_8||Bacillus_cereus_B4264_37_8||Bacillus_cereus_G9842_37_9||Bacillus_weihenstephanensis_KBAB4_3_18||Bacillus_weihenstephanensis_KBAB4_3_25	98.87||98.34||96.92||92.73||91.54
Bacillus_cereus_ATCC_14579_39_24	Bacillus_thuringiensis_BMB171_35_9||Bacillus_cereus_B4264_37_9||Bacillus_cereus_G9842_37_10||Bacillus_weihenstephanensis_KBAB4_3_19||Bacillus_weihenstephanensis_KBAB4_3_26	98.87||98.34||96.92||92.73||91.54
Bacillus_cereus_ATCC_14579_39_25	Bacillus_thuringiensis_BMB171_35_10||Bacillus_cereus_B4264_37_10||Bacillus_cereus_G9842_37_11||Bacillus_weihenstephanensis_KBAB4_3_20||Bacillus_weihenstephanensis_KBAB4_3_27	98.87||98.34||96.92||92.73||91.54
Bacillus_cereus_ATCC_14579_39_26	Bacillus_thuringiensis_BMB171_35_11||Bacillus_cereus_B4264_37_11||Bacillus_cereus_G9842_37_12||Bacillus_weihenstephanensis_KBAB4_3_21||Bacillus_weihenstephanensis_KBAB4_3_28	98.87||98.34||96.92||92.73||91.54
Bacillus_cereus_ATCC_14579_39_27	Bacillus_thuringiensis_BMB171_35_12||Bacillus_cereus_B4264_37_12||Bacillus_cereus_G9842_37_13||Bacillus_weihenstephanensis_KBAB4_3_22||Bacillus_weihenstephanensis_KBAB4_3_29	98.87||98.34||96.92||92.73||91.54
Bacillus_cereus_ATCC_14579_39_28	Bacillus_thuringiensis_BMB171_35_13||Bacillus_cereus_B4264_37_13||Bacillus_cereus_G9842_37_14||Bacillus_weihenstephanensis_KBAB4_3_23||Bacillus_weihenstephanensis_KBAB4_3_30	98.87||98.34||96.92||92.73||91.54
Bacillus_cereus_ATCC_14579_39_29	Bacillus_thuringiensis_BMB171_35_14||Bacillus_cereus_B4264_37_14||Bacillus_cereus_G9842_37_15||Bacillus_weihenstephanensis_KBAB4_3_24||Bacillus_weihenstephanensis_KBAB4_3_31	98.87||98.34||96.92||92.73||91.54
Bacillus_cereus_ATCC_14579_39_30	Bacillus_thuringiensis_BMB171_35_15||Bacillus_cereus_B4264_37_15||Bacillus_cereus_G9842_37_16||Bacillus_weihenstephanensis_KBAB4_3_25||Bacillus_weihenstephanensis_KBAB4_3_32	98.87||98.34||96.92||92.73||91.54
Bacillus_cereus_ATCC_14579_39_31	Bacillus_thuringiensis_BMB171_35_16||Bacillus_cereus_B4264_37_16||Bacillus_cereus_G9842_37_17||Bacillus_weihenstephanensis_KBAB4_3_26||Bacillus_weihenstephanensis_KBAB4_3_33	98.87||98.34||96.92||92.73||91.54
Bacillus_cereus_ATCC_14579_39_32	Bacillus_thuringiensis_BMB171_35_17||Bacillus_cereus_B4264_37_17||Bacillus_cereus_G9842_37_18||Bacillus_weihenstephanensis_KBAB4_3_27	98.87||98.34||96.92||92.73
Bacillus_cereus_ATCC_14579_39_33	Bacillus_thuringiensis_BMB171_35_18||Bacillus_cereus_B4264_37_18||Bacillus_cereus_G9842_37_19||Bacillus_weihenstephanensis_KBAB4_3_28	98.87||98.34||96.92||92.73
Bacillus_cereus_ATCC_14579_39_34	Bacillus_thuringiensis_BMB171_35_19||Bacillus_cereus_B4264_37_19||Bacillus_cereus_G9842_37_20||Bacillus_weihenstephanensis_KBAB4_3_29	98.87||98.34||96.92||92.73
Bacillus_cereus_ATCC_14579_39_35	-
Bacillus_cereus_ATCC_14579_19_0	Bacillus_weihenstephanensis_KBAB4_36_9	90.52
Bacillus_cereus_ATCC_14579_19_1	Bacillus_weihenstephanensis_KBAB4_36_10	90.52
Bacillus_cereus_ATCC_14579_19_2	Bacillus_weihenstephanensis_KBAB4_36_11	90.52
Bacillus_cereus_ATCC_14579_19_3	Bacillus_weihenstephanensis_KBAB4_36_12	90.52
Bacillus_cereus_ATCC_14579_19_4	Bacillus_cereus_AH820_17_0||Bacillus_weihenstephanensis_KBAB4_36_13	91.59||90.52
Bacillus_cereus_ATCC_14579_19_5	Bacillus_cereus_AH820_17_1||Bacillus_weihenstephanensis_KBAB4_36_14	91.59||90.52
Bacillus_cereus_ATCC_14579_19_6	Bacillus_cereus_AH820_17_2||Bacillus_weihenstephanensis_KBAB4_36_15	91.59||90.52
Bacillus_cereus_ATCC_14579_19_7	Bacillus_cereus_AH820_17_3||Bacillus_weihenstephanensis_KBAB4_36_16	91.59||90.52
Bacillus_cereus_ATCC_14579_19_8	Bacillus_cereus_AH820_17_4||Bacillus_weihenstephanensis_KBAB4_36_17	91.59||90.52
Bacillus_cereus_ATCC_14579_19_9	Bacillus_cereus_AH820_17_5||Bacillus_weihenstephanensis_KBAB4_36_18	91.59||90.52
Bacillus_cereus_ATCC_14579_19_10	Bacillus_cereus_AH820_17_6	91.59
Bacillus_cereus_ATCC_14579_19_11	Bacillus_cereus_AH820_17_7	91.59
Bacillus_cereus_ATCC_14579_19_12	Bacillus_cereus_AH820_17_8	91.59
Bacillus_cereus_ATCC_14579_19_13	Bacillus_cereus_AH820_17_8	91.59
Bacillus_cereus_ATCC_14579_18_0	Bacillus_thuringiensis_Al_Hakam_20_4	91.25
Bacillus_cereus_ATCC_14579_18_1	Bacillus_thuringiensis_Al_Hakam_20_5	91.25
Bacillus_cereus_ATCC_14579_18_2	Bacillus_thuringiensis_Al_Hakam_20_6	91.25
Bacillus_cereus_ATCC_14579_18_3	Bacillus_thuringiensis_Al_Hakam_20_7	91.25
Bacillus_cereus_ATCC_14579_18_4	Bacillus_thuringiensis_Al_Hakam_20_8||Bacillus_cereus_AH820_16_0||Bacillus_thuringiensis_Al_Hakam_20_8||Bacillus_cereus_ATCC_14579_39_8	91.25||87.16||82.47||81.08
Bacillus_cereus_ATCC_14579_18_5	Bacillus_cereus_AH820_16_1||Bacillus_thuringiensis_Al_Hakam_20_9||Bacillus_cereus_ATCC_14579_39_9	87.16||82.47||81.08
Bacillus_cereus_ATCC_14579_18_6	Bacillus_cereus_AH820_16_2||Bacillus_thuringiensis_Al_Hakam_20_10	87.16||82.47
Bacillus_cereus_ATCC_14579_18_7	Bacillus_cereus_AH820_16_3||Bacillus_thuringiensis_Al_Hakam_20_11	87.16||82.47
Bacillus_cereus_ATCC_14579_18_8	Bacillus_cereus_AH820_16_3||Bacillus_cereus_AH820_16_3	87.84||87.16
Bacillus_cereus_ATCC_14579_18_9	Bacillus_cereus_AH820_16_4	87.84
Bacillus_cereus_ATCC_14579_37_0	Bacillus_anthracis_A0248_36_2||Bacillus_anthracis_A0248_36_1||Bacillus_anthracis_A0248_36_2||Bacillus_weihenstephanensis_KBAB4_60_2||Bacillus_weihenstephanensis_KBAB4_60_2	85.05||83.39||83.39||82.56||82.32
Bacillus_cereus_ATCC_14579_37_1	Bacillus_anthracis_A0248_36_3||Bacillus_weihenstephanensis_KBAB4_60_3	85.05||82.32
Bacillus_cereus_ATCC_14579_37_2	-
Bacillus_cereus_ATCC_14579_37_3	Bacillus_weihenstephanensis_KBAB4_60_5||Bacillus_anthracis_A0248_36_4	89.89||89.45
Bacillus_cereus_ATCC_14579_37_4	Bacillus_cereus_AH820_33_0||Bacillus_weihenstephanensis_KBAB4_60_6||Bacillus_anthracis_A0248_36_5	91.39||89.89||89.45
Bacillus_cereus_ATCC_14579_37_5	Bacillus_cereus_AH820_33_1||Bacillus_weihenstephanensis_KBAB4_60_7||Bacillus_anthracis_A0248_36_6	91.39||89.89||89.45
Bacillus_cereus_ATCC_14579_37_6	Bacillus_cereus_AH820_33_2||Bacillus_weihenstephanensis_KBAB4_60_8||Bacillus_anthracis_A0248_36_7||Bacillus_cereus_AH820_33_2||Bacillus_anthracis_A0248_36_7	91.39||89.89||89.45||83.24||82.28
Bacillus_cereus_ATCC_14579_37_7	Bacillus_cereus_AH820_33_3||Bacillus_weihenstephanensis_KBAB4_60_8||Bacillus_anthracis_A0248_36_8||Bacillus_cereus_AH820_33_2||Bacillus_anthracis_A0248_36_7||Bacillus_weihenstephanensis_KBAB4_60_9	91.39||89.89||89.45||83.24||82.28||81.52
Bacillus_cereus_ATCC_14579_37_8	Bacillus_cereus_AH820_33_4||Bacillus_anthracis_A0248_36_9||Bacillus_weihenstephanensis_KBAB4_60_9	91.39||89.45||81.52
Bacillus_cereus_ATCC_14579_37_9	Bacillus_cereus_AH820_33_5||Bacillus_anthracis_A0248_36_10	91.39||89.45
Bacillus_cereus_ATCC_14579_37_10	Bacillus_cereus_AH820_33_6||Bacillus_anthracis_A0248_36_11	91.39||89.45
Bacillus_cereus_ATCC_14579_37_11	Bacillus_cereus_AH820_33_7||Bacillus_anthracis_A0248_36_11	91.39||89.45
Bacillus_cereus_ATCC_14579_37_12	Bacillus_cereus_AH820_33_8	91.39
Bacillus_cereus_ATCC_14579_37_13	Bacillus_cereus_ATCC_10987_36_0||Bacillus_thuringiensis_sv_konkukian_97-27_36_0||Bacillus_cereus_AH820_33_9	92.94||92.01||91.39
Bacillus_cereus_ATCC_14579_37_14	Bacillus_cereus_ATCC_10987_36_1||Bacillus_thuringiensis_sv_konkukian_97-27_36_1||Bacillus_cereus_AH820_33_10	92.94||92.01||91.39
Bacillus_cereus_ATCC_14579_37_15	Bacillus_thuringiensis_BMB171_33_0||Bacillus_cereus_B4264_36_0||Bacillus_cereus_G9842_34_0||Bacillus_cereus_ATCC_10987_36_2||Bacillus_thuringiensis_sv_konkukian_97-27_36_2||Bacillus_cereus_E33L_34_0||Bacillus_cereus_03BB102_33_0||Bacillus_cereus_Q1_31_0||Bacillus_anthracis_Sterne_33_0||Bacillus_anthracis_Ames_32_0||Bacillus_cereus_AH820_33_11||Bacillus_cereus_cytotoxis_NVH_391-98_27_0	99.68||98.79||97.13||92.94||92.01||91.63||91.59||91.53||91.48||91.48||91.39||82.4
Bacillus_cereus_ATCC_14579_37_16	Bacillus_thuringiensis_BMB171_33_1||Bacillus_cereus_B4264_36_1||Bacillus_cereus_G9842_34_1||Bacillus_cereus_ATCC_10987_36_3||Bacillus_thuringiensis_sv_konkukian_97-27_36_3||Bacillus_cereus_E33L_34_1||Bacillus_cereus_03BB102_33_1||Bacillus_cereus_Q1_31_1||Bacillus_anthracis_Sterne_33_1||Bacillus_anthracis_Ames_32_1||Bacillus_cereus_AH820_33_12||Bacillus_cereus_cytotoxis_NVH_391-98_27_1	99.68||98.79||97.13||92.94||92.01||91.63||91.59||91.53||91.48||91.48||91.39||82.4
Bacillus_cereus_ATCC_14579_37_17	Bacillus_thuringiensis_BMB171_33_2||Bacillus_cereus_B4264_36_2||Bacillus_cereus_G9842_34_2||Bacillus_cereus_ATCC_10987_36_4||Bacillus_thuringiensis_sv_konkukian_97-27_36_4||Bacillus_cereus_E33L_34_2||Bacillus_cereus_03BB102_33_2||Bacillus_cereus_Q1_31_2||Bacillus_anthracis_Sterne_33_2||Bacillus_anthracis_Ames_32_2||Bacillus_cereus_AH820_33_13||Bacillus_cereus_cytotoxis_NVH_391-98_27_2||Bacillus_c…	99.68||98.79||97.13||92.94||92.01||91.63||91.59||91.53||91.48||91.48||91.39||82.4||82.4
Bacillus_cereus_ATCC_14579_37_18	Bacillus_thuringiensis_BMB171_33_3||Bacillus_cereus_B4264_36_3||Bacillus_cereus_G9842_34_3||Bacillus_cereus_ATCC_10987_36_4||Bacillus_thuringiensis_sv_konkukian_97-27_36_4||Bacillus_cereus_E33L_34_3||Bacillus_cereus_03BB102_33_3||Bacillus_cereus_Q1_31_3||Bacillus_anthracis_Sterne_33_3||Bacillus_anthracis_Ames_32_3||Bacillus_cereus_AH820_33_14||Bacillus_cereus_AH820_33_14||Bacillus_thuringiensis_s…	99.68||98.79||97.13||92.94||92.01||91.63||91.59||91.53||91.48||91.48||91.39||91.06||90.84||90.84||90.84||90.65||90.16||89.91||89.86
Bacillus_cereus_ATCC_14579_37_19	Bacillus_thuringiensis_BMB171_33_4||Bacillus_cereus_B4264_36_4||Bacillus_cereus_G9842_34_4||Bacillus_cereus_AH820_33_15||Bacillus_thuringiensis_sv_konkukian_97-27_36_5||Bacillus_anthracis_Sterne_33_4||Bacillus_anthracis_Ames_32_4||Bacillus_cereus_Q1_31_4||Bacillus_cereus_ATCC_10987_36_6||Bacillus_cereus_E33L_34_4||Bacillus_cereus_03BB102_33_4||Bacillus_cereus_cytotoxis_NVH_391-98_27_6	99.68||98.79||97.13||91.06||90.84||90.84||90.84||90.65||90.16||89.91||89.86||79.0
Bacillus_cereus_ATCC_14579_37_20	Bacillus_thuringiensis_BMB171_33_5||Bacillus_cereus_B4264_36_5||Bacillus_cereus_G9842_34_5||Bacillus_cereus_AH820_33_16||Bacillus_thuringiensis_sv_konkukian_97-27_36_6||Bacillus_anthracis_Sterne_33_5||Bacillus_anthracis_Ames_32_5||Bacillus_cereus_Q1_31_5||Bacillus_cereus_ATCC_10987_36_7||Bacillus_cereus_E33L_34_5||Bacillus_cereus_03BB102_33_5||Bacillus_cereus_cytotoxis_NVH_391-98_27_7	99.68||98.79||97.13||91.06||90.84||90.84||90.84||90.65||90.16||89.91||89.86||79.0
Bacillus_cereus_ATCC_14579_37_21	Bacillus_thuringiensis_BMB171_33_6||Bacillus_cereus_B4264_36_6||Bacillus_cereus_G9842_34_6||Bacillus_cereus_AH820_33_17||Bacillus_thuringiensis_sv_konkukian_97-27_36_7||Bacillus_anthracis_Sterne_33_6||Bacillus_anthracis_Ames_32_6||Bacillus_cereus_Q1_31_6||Bacillus_cereus_ATCC_10987_36_8||Bacillus_cereus_E33L_34_6||Bacillus_cereus_03BB102_33_6||Bacillus_cereus_cytotoxis_NVH_391-98_27_8	99.68||98.79||97.13||91.06||90.84||90.84||90.84||90.65||90.16||89.91||89.86||79.0
Bacillus_cereus_ATCC_14579_37_22	Bacillus_thuringiensis_BMB171_33_7||Bacillus_cereus_B4264_36_7||Bacillus_cereus_G9842_34_7||Bacillus_cereus_AH820_33_18||Bacillus_thuringiensis_sv_konkukian_97-27_36_8||Bacillus_anthracis_Sterne_33_7||Bacillus_anthracis_Ames_32_7||Bacillus_cereus_Q1_31_7||Bacillus_cereus_ATCC_10987_36_9||Bacillus_cereus_E33L_34_7||Bacillus_cereus_03BB102_33_7||Bacillus_cereus_cytotoxis_NVH_391-98_27_9	99.68||98.79||97.13||91.06||90.84||90.84||90.84||90.65||90.16||89.91||89.86||79.0
Bacillus_cereus_ATCC_14579_37_23	Bacillus_thuringiensis_BMB171_33_8||Bacillus_cereus_B4264_36_8||Bacillus_cereus_G9842_34_8||Bacillus_cereus_AH820_33_19||Bacillus_thuringiensis_sv_konkukian_97-27_36_9||Bacillus_anthracis_Sterne_33_8||Bacillus_anthracis_Ames_32_8||Bacillus_cereus_Q1_31_8||Bacillus_cereus_ATCC_10987_36_10||Bacillus_cereus_E33L_34_8||Bacillus_cereus_03BB102_33_8||Bacillus_cereus_cytotoxis_NVH_391-98_27_10	99.68||98.79||97.13||91.06||90.84||90.84||90.84||90.65||90.16||89.91||89.86||79.0
Bacillus_cereus_ATCC_14579_37_24	Bacillus_thuringiensis_BMB171_33_9||Bacillus_cereus_B4264_36_9||Bacillus_cereus_G9842_34_9||Bacillus_cereus_AH820_33_20||Bacillus_thuringiensis_sv_konkukian_97-27_36_10||Bacillus_thuringiensis_sv_konkukian_97-27_36_11||Bacillus_anthracis_Sterne_33_9||Bacillus_anthracis_Ames_32_9||Bacillus_cereus_Q1_31_9||Bacillus_cereus_ATCC_10987_36_11||Bacillus_cereus_E33L_34_9||Bacillus_cereus_03BB102_33_9||Ba…	99.68||98.79||97.13||91.06||90.84||90.84||90.84||90.84||90.65||90.16||89.91||89.86||79.0
Bacillus_cereus_ATCC_14579_37_25	Bacillus_thuringiensis_BMB171_33_9||Bacillus_thuringiensis_BMB171_33_9||Bacillus_cereus_B4264_36_9||Bacillus_cereus_B4264_36_9||Bacillus_cereus_G9842_34_9||Bacillus_cereus_G9842_34_9||Bacillus_cereus_Q1_31_10||Bacillus_cereus_ATCC_10987_36_11||Bacillus_cereus_E33L_34_9||Bacillus_cereus_03BB102_33_9||Bacillus_cereus_E33L_34_9||Bacillus_thuringiensis_sv_konkukian_97-27_36_14||Bacillus_anthracis_Ste…	99.68||99.07||98.79||98.35||98.33||97.13||92.77||90.16||89.91||89.86||89.3||89.15||89.02||89.02||89.0||88.16||88.16
Bacillus_cereus_ATCC_14579_37_26	Bacillus_thuringiensis_BMB171_33_10||Bacillus_cereus_B4264_36_10||Bacillus_cereus_B4264_36_11||Bacillus_cereus_B4264_36_11||Bacillus_cereus_G9842_34_10||Bacillus_cereus_Q1_31_10||Bacillus_cereus_Q1_31_11||Bacillus_cereus_E33L_34_10||Bacillus_cereus_E33L_34_11||Bacillus_cereus_Q1_31_10||Bacillus_cereus_E33L_34_11||Bacillus_cereus_Q1_31_11||Bacillus_cereus_E33L_34_10||Bacillus_thuringiensis_sv_konk…	99.07||98.35||98.35||98.34||98.33||93.7||93.7||93.39||93.39||92.77||90.6||90.07||89.3||89.15||89.02||89.02||89.0||88.16||88.16
Bacillus_cereus_ATCC_14579_37_27	Bacillus_thuringiensis_BMB171_33_11||Bacillus_cereus_B4264_36_12||Bacillus_cereus_G9842_34_11||Bacillus_cereus_E33L_34_12||Bacillus_thuringiensis_sv_konkukian_97-27_36_15||Bacillus_cereus_AH820_33_22||Bacillus_cereus_03BB102_33_10||Bacillus_anthracis_Sterne_33_11||Bacillus_anthracis_Ames_32_11||Bacillus_cereus_ATCC_10987_36_12||Bacillus_cereus_Q1_31_12	99.07||98.34||96.77||90.6||90.33||90.31||90.29||90.19||90.19||90.09||90.07
Bacillus_cereus_ATCC_14579_37_28	Bacillus_thuringiensis_BMB171_33_12||Bacillus_cereus_B4264_36_13||Bacillus_cereus_G9842_34_12||Bacillus_cereus_E33L_34_13||Bacillus_thuringiensis_sv_konkukian_97-27_36_16||Bacillus_cereus_AH820_33_23||Bacillus_cereus_03BB102_33_11||Bacillus_anthracis_Sterne_33_12||Bacillus_anthracis_Ames_32_12||Bacillus_cereus_ATCC_10987_36_13||Bacillus_cereus_Q1_31_13	99.07||98.34||96.77||90.6||90.33||90.31||90.29||90.19||90.19||90.09||90.07
Bacillus_cereus_ATCC_14579_37_29	Bacillus_thuringiensis_BMB171_33_13||Bacillus_cereus_B4264_36_14||Bacillus_cereus_G9842_34_13||Bacillus_cereus_E33L_34_14||Bacillus_thuringiensis_sv_konkukian_97-27_36_17||Bacillus_cereus_AH820_33_24||Bacillus_cereus_03BB102_33_12||Bacillus_anthracis_Sterne_33_13||Bacillus_anthracis_Ames_32_13||Bacillus_cereus_ATCC_10987_36_14||Bacillus_cereus_Q1_31_14	99.07||98.34||96.77||90.6||90.33||90.31||90.29||90.19||90.19||90.09||90.07
Bacillus_cereus_ATCC_14579_37_30	Bacillus_thuringiensis_BMB171_33_14||Bacillus_cereus_B4264_36_15||Bacillus_cereus_G9842_34_14||Bacillus_cereus_E33L_34_15||Bacillus_thuringiensis_sv_konkukian_97-27_36_18||Bacillus_cereus_AH820_33_25||Bacillus_cereus_03BB102_33_13||Bacillus_anthracis_Sterne_33_14||Bacillus_anthracis_Ames_32_14||Bacillus_cereus_ATCC_10987_36_15||Bacillus_cereus_Q1_31_15	99.07||98.34||96.77||90.6||90.33||90.31||90.29||90.19||90.19||90.09||90.07
Bacillus_cereus_ATCC_14579_37_31	Bacillus_thuringiensis_BMB171_33_15||Bacillus_cereus_B4264_36_16||Bacillus_cereus_G9842_34_15||Bacillus_cereus_E33L_34_16||Bacillus_thuringiensis_sv_konkukian_97-27_36_19||Bacillus_cereus_AH820_33_26||Bacillus_cereus_03BB102_33_14||Bacillus_anthracis_Sterne_33_15||Bacillus_anthracis_Ames_32_15||Bacillus_cereus_ATCC_10987_36_16||Bacillus_cereus_Q1_31_16	99.07||98.34||96.77||90.6||90.33||90.31||90.29||90.19||90.19||90.09||90.07
Bacillus_cereus_ATCC_14579_37_32	Bacillus_thuringiensis_BMB171_33_16||Bacillus_cereus_B4264_36_16||Bacillus_cereus_G9842_34_15||Bacillus_cereus_E33L_34_16||Bacillus_thuringiensis_sv_konkukian_97-27_36_20||Bacillus_cereus_AH820_33_27||Bacillus_cereus_03BB102_33_15||Bacillus_anthracis_Sterne_33_16||Bacillus_anthracis_Ames_32_16||Bacillus_cereus_ATCC_10987_36_17||Bacillus_cereus_Q1_31_16	99.07||98.34||96.77||90.6||90.33||90.31||90.29||90.19||90.19||90.09||90.07
Bacillus_cereus_ATCC_14579_31_0	Bacillus_anthracis_A0248_34_24||Bacillus_anthracis_Ames_Ancestor_32_24	86.69||86.69
Bacillus_cereus_ATCC_14579_31_1	Bacillus_anthracis_A0248_34_25||Bacillus_anthracis_Ames_Ancestor_32_25	86.69||86.69
Bacillus_cereus_ATCC_14579_31_2	Bacillus_anthracis_A0248_34_26||Bacillus_anthracis_Ames_Ancestor_32_26	86.69||86.69
Bacillus_cereus_ATCC_14579_31_3	-
Bacillus_cereus_ATCC_14579_81_0	-
Bacillus_cereus_ATCC_14579_81_1	-
Bacillus_cereus_ATCC_14579_81_2	-
Bacillus_cereus_ATCC_14579_81_3	-
Bacillus_cereus_ATCC_14579_81_4	-
Bacillus_cereus_ATCC_14579_81_5	-
Bacillus_cereus_ATCC_14579_81_6	-
Bacillus_cereus_ATCC_14579_81_7	-
Bacillus_cereus_ATCC_14579_81_8	-
Bacillus_cereus_ATCC_14579_81_9	-
Bacillus_cereus_ATCC_14579_81_10	-
Bacillus_cereus_ATCC_14579_81_11	Bacillus_anthracis_Sterne_72_0||Bacillus_anthracis_Ames_70_0||Bacillus_thuringiensis_sv_konkukian_97-27_69_0	92.78||92.78||92.17
Bacillus_cereus_ATCC_14579_81_12	Bacillus_anthracis_Sterne_72_0||Bacillus_anthracis_Ames_70_0||Bacillus_thuringiensis_sv_konkukian_97-27_69_0	92.78||92.78||92.17
Bacillus_cereus_ATCC_14579_81_13	-
Bacillus_cereus_ATCC_14579_81_14	-
Bacillus_cereus_ATCC_14579_81_15	Bacillus_thuringiensis_BMB171_72_0||Bacillus_cereus_B4264_78_0||Bacillus_cereus_G9842_81_0||Bacillus_thuringiensis_sv_konkukian_97-27_69_1||Bacillus_cereus_E33L_64_0||Bacillus_anthracis_Sterne_72_1||Bacillus_anthracis_Ames_70_1||Bacillus_cereus_Q1_68_0||Bacillus_cereus_ATCC_10987_72_0||Bacillus_cereus_03BB102_67_0||Desulfitobacterium_hafniense_DCB-2_37_0||Desulfitobacterium_hafniense_Y51_16_0||Cl…	99.54||98.89||96.85||96.65||95.66||94.73||94.73||94.27||94.27||94.11||81.38||81.38||80.76
Bacillus_cereus_ATCC_14579_81_16	Bacillus_thuringiensis_BMB171_72_1||Bacillus_cereus_B4264_78_1||Bacillus_cereus_G9842_81_1||Bacillus_thuringiensis_sv_konkukian_97-27_69_2||Bacillus_cereus_E33L_64_1||Bacillus_anthracis_Sterne_72_2||Bacillus_anthracis_Ames_70_2||Bacillus_cereus_Q1_68_1||Bacillus_cereus_ATCC_10987_72_1||Bacillus_cereus_03BB102_67_1||Desulfitobacterium_hafniense_DCB-2_37_1||Desulfitobacterium_hafniense_Y51_16_1||Cl…	99.54||98.89||96.85||96.65||95.66||94.73||94.73||94.27||94.27||94.11||81.38||81.38||80.76
Bacillus_cereus_ATCC_14579_81_17	Bacillus_thuringiensis_BMB171_72_2||Bacillus_cereus_B4264_78_2||Bacillus_cereus_G9842_81_2||Bacillus_thuringiensis_sv_konkukian_97-27_69_3||Bacillus_cereus_E33L_64_2||Bacillus_anthracis_Sterne_72_3||Bacillus_anthracis_Ames_70_3||Bacillus_cereus_Q1_68_2||Bacillus_cereus_ATCC_10987_72_2||Bacillus_cereus_03BB102_67_2||Desulfitobacterium_hafniense_DCB-2_37_2||Desulfitobacterium_hafniense_Y51_16_2||Cl…	99.54||98.89||96.85||96.65||95.66||94.73||94.73||94.27||94.27||94.11||81.38||81.38||80.76
Bacillus_cereus_ATCC_14579_81_18	Bacillus_thuringiensis_BMB171_72_3||Bacillus_cereus_B4264_78_3||Bacillus_cereus_G9842_81_3||Bacillus_thuringiensis_sv_konkukian_97-27_69_4||Bacillus_cereus_E33L_64_3||Bacillus_anthracis_Sterne_72_4||Bacillus_anthracis_Ames_70_4||Bacillus_cereus_Q1_68_3||Bacillus_cereus_ATCC_10987_72_3||Bacillus_cereus_03BB102_67_3||Desulfitobacterium_hafniense_DCB-2_37_3||Desulfitobacterium_hafniense_Y51_16_3||Cl…	99.54||98.89||96.85||96.65||95.66||94.73||94.73||94.27||94.27||94.11||81.38||81.38||80.76
Bacillus_cereus_ATCC_14579_81_19	Bacillus_thuringiensis_BMB171_72_4||Bacillus_cereus_B4264_78_4||Bacillus_cereus_G9842_81_4||Bacillus_thuringiensis_sv_konkukian_97-27_69_5||Bacillus_cereus_E33L_64_4||Bacillus_anthracis_Sterne_72_5||Bacillus_anthracis_Ames_70_5||Bacillus_cereus_Q1_68_4||Bacillus_cereus_ATCC_10987_72_4||Bacillus_cereus_03BB102_67_4||Bacillus_thuringiensis_sv_konkukian_97-27_69_5||Bacillus_cereus_G9842_81_4||Bacill…	99.54||98.89||96.85||96.65||95.66||94.73||94.73||94.27||94.27||94.11||93.21||93.15||93.09||92.42||91.63||91.63||90.9||90.63||81.38||81.38||80.76
Bacillus_cereus_ATCC_14579_81_20	Bacillus_thuringiensis_BMB171_72_5||Bacillus_cereus_B4264_78_5||Bacillus_thuringiensis_sv_konkukian_97-27_69_6||Bacillus_cereus_G9842_81_4||Bacillus_cereus_E33L_64_5||Bacillus_cereus_03BB102_67_5||Bacillus_anthracis_Sterne_72_6||Bacillus_anthracis_Ames_70_6||Bacillus_cereus_ATCC_10987_72_5||Bacillus_cereus_Q1_68_5	99.54||98.89||93.21||93.15||93.09||92.42||91.63||91.63||90.9||90.63
Bacillus_cereus_ATCC_14579_81_21	-
Bacillus_cereus_ATCC_14579_81_22	-
Bacillus_cereus_ATCC_14579_81_23	-
Bacillus_cereus_ATCC_14579_81_24	-
Bacillus_cereus_ATCC_14579_81_25	-
Bacillus_cereus_ATCC_14579_28_0	Bacillus_thuringiensis_Al_Hakam_29_8	90.02
Bacillus_cereus_ATCC_14579_28_1	Bacillus_thuringiensis_Al_Hakam_29_9	90.02
Bacillus_cereus_ATCC_14579_28_2	-
Bacillus_cereus_ATCC_14579_28_3	-
Bacillus_cereus_ATCC_14579_28_4	Bacillus_cereus_AH820_25_0	87.88
Bacillus_cereus_ATCC_14579_28_5	Bacillus_cereus_AH820_25_1	87.88
Bacillus_cereus_ATCC_14579_28_6	Bacillus_cereus_AH820_25_2	87.88
Bacillus_cereus_ATCC_14579_28_7	Bacillus_cereus_AH820_25_3	87.88
Bacillus_cereus_ATCC_14579_28_8	-
Bacillus_cereus_ATCC_14579_10_0	-
Bacillus_cereus_ATCC_14579_10_1	Bacillus_cereus_ATCC_10987_11_0	89.37
Bacillus_cereus_ATCC_14579_10_2	Bacillus_thuringiensis_BMB171_8_0||Bacillus_cereus_B4264_8_0||Bacillus_cereus_G9842_8_0||Bacillus_thuringiensis_sv_konkukian_97-27_8_0||Bacillus_cereus_E33L_10_0||Bacillus_anthracis_Sterne_8_0||Bacillus_anthracis_Ames_7_0||Bacillus_cereus_03BB102_8_0||Bacillus_cereus_Q1_10_0||Bacillus_cereus_ATCC_10987_11_1	99.72||99.48||97.02||92.23||92.2||91.92||91.91||91.77||91.65||89.37
Bacillus_cereus_ATCC_14579_10_3	Bacillus_thuringiensis_BMB171_8_1||Bacillus_cereus_B4264_8_1||Bacillus_cereus_G9842_8_1||Bacillus_thuringiensis_sv_konkukian_97-27_8_1||Bacillus_cereus_E33L_10_1||Bacillus_anthracis_Sterne_8_1||Bacillus_anthracis_Ames_7_1||Bacillus_cereus_03BB102_8_1||Bacillus_cereus_Q1_10_1||Bacillus_cereus_ATCC_10987_11_2	99.72||99.48||97.02||92.23||92.2||91.92||91.91||91.77||91.65||89.37
Bacillus_cereus_ATCC_14579_10_4	Bacillus_thuringiensis_BMB171_8_2||Bacillus_cereus_B4264_8_2||Bacillus_cereus_G9842_8_2||Bacillus_thuringiensis_sv_konkukian_97-27_8_2||Bacillus_cereus_E33L_10_2||Bacillus_cereus_AH820_9_0||Bacillus_anthracis_Sterne_8_2||Bacillus_anthracis_Ames_7_2||Bacillus_cereus_03BB102_8_2||Bacillus_cereus_Q1_10_2||Bacillus_cereus_ATCC_10987_11_2	99.72||99.48||97.02||92.23||92.2||91.97||91.92||91.91||91.77||91.65||89.37
Bacillus_cereus_ATCC_14579_10_5	Bacillus_cereus_AH820_9_1||Bacillus_cereus_AH820_9_1	92.17||91.97
Bacillus_cereus_ATCC_14579_10_6	Bacillus_cereus_AH820_9_2	92.17
Bacillus_cereus_ATCC_14579_10_7	Bacillus_cereus_AH820_9_3	92.17
Bacillus_cereus_ATCC_14579_10_8	-
Bacillus_cereus_ATCC_14579_69_0	Bacillus_cereus_cytotoxis_NVH_391-98_44_1||Bacillus_cereus_cytotoxis_NVH_391-98_44_2	82.87||82.87
Bacillus_cereus_ATCC_14579_69_1	-
Bacillus_cereus_ATCC_14579_69_2	Bacillus_cereus_cytotoxis_NVH_391-98_44_4	82.08
Bacillus_cereus_ATCC_14579_69_3	Bacillus_cereus_cytotoxis_NVH_391-98_44_4	82.08
Bacillus_cereus_ATCC_14579_69_4	-
Bacillus_cereus_ATCC_14579_69_5	Bacillus_cereus_B4264_66_0||Bacillus_cereus_G9842_70_0||Bacillus_thuringiensis_Al_Hakam_61_0||Bacillus_cereus_ATCC_10987_61_0||Bacillus_cereus_Q1_55_0||Bacillus_cereus_03BB102_56_0||Bacillus_anthracis_Ames_59_0	99.69||97.94||93.95||93.53||93.33||93.08||92.93
Bacillus_cereus_ATCC_14579_69_6	Bacillus_cereus_B4264_66_1||Bacillus_cereus_G9842_70_1||Bacillus_thuringiensis_Al_Hakam_61_1||Bacillus_cereus_ATCC_10987_61_1||Bacillus_cereus_Q1_55_1||Bacillus_cereus_03BB102_56_1||Bacillus_anthracis_Ames_59_1||Bacillus_cereus_cytotoxis_NVH_391-98_45_0	99.69||97.94||93.95||93.53||93.33||93.08||92.93||86.55
Bacillus_cereus_ATCC_14579_69_7	Bacillus_cereus_B4264_66_2||Bacillus_cereus_G9842_70_2||Bacillus_thuringiensis_Al_Hakam_61_2||Bacillus_cereus_ATCC_10987_61_2||Bacillus_cereus_Q1_55_2||Bacillus_cereus_03BB102_56_2||Bacillus_anthracis_Ames_59_2||Bacillus_cereus_cytotoxis_NVH_391-98_45_1	99.69||97.94||93.95||93.53||93.33||93.08||92.93||86.55
Bacillus_cereus_ATCC_14579_69_8	Bacillus_cereus_B4264_66_3||Bacillus_cereus_G9842_70_3||Bacillus_thuringiensis_Al_Hakam_61_2||Bacillus_cereus_ATCC_10987_61_2||Bacillus_cereus_Q1_55_2||Bacillus_cereus_ATCC_10987_61_2||Bacillus_cereus_03BB102_56_2||Bacillus_cereus_03BB102_56_2||Bacillus_anthracis_Ames_59_2||Bacillus_anthracis_Ames_59_2||Bacillus_cereus_Q1_55_2||Bacillus_thuringiensis_Al_Hakam_61_2||Bacillus_cereus_cytotoxis_NVH_3…	99.69||97.94||93.95||93.53||93.33||93.09||93.08||93.04||92.93||92.89||92.88||92.74||86.55||83.43
Bacillus_cereus_ATCC_14579_69_9	Bacillus_cereus_B4264_66_4||Bacillus_cereus_G9842_70_4||Bacillus_cereus_ATCC_10987_61_3||Bacillus_cereus_03BB102_56_3||Bacillus_anthracis_Ames_59_3||Bacillus_cereus_Q1_55_3||Bacillus_thuringiensis_Al_Hakam_61_3||Bacillus_cereus_AH820_61_5||Bacillus_cereus_cytotoxis_NVH_391-98_45_2||Bacillus_cereus_cytotoxis_NVH_391-98_45_2	99.69||97.94||93.09||93.04||92.89||92.88||92.74||92.38||84.27||83.43
Bacillus_cereus_ATCC_14579_69_10	Bacillus_cereus_B4264_66_4||Bacillus_cereus_G9842_70_4||Bacillus_cereus_ATCC_10987_61_4||Bacillus_cereus_03BB102_56_4||Bacillus_anthracis_Ames_59_4||Bacillus_cereus_Q1_55_4||Bacillus_thuringiensis_Al_Hakam_61_4||Bacillus_cereus_AH820_61_6||Bacillus_cereus_cytotoxis_NVH_391-98_45_3	99.69||97.94||93.09||93.04||92.89||92.88||92.74||92.38||84.27
Bacillus_cereus_ATCC_14579_69_11	Bacillus_thuringiensis_Al_Hakam_61_5||Bacillus_cereus_AH820_61_7	92.74||92.38
Bacillus_cereus_ATCC_14579_69_12	Bacillus_thuringiensis_Al_Hakam_61_6||Bacillus_cereus_AH820_61_8||Bacillus_anthracis_CDC_684_68_0||Bacillus_anthracis_Ames_Ancestor_63_0||Bacillus_anthracis_A0248_61_0	92.74||92.38||88.86||88.83||88.83
Bacillus_cereus_ATCC_14579_69_13	Bacillus_anthracis_CDC_684_68_0||Bacillus_anthracis_Ames_Ancestor_63_0||Bacillus_anthracis_A0248_61_0||Bacillus_cereus_AH820_61_8||Bacillus_cereus_cytotoxis_NVH_391-98_45_6	91.03||91.0||90.89||90.86||84.57
Bacillus_cereus_ATCC_14579_69_14	Bacillus_anthracis_CDC_684_68_1||Bacillus_anthracis_Ames_Ancestor_63_1||Bacillus_anthracis_A0248_61_1||Bacillus_cereus_AH820_61_9||Bacillus_cereus_cytotoxis_NVH_391-98_45_6	91.03||91.0||90.89||90.86||84.57
Bacillus_cereus_ATCC_14579_69_15	Bacillus_cereus_B4264_67_0||Bacillus_thuringiensis_BMB171_63_0||Bacillus_cereus_G9842_71_0||Bacillus_cereus_03BB102_57_0||Bacillus_thuringiensis_sv_konkukian_97-27_59_0||Bacillus_cereus_E33L_56_0||Bacillus_anthracis_CDC_684_68_2||Bacillus_anthracis_Ames_Ancestor_63_2||Bacillus_anthracis_A0248_61_2||Bacillus_cereus_AH820_61_10||Bacillus_anthracis_Sterne_62_0||Bacillus_cereus_Q1_56_0||Bacillus_anth…	99.42||98.33||97.87||91.26||91.23||91.2||91.03||91.0||90.89||90.86||90.76||90.76||90.74||90.58||84.74
Bacillus_cereus_ATCC_14579_69_16	Bacillus_cereus_B4264_67_1||Bacillus_thuringiensis_BMB171_63_1||Bacillus_cereus_G9842_71_1||Bacillus_cereus_03BB102_57_1||Bacillus_thuringiensis_sv_konkukian_97-27_59_1||Bacillus_cereus_E33L_56_1||Bacillus_anthracis_CDC_684_68_3||Bacillus_anthracis_Ames_Ancestor_63_3||Bacillus_anthracis_A0248_61_3||Bacillus_cereus_AH820_61_11||Bacillus_anthracis_Sterne_62_1||Bacillus_cereus_Q1_56_1||Bacillus_anth…	99.42||98.33||97.87||91.26||91.23||91.2||91.03||91.0||90.89||90.86||90.76||90.76||90.74||90.58||84.74
Bacillus_cereus_ATCC_14579_69_17	Bacillus_cereus_B4264_67_2||Bacillus_thuringiensis_BMB171_63_2||Bacillus_cereus_G9842_71_2||Bacillus_cereus_03BB102_57_2||Bacillus_thuringiensis_sv_konkukian_97-27_59_2||Bacillus_cereus_E33L_56_2||Bacillus_anthracis_CDC_684_68_4||Bacillus_anthracis_Ames_Ancestor_63_4||Bacillus_anthracis_A0248_61_4||Bacillus_cereus_AH820_61_12||Bacillus_anthracis_Sterne_62_2||Bacillus_cereus_Q1_56_2||Bacillus_anth…	99.42||98.33||97.87||91.26||91.23||91.2||91.03||91.0||90.89||90.86||90.76||90.76||90.74||90.58||80.08
Bacillus_cereus_ATCC_14579_69_18	Bacillus_cereus_B4264_67_3||Bacillus_thuringiensis_BMB171_63_3||Bacillus_cereus_G9842_71_3||Bacillus_cereus_03BB102_57_3||Bacillus_thuringiensis_sv_konkukian_97-27_59_3||Bacillus_cereus_E33L_56_3||Bacillus_anthracis_CDC_684_68_5||Bacillus_anthracis_Ames_Ancestor_63_5||Bacillus_anthracis_A0248_61_5||Bacillus_cereus_AH820_61_13||Bacillus_anthracis_Sterne_62_3||Bacillus_cereus_Q1_56_3||Bacillus_anth…	99.42||98.33||97.87||91.26||91.23||91.2||91.03||91.0||90.89||90.86||90.76||90.76||90.74||90.58||87.66||80.08
Bacillus_cereus_ATCC_14579_69_19	Bacillus_cereus_B4264_67_4||Bacillus_thuringiensis_BMB171_63_4||Bacillus_cereus_G9842_71_4||Bacillus_cereus_03BB102_57_4||Bacillus_thuringiensis_sv_konkukian_97-27_59_4||Bacillus_cereus_E33L_56_4||Bacillus_anthracis_CDC_684_68_6||Bacillus_anthracis_CDC_684_68_7||Bacillus_anthracis_Ames_Ancestor_63_6||Bacillus_anthracis_Ames_Ancestor_63_7||Bacillus_anthracis_A0248_61_6||Bacillus_cereus_AH820_61_14…	99.42||98.33||97.87||91.26||91.23||91.2||91.03||91.03||91.0||91.0||90.89||90.86||90.76||90.76||90.74||90.58||88.96||87.66||80.08
Bacillus_cereus_ATCC_14579_69_20	Bacillus_cereus_B4264_67_5||Bacillus_cereus_B4264_67_5||Bacillus_cereus_G9842_71_5||Bacillus_thuringiensis_BMB171_63_5||Bacillus_cereus_E33L_56_5||Bacillus_cereus_03BB102_57_5||Bacillus_thuringiensis_sv_konkukian_97-27_59_5||Bacillus_cereus_E33L_56_5||Bacillus_cereus_AH820_61_15||Bacillus_cereus_AH820_61_16||Bacillus_anthracis_Sterne_62_5||Bacillus_cereus_Q1_56_5||Bacillus_anthracis_Ames_60_5||Ba…	99.57||99.42||98.38||98.33||91.29||91.26||91.23||91.2||90.86||90.86||90.76||90.76||90.74||90.58||89.67||89.62||89.55||89.55||89.42||88.98||88.96||88.89||85.23||81.68||81.68
Bacillus_cereus_ATCC_14579_69_21	Bacillus_cereus_B4264_67_6||Bacillus_cereus_G9842_71_6||Bacillus_thuringiensis_BMB171_63_6||Bacillus_cereus_E33L_56_6||Bacillus_thuringiensis_sv_konkukian_97-27_59_6||Bacillus_cereus_AH820_61_17||Bacillus_anthracis_Sterne_62_6||Bacillus_anthracis_Ames_60_6||Bacillus_cereus_Q1_56_6||Bacillus_cereus_03BB102_57_6||Bacillus_cereus_ATCC_10987_62_6||Bacillus_weihenstephanensis_KBAB4_86_2	99.57||98.38||98.33||91.29||89.67||89.62||89.55||89.55||89.42||88.98||88.89||85.23
Bacillus_cereus_ATCC_14579_69_22	Bacillus_cereus_B4264_67_7||Bacillus_cereus_G9842_71_7||Bacillus_thuringiensis_BMB171_63_7||Bacillus_cereus_E33L_56_7||Bacillus_cereus_ATCC_10987_62_7||Bacillus_thuringiensis_sv_konkukian_97-27_59_7||Bacillus_cereus_AH820_61_18||Bacillus_anthracis_Sterne_62_7||Bacillus_anthracis_Ames_60_7||Bacillus_cereus_Q1_56_7||Bacillus_cereus_03BB102_57_7||Bacillus_cereus_ATCC_10987_62_7||Bacillus_weihensteph…	99.57||98.38||98.33||91.29||90.03||89.67||89.62||89.55||89.55||89.42||88.98||88.89||85.23
Bacillus_cereus_ATCC_14579_69_23	Bacillus_cereus_B4264_67_8||Bacillus_cereus_G9842_71_8||Bacillus_thuringiensis_BMB171_63_8||Bacillus_cereus_E33L_56_8||Bacillus_cereus_ATCC_10987_62_8||Bacillus_thuringiensis_sv_konkukian_97-27_59_8||Bacillus_cereus_AH820_61_19||Bacillus_anthracis_Sterne_62_8||Bacillus_anthracis_Ames_60_8||Bacillus_cereus_Q1_56_8||Bacillus_cereus_03BB102_57_8||Bacillus_weihenstephanensis_KBAB4_86_3	99.57||98.38||98.33||91.29||90.03||89.67||89.62||89.55||89.55||89.42||88.98||85.23
Bacillus_cereus_ATCC_14579_69_24	Bacillus_cereus_B4264_67_9||Bacillus_cereus_G9842_71_9||Bacillus_thuringiensis_BMB171_63_9||Bacillus_cereus_E33L_56_9||Bacillus_cereus_ATCC_10987_62_9||Bacillus_thuringiensis_sv_konkukian_97-27_59_9||Bacillus_cereus_AH820_61_20||Bacillus_anthracis_Sterne_62_9||Bacillus_anthracis_Ames_60_9||Bacillus_cereus_Q1_56_9||Bacillus_cereus_03BB102_57_9	99.57||98.38||98.33||91.29||90.03||89.67||89.62||89.55||89.55||89.42||88.98
Bacillus_cereus_ATCC_14579_69_25	Bacillus_cereus_B4264_67_10||Bacillus_cereus_G9842_71_10||Bacillus_thuringiensis_BMB171_63_10||Bacillus_cereus_ATCC_10987_62_10||Bacillus_thuringiensis_sv_konkukian_97-27_59_10||Bacillus_cereus_03BB102_57_10||Bacillus_anthracis_Sterne_62_10||Bacillus_anthracis_Ames_60_10||Bacillus_cereus_AH820_61_21||Bacillus_cereus_E33L_56_10||Bacillus_cereus_ATCC_10987_62_10||Bacillus_thuringiensis_sv_konkukian…	99.57||98.38||98.33||94.1||94.07||94.07||93.98||93.98||93.96||91.29||90.03||89.67||89.62||89.55||89.55||89.42||88.98
Bacillus_cereus_ATCC_14579_69_26	Bacillus_cereus_B4264_67_11||Bacillus_cereus_G9842_71_11||Bacillus_thuringiensis_BMB171_63_11||Bacillus_cereus_ATCC_10987_62_11||Bacillus_thuringiensis_sv_konkukian_97-27_59_11||Bacillus_cereus_03BB102_57_11||Bacillus_anthracis_Sterne_62_11||Bacillus_anthracis_Ames_60_11||Bacillus_cereus_AH820_61_22||Bacillus_cereus_Q1_56_10||Bacillus_cereus_E33L_56_11||Bacillus_cereus_cytotoxis_NVH_391-98_45_13	99.57||98.38||98.33||94.1||94.07||94.07||93.98||93.98||93.96||93.54||91.29||82.64
Bacillus_cereus_ATCC_14579_69_27	Bacillus_cereus_B4264_67_12||Bacillus_cereus_G9842_71_12||Bacillus_thuringiensis_BMB171_63_12||Bacillus_cereus_ATCC_10987_62_12||Bacillus_thuringiensis_sv_konkukian_97-27_59_12||Bacillus_cereus_03BB102_57_12||Bacillus_anthracis_Sterne_62_12||Bacillus_anthracis_Ames_60_12||Bacillus_cereus_AH820_61_23||Bacillus_cereus_Q1_56_11||Bacillus_cereus_E33L_56_12||Bacillus_cereus_cytotoxis_NVH_391-98_45_14	99.57||98.38||98.33||94.1||94.07||94.07||93.98||93.98||93.96||93.54||91.29||82.64
Bacillus_cereus_ATCC_14579_69_28	Bacillus_cereus_B4264_67_13||Bacillus_cereus_G9842_71_13||Bacillus_thuringiensis_BMB171_63_13||Bacillus_cereus_ATCC_10987_62_13||Bacillus_thuringiensis_sv_konkukian_97-27_59_13||Bacillus_cereus_03BB102_57_13||Bacillus_anthracis_Sterne_62_13||Bacillus_anthracis_Ames_60_13||Bacillus_cereus_AH820_61_24||Bacillus_cereus_Q1_56_12||Bacillus_cereus_E33L_56_13||Bacillus_cereus_cytotoxis_NVH_391-98_45_15	99.57||98.38||98.33||94.1||94.07||94.07||93.98||93.98||93.96||93.54||91.29||82.64
Bacillus_cereus_ATCC_14579_69_29	Bacillus_cereus_B4264_67_14||Bacillus_cereus_G9842_71_14||Bacillus_thuringiensis_BMB171_63_14||Bacillus_cereus_ATCC_10987_62_14||Bacillus_thuringiensis_sv_konkukian_97-27_59_14||Bacillus_cereus_03BB102_57_14||Bacillus_anthracis_Sterne_62_14||Bacillus_anthracis_Ames_60_14||Bacillus_cereus_AH820_61_25||Bacillus_cereus_Q1_56_13||Bacillus_cereus_E33L_56_14||Bacillus_cereus_cytotoxis_NVH_391-98_45_16	99.57||98.38||98.33||94.1||94.07||94.07||93.98||93.98||93.96||93.54||91.29||82.64
Bacillus_cereus_ATCC_14579_69_30	Bacillus_cereus_B4264_67_14||Bacillus_cereus_G9842_71_14||Bacillus_thuringiensis_BMB171_63_15||Bacillus_cereus_ATCC_10987_62_14||Bacillus_thuringiensis_sv_konkukian_97-27_59_14||Bacillus_cereus_03BB102_57_14||Bacillus_anthracis_Sterne_62_14||Bacillus_anthracis_Ames_60_14||Bacillus_cereus_AH820_61_25||Bacillus_cereus_Q1_56_14||Bacillus_cereus_E33L_56_14||Bacillus_cereus_cytotoxis_NVH_391-98_45_16	99.57||98.38||98.33||94.1||94.07||94.07||93.98||93.98||93.96||93.54||91.29||82.64
Bacillus_cereus_ATCC_14579_8_0	Bacillus_cereus_AH820_7_0||Bacillus_cereus_AH820_7_1	95.4||95.4
Bacillus_cereus_ATCC_14579_8_1	-
Bacillus_cereus_ATCC_14579_8_2	Bacillus_cereus_AH820_7_1	89.58
Bacillus_cereus_ATCC_14579_8_3	Bacillus_cereus_AH820_7_2	89.58
Bacillus_cereus_ATCC_14579_8_4	-
Bacillus_cereus_ATCC_14579_8_5	-
Bacillus_cereus_ATCC_14579_8_6	-
Bacillus_cereus_ATCC_14579_80_0	Bacillus_licheniformis_ATCC_14580_(Goettingen)_34_0||Bacillus_licheniformis_ATCC_14580_(Novozymes)_34_0||Bacillus_megaterium_QM_B1551_43_1	76.14||76.14||73.53
Bacillus_cereus_ATCC_14579_80_1	Bacillus_cereus_AH187_71_0||Bacillus_licheniformis_ATCC_14580_(Goettingen)_34_1||Bacillus_licheniformis_ATCC_14580_(Novozymes)_34_1||Bacillus_megaterium_QM_B1551_43_2	94.52||76.14||76.14||73.53
Bacillus_cereus_ATCC_14579_80_2	Bacillus_cereus_AH820_70_0||Bacillus_cereus_AH187_71_1	96.36||94.52
Bacillus_cereus_ATCC_14579_80_3	Bacillus_cereus_AH820_70_1||Bacillus_cereus_AH187_71_2	96.36||94.52
Bacillus_cereus_ATCC_14579_80_4	Bacillus_cereus_AH820_70_1||Bacillus_cereus_AH820_70_3	96.36||91.87
Bacillus_cereus_ATCC_14579_80_5	Bacillus_cereus_AH820_70_4	91.87
Bacillus_cereus_ATCC_14579_80_6	Bacillus_cereus_AH820_70_5	91.87
Bacillus_cereus_ATCC_14579_80_7	Bacillus_cereus_AH820_70_6	91.87
Bacillus_cereus_ATCC_14579_80_8	-
Bacillus_cereus_ATCC_14579_80_9	-
Bacillus_cereus_ATCC_14579_80_10	-
Bacillus_cereus_ATCC_14579_80_11	-
Bacillus_cereus_ATCC_14579_80_12	-
Bacillus_cereus_ATCC_14579_80_13	-
Bacillus_cereus_ATCC_14579_80_14	-
Bacillus_cereus_ATCC_14579_80_15	-
Bacillus_cereus_ATCC_14579_80_16	-
Bacillus_cereus_ATCC_14579_58_0	-
Bacillus_cereus_ATCC_14579_58_1	-
Bacillus_cereus_ATCC_14579_58_2	-
Bacillus_cereus_ATCC_14579_58_3	-
Bacillus_cereus_ATCC_14579_58_4	-
Bacillus_cereus_ATCC_14579_58_5	-
Bacillus_cereus_ATCC_14579_58_6	-
Bacillus_cereus_ATCC_14579_46_0	Bacillus_thuringiensis_Al_Hakam_43_6	89.25
Bacillus_cereus_ATCC_14579_46_1	Bacillus_thuringiensis_Al_Hakam_43_7	89.25
Bacillus_cereus_ATCC_14579_46_2	-
Bacillus_cereus_ATCC_14579_46_3	-
Bacillus_cereus_ATCC_14579_46_4	Bacillus_cereus_AH820_39_0	88.49
Bacillus_cereus_ATCC_14579_46_5	Bacillus_cereus_AH820_39_1||Bacillus_cereus_AH820_39_1	88.49||85.45
Bacillus_cereus_ATCC_14579_46_6	Bacillus_cereus_AH820_39_2	85.45
Bacillus_cereus_ATCC_14579_46_7	-
Bacillus_cereus_ATCC_14579_62_0	Bacillus_anthracis_CDC_684_17_2	92.52
Bacillus_cereus_ATCC_14579_62_1	Bacillus_anthracis_CDC_684_17_3	92.52
Bacillus_cereus_ATCC_14579_62_2	Bacillus_anthracis_CDC_684_17_4||Bacillus_anthracis_CDC_684_17_5	92.52||92.52
Bacillus_cereus_ATCC_14579_62_3	-
Bacillus_cereus_ATCC_14579_62_4	-
Bacillus_cereus_ATCC_14579_62_5	-
Bacillus_cereus_ATCC_14579_62_6	-
Bacillus_cereus_ATCC_14579_62_7	-
Bacillus_cereus_ATCC_14579_74_0	Bacillus_megaterium_QM_B1551_79_2	78.35
Bacillus_cereus_ATCC_14579_74_1	-
Bacillus_cereus_ATCC_14579_74_2	-
Bacillus_cereus_ATCC_14579_74_3	Bacillus_cereus_AH820_66_0	90.87
Bacillus_cereus_ATCC_14579_74_4	Bacillus_cereus_AH820_66_1	90.87
Bacillus_cereus_ATCC_14579_65_0	Bacillus_thuringiensis_BMB171_58_0||Bacillus_cereus_B4264_62_0||Bacillus_cereus_G9842_64_2||Bacillus_cereus_G9842_64_0||Bacillus_cereus_Q1_51_0||Bacillus_cereus_Q1_51_0||Bacillus_cereus_ATCC_10987_55_0||Bacillus_cereus_E33L_52_0||Bacillus_thuringiensis_sv_konkukian_97-27_56_0||Bacillus_cereus_03BB102_52_0||Bacillus_thuringiensis_sv_konkukian_97-27_56_0||Bacillus_anthracis_Sterne_57_0||Bacillus_ce…	99.93||98.82||97.05||94.51||93.54||93.51||93.41||93.32||93.29||93.29||93.21||93.09||92.96||92.89||92.6||92.47||92.47
Bacillus_cereus_ATCC_14579_65_1	Bacillus_thuringiensis_BMB171_58_1||Bacillus_cereus_B4264_62_1||Bacillus_cereus_G9842_64_3||Bacillus_cereus_Q1_51_1||Bacillus_cereus_ATCC_10987_55_1||Bacillus_cereus_E33L_52_1||Bacillus_thuringiensis_sv_konkukian_97-27_56_1||Bacillus_anthracis_Sterne_57_1||Bacillus_cereus_03BB102_52_1||Bacillus_anthracis_Ames_54_1	99.93||98.82||97.05||93.54||93.41||93.32||93.21||93.09||92.96||92.6
Bacillus_cereus_ATCC_14579_65_2	Bacillus_thuringiensis_BMB171_58_2||Bacillus_cereus_B4264_62_2||Bacillus_cereus_G9842_64_4||Bacillus_cereus_Q1_51_2||Bacillus_cereus_ATCC_10987_55_2||Bacillus_cereus_E33L_52_2||Bacillus_thuringiensis_sv_konkukian_97-27_56_2||Bacillus_anthracis_Sterne_57_2||Bacillus_cereus_03BB102_52_2||Bacillus_anthracis_Ames_54_2	99.93||98.82||97.05||93.54||93.41||93.32||93.21||93.09||92.96||92.6
Bacillus_cereus_ATCC_14579_65_3	Bacillus_thuringiensis_BMB171_58_3||Bacillus_cereus_B4264_62_3||Bacillus_cereus_G9842_64_5||Bacillus_cereus_Q1_51_3||Bacillus_cereus_ATCC_10987_55_3||Bacillus_cereus_E33L_52_3||Bacillus_thuringiensis_sv_konkukian_97-27_56_3||Bacillus_anthracis_Sterne_57_3||Bacillus_cereus_03BB102_52_3||Bacillus_anthracis_Ames_54_3	99.93||98.82||97.05||93.54||93.41||93.32||93.21||93.09||92.96||92.6
Bacillus_cereus_ATCC_14579_65_4	Bacillus_thuringiensis_BMB171_58_4||Bacillus_cereus_B4264_62_4||Bacillus_cereus_G9842_64_6||Bacillus_cereus_Q1_51_4||Bacillus_cereus_ATCC_10987_55_4||Bacillus_cereus_E33L_52_4||Bacillus_thuringiensis_sv_konkukian_97-27_56_4||Bacillus_anthracis_Sterne_57_4||Bacillus_cereus_03BB102_52_4||Bacillus_anthracis_Ames_54_4	99.93||98.82||97.05||93.54||93.41||93.32||93.21||93.09||92.96||92.6
Bacillus_cereus_ATCC_14579_65_5	-
Bacillus_cereus_ATCC_14579_3_0	Bacillus_cereus_B4264_2_17||Bacillus_cereus_E33L_75_0||Bacillus_cereus_E33L_4_4||Bacillus_cereus_E33L_4_11||Bacillus_cereus_ATCC_10987_4_5||Bacillus_cereus_G9842_2_5||Bacillus_anthracis_A0248_5_3||Bacillus_anthracis_Ames_Ancestor_5_3||Bacillus_anthracis_CDC_684_6_2||Bacillus_cereus_ATCC_14579_3_20||Bacillus_cereus_ATCC_14579_3_27||Bacillus_cereus_B4264_2_4||Bacillus_cereus_B4264_2_25||Bacillus_th…	100.0||100.0||99.92||99.92||99.92||99.92||99.92||99.92||99.92||99.85||99.85||99.85||99.85||99.85||99.85||99.85||99.85||99.85||99.85||99.85||99.85||99.83||99.77||99.77||99.77||99.77||99.77||99.77||99.76||99.76||99.74||99.74||99.69||99.69||99.69||99.69||99.61||99.54||95.07||94.94||93.55||92.87||92.86||92.76||92.68||91.12||90.58||90.58||90.53||90.53||90.49||90.44||90.44||90.44||90.44||90.37||90.37||…
Bacillus_cereus_ATCC_14579_3_1	Bacillus_cereus_B4264_2_18||Bacillus_cereus_B4264_2_19||Bacillus_cereus_E33L_75_0||Bacillus_cereus_E33L_4_5||Bacillus_cereus_E33L_4_12||Bacillus_cereus_E33L_4_13||Bacillus_cereus_ATCC_10987_4_6||Bacillus_cereus_G9842_2_6||Bacillus_anthracis_A0248_5_4||Bacillus_anthracis_Ames_Ancestor_5_4||Bacillus_anthracis_CDC_684_6_3||Bacillus_cereus_ATCC_14579_3_21||Bacillus_cereus_ATCC_14579_3_28||Bacillus_ce…	100.0||100.0||100.0||99.92||99.92||99.92||99.92||99.92||99.92||99.92||99.92||99.85||99.85||99.85||99.85||99.85||99.85||99.85||99.85||99.85||99.85||99.85||99.85||99.85||99.85||99.85||99.83||99.77||99.77||99.77||99.77||99.77||99.77||99.76||99.76||99.74||99.74||99.74||99.69||99.69||99.69||99.69||99.69||99.61||99.54||95.07||94.94||93.55||92.87||92.86||92.76||91.12||90.58||90.58||90.53||90.53||90.49||…
Bacillus_cereus_ATCC_14579_3_2	Bacillus_thuringiensis_Al_Hakam_6_2	94.94
Bacillus_cereus_ATCC_14579_3_3	Bacillus_thuringiensis_Al_Hakam_6_3	94.94
Bacillus_cereus_ATCC_14579_3_4	Bacillus_thuringiensis_Al_Hakam_6_4||Bacillus_thuringiensis_Al_Hakam_6_4	94.94||91.25
Bacillus_cereus_ATCC_14579_3_5	Bacillus_thuringiensis_Al_Hakam_6_5	91.25
Bacillus_cereus_ATCC_14579_3_6	Bacillus_thuringiensis_Al_Hakam_6_6	91.25
Bacillus_cereus_ATCC_14579_3_7	Bacillus_thuringiensis_Al_Hakam_6_7	91.25
Bacillus_cereus_ATCC_14579_3_8	Bacillus_thuringiensis_Al_Hakam_6_8||Bacillus_megaterium_QM_B1551_6_4	91.25||82.18
Bacillus_cereus_ATCC_14579_3_9	Bacillus_thuringiensis_Al_Hakam_6_9||Bacillus_megaterium_QM_B1551_6_4||Bacillus_megaterium_QM_B1551_6_4	91.25||83.04||82.18
Bacillus_cereus_ATCC_14579_3_10	Bacillus_megaterium_QM_B1551_6_5||Bacillus_megaterium_QM_B1551_6_6	83.04||83.04
Bacillus_cereus_ATCC_14579_3_11	Bacillus_cereus_AH820_3_0	96.01
Bacillus_cereus_ATCC_14579_3_12	Bacillus_cereus_AH820_3_1||Bacillus_thuringiensis_Al_Hakam_7_0	96.01||92.92
Bacillus_cereus_ATCC_14579_3_13	Bacillus_cereus_AH820_3_2||Bacillus_thuringiensis_Al_Hakam_7_1	96.01||92.92
Bacillus_cereus_ATCC_14579_3_14	Bacillus_cereus_AH820_3_3||Bacillus_thuringiensis_Al_Hakam_7_2	96.01||92.92
Bacillus_cereus_ATCC_14579_3_15	Bacillus_cereus_AH820_3_4||Bacillus_thuringiensis_Al_Hakam_7_3	96.01||92.92
Bacillus_cereus_ATCC_14579_3_16	Bacillus_cereus_ATCC_14579_3_24||Bacillus_cereus_ATCC_10987_4_1||Bacillus_cereus_B4264_2_14||Bacillus_cereus_03BB102_3_1||Bacillus_cereus_Q1_4_22||Bacillus_cereus_B4264_2_21||Bacillus_cereus_Q1_4_31||Bacillus_cereus_Q1_4_13||Bacillus_cereus_E33L_4_0||Bacillus_cereus_B4264_2_0||Bacillus_cereus_AH187_9_4||Bacillus_thuringiensis_sv_konkukian_97-27_3_1||Bacillus_cereus_Q1_4_0||Bacillus_cereus_E33L_4_…	99.88||99.78||99.74||99.74||99.72||99.68||99.64||99.62||99.62||99.58||99.58||99.56||99.55||99.54||99.45||99.34||99.31||99.3||99.27||99.03||99.01||96.01||92.92
Bacillus_cereus_ATCC_14579_3_17	Bacillus_cereus_ATCC_14579_3_25||Bacillus_cereus_ATCC_10987_4_2||Bacillus_cereus_B4264_2_15||Bacillus_cereus_03BB102_3_2||Bacillus_cereus_ATCC_10987_3_0||Bacillus_cereus_Q1_4_23||Bacillus_anthracis_A0248_5_0||Bacillus_anthracis_Ames_Ancestor_5_0||Bacillus_cereus_B4264_2_22||Bacillus_anthracis_CDC_684_6_0||Bacillus_cereus_AH187_9_9||Bacillus_cereus_AH820_74_16||Bacillus_cereus_Q1_4_32||Bacillus_ce…	99.88||99.78||99.74||99.74||99.73||99.72||99.7||99.7||99.68||99.68||99.65||99.65||99.64||99.62||99.62||99.58||99.58||99.56||99.55||99.54||99.53||99.45||99.41||99.41||99.41||99.34||99.31||99.3||99.27||99.05||99.03||99.01||96.57||96.01||93.62||93.62||93.01||93.01||93.01||92.97||92.95||92.1||92.04||91.97||91.97||91.91||91.91||91.54||91.08||91.08||91.08||90.93||90.89||89.1||89.04||88.32||87.47||87.25…
Bacillus_cereus_ATCC_14579_3_18	Bacillus_thuringiensis_BMB171_2_3||Bacillus_thuringiensis_BMB171_2_17||Bacillus_thuringiensis_BMB171_2_24||Bacillus_cereus_ATCC_14579_3_26||Bacillus_cereus_AH820_74_18||Bacillus_cereus_ATCC_10987_4_3||Bacillus_cereus_B4264_2_16||Bacillus_cereus_03BB102_3_3||Bacillus_cereus_ATCC_10987_3_1||Bacillus_cereus_Q1_4_24||Bacillus_anthracis_A0248_5_1||Bacillus_anthracis_Ames_Ancestor_5_1||Bacillus_cereus_…	99.94||99.9||99.9||99.88||99.79||99.78||99.74||99.74||99.73||99.72||99.7||99.7||99.68||99.68||99.65||99.65||99.65||99.64||99.62||99.62||99.58||99.58||99.56||99.56||99.55||99.54||99.54||99.53||99.45||99.41||99.41||99.41||99.41||99.34||99.31||99.31||99.3||99.27||99.05||99.05||99.03||99.01||98.81||98.54||98.54||98.54||98.54||96.57||96.01||93.62||93.62||93.62||93.62||93.01||93.01||93.01||93.01||92.97…
Bacillus_cereus_ATCC_14579_3_19	Bacillus_thuringiensis_BMB171_2_4||Bacillus_thuringiensis_BMB171_2_18||Bacillus_thuringiensis_BMB171_2_25||Bacillus_cereus_ATCC_14579_3_27||Bacillus_cereus_AH820_74_19||Bacillus_cereus_ATCC_10987_4_4||Bacillus_thuringiensis_Al_Hakam_4_0||Bacillus_cereus_B4264_2_17||Bacillus_cereus_03BB102_3_4||Bacillus_cereus_ATCC_10987_3_2||Bacillus_cereus_Q1_4_25||Bacillus_anthracis_A0248_5_2||Bacillus_anthraci…	99.94||99.9||99.9||99.88||99.79||99.78||99.75||99.74||99.74||99.73||99.72||99.7||99.7||99.68||99.68||99.65||99.64||99.62||99.62||99.58||99.58||99.56||99.56||99.55||99.54||99.54||99.53||99.45||99.31||99.31||99.3||99.3||99.27||98.81||96.01||92.96||92.17||92.13||90.1||88.93||88.67||88.52||88.52||88.46||88.39||88.26||88.2||88.2||87.93||87.93||87.93||87.89||87.74||86.08||85.67||85.67||85.59||85.29||84…
Bacillus_cereus_ATCC_14579_3_20	Bacillus_thuringiensis_BMB171_2_5||Bacillus_thuringiensis_BMB171_2_19||Bacillus_thuringiensis_BMB171_2_26||Bacillus_cereus_ATCC_14579_3_28||Bacillus_cereus_ATCC_14579_3_0||Bacillus_cereus_ATCC_10987_4_5||Bacillus_thuringiensis_Al_Hakam_4_1||Bacillus_cereus_B4264_2_18||Bacillus_cereus_03BB102_3_5||Bacillus_cereus_ATCC_10987_3_3||Bacillus_cereus_Q1_4_26||Bacillus_anthracis_A0248_5_3||Bacillus_anthr…	99.94||99.9||99.9||99.88||99.85||99.78||99.75||99.74||99.74||99.73||99.72||99.7||99.7||99.68||99.68||99.65||99.64||99.62||99.62||99.62||99.58||99.58||99.56||99.56||99.55||99.54||99.54||99.53||99.45||99.31||99.31||99.3||99.3||99.27||98.81||96.01||92.96||92.17||92.13||90.53||90.53||90.1||89.89||88.93||88.52||88.52||88.46||88.39||88.26||88.2||88.2||87.93||87.93||87.93||87.89||87.74||86.86||86.08||85…
Bacillus_cereus_ATCC_14579_3_21	Bacillus_cereus_E33L_75_0||Bacillus_thuringiensis_BMB171_2_6||Bacillus_thuringiensis_BMB171_2_20||Bacillus_thuringiensis_BMB171_2_27||Bacillus_cereus_ATCC_14579_3_29||Bacillus_cereus_ATCC_14579_3_1||Bacillus_cereus_ATCC_10987_4_6||Bacillus_thuringiensis_Al_Hakam_4_2||Bacillus_cereus_B4264_2_19||Bacillus_cereus_03BB102_3_6||Bacillus_cereus_ATCC_10987_3_4||Bacillus_cereus_Q1_4_27||Bacillus_anthraci…	100.0||99.94||99.9||99.9||99.88||99.85||99.78||99.75||99.74||99.74||99.73||99.72||99.7||99.7||99.68||99.68||99.65||99.65||99.64||99.62||99.62||99.62||99.62||99.58||99.58||99.58||99.56||99.56||99.55||99.54||99.54||99.53||99.53||99.45||99.31||99.31||99.3||99.3||99.27||98.43||98.43||97.47||96.01||95.04||92.96||92.17||92.13||90.53||90.53||90.1||89.89||88.93||88.73||88.52||88.52||88.52||88.46||88.46||…
Bacillus_cereus_ATCC_14579_3_22	Bacillus_cereus_AH820_3_11	95.04
Bacillus_cereus_ATCC_14579_3_23	Bacillus_cereus_Q1_4_0||Bacillus_cereus_AH820_3_12	96.52||95.04
Bacillus_cereus_ATCC_14579_3_24	Bacillus_cereus_ATCC_14579_3_16||Bacillus_cereus_ATCC_10987_4_1||Bacillus_cereus_Q1_75_3||Bacillus_cereus_B4264_2_14||Bacillus_anthracis_A0248_5_0||Bacillus_anthracis_Ames_Ancestor_5_0||Bacillus_cereus_Q1_4_22||Bacillus_cereus_AH187_9_9||Bacillus_cereus_03BB102_3_1||Bacillus_cereus_AH820_74_16||Bacillus_cereus_Q1_4_31||Bacillus_cereus_E33L_4_0||Bacillus_cereus_Q1_4_13||Bacillus_cereus_B4264_2_21|…	99.88||99.78||99.77||99.76||99.72||99.72||99.7||99.67||99.66||99.65||99.64||99.64||99.62||99.6||99.58||99.56||99.5||99.48||99.41||99.41||99.41||99.4||99.33||99.32||99.32||99.13||99.05||98.93||98.59||96.57||96.52||95.04||93.62||93.62||93.01||93.01||93.01||92.95||92.1||92.04||91.91||91.91||91.54||91.09||91.08||91.08||90.93||90.89||89.1||89.04||88.32||87.47||87.25||87.17||87.16||86.39||85.82||85.66|…
Bacillus_cereus_ATCC_14579_3_25	Bacillus_thuringiensis_BMB171_2_17||Bacillus_thuringiensis_BMB171_2_24||Bacillus_cereus_ATCC_14579_3_17||Bacillus_cereus_AH820_74_18||Bacillus_thuringiensis_BMB171_2_3||Bacillus_cereus_ATCC_10987_4_2||Bacillus_cereus_Q1_75_4||Bacillus_cereus_B4264_2_15||Bacillus_anthracis_A0248_5_1||Bacillus_anthracis_Ames_Ancestor_5_1||Bacillus_cereus_Q1_4_23||Bacillus_anthracis_CDC_684_6_0||Bacillus_cereus_AH18…	99.9||99.9||99.88||99.79||99.78||99.78||99.77||99.76||99.72||99.72||99.7||99.7||99.67||99.66||99.65||99.65||99.64||99.64||99.62||99.6||99.58||99.56||99.56||99.54||99.5||99.48||99.41||99.41||99.41||99.41||99.4||99.33||99.32||99.32||99.31||99.13||99.13||99.05||99.05||98.93||98.93||98.81||98.59||98.59||98.54||98.54||98.54||96.57||96.52||95.04||93.62||93.62||93.62||93.62||93.01||93.01||93.01||93.01||…
Bacillus_cereus_ATCC_14579_3_26	Bacillus_thuringiensis_BMB171_2_18||Bacillus_thuringiensis_BMB171_2_25||Bacillus_cereus_ATCC_14579_3_18||Bacillus_cereus_AH820_74_19||Bacillus_thuringiensis_BMB171_2_4||Bacillus_cereus_ATCC_10987_4_3||Bacillus_cereus_Q1_75_5||Bacillus_cereus_B4264_2_16||Bacillus_thuringiensis_Al_Hakam_4_0||Bacillus_anthracis_A0248_5_2||Bacillus_anthracis_Ames_Ancestor_5_2||Bacillus_cereus_Q1_4_24||Bacillus_anthra…	99.9||99.9||99.88||99.79||99.78||99.78||99.77||99.76||99.75||99.72||99.72||99.7||99.7||99.67||99.66||99.64||99.64||99.62||99.6||99.58||99.56||99.56||99.54||99.5||99.48||99.4||99.33||99.32||99.32||99.31||98.81||98.54||98.54||98.54||96.52||95.04||92.96||92.17||92.13||91.09||90.18||90.1||88.93||88.67||88.52||88.52||88.46||88.39||88.26||88.2||88.2||87.93||87.93||87.93||87.89||87.74||86.08||85.67||85.…
Bacillus_cereus_ATCC_14579_3_27	Bacillus_thuringiensis_BMB171_2_19||Bacillus_thuringiensis_BMB171_2_26||Bacillus_cereus_ATCC_14579_3_19||Bacillus_cereus_ATCC_14579_3_0||Bacillus_thuringiensis_BMB171_2_5||Bacillus_cereus_ATCC_10987_4_4||Bacillus_cereus_Q1_75_6||Bacillus_cereus_B4264_2_17||Bacillus_thuringiensis_Al_Hakam_4_1||Bacillus_anthracis_A0248_5_3||Bacillus_anthracis_Ames_Ancestor_5_3||Bacillus_cereus_Q1_4_25||Bacillus_ant…	99.9||99.9||99.88||99.85||99.78||99.78||99.77||99.76||99.75||99.72||99.72||99.7||99.7||99.67||99.66||99.64||99.64||99.62||99.62||99.6||99.58||99.56||99.56||99.54||99.5||99.48||99.4||99.33||99.32||99.32||99.31||98.81||96.52||95.04||92.96||92.17||92.13||91.09||90.53||90.53||90.18||90.1||88.93||88.67||88.52||88.52||88.46||88.39||88.26||88.2||88.2||87.93||87.93||87.93||87.89||87.74||86.86||86.08||85.…
Bacillus_cereus_ATCC_14579_3_28	Bacillus_cereus_E33L_75_0||Bacillus_thuringiensis_BMB171_2_20||Bacillus_thuringiensis_BMB171_2_27||Bacillus_cereus_ATCC_14579_3_20||Bacillus_cereus_ATCC_14579_3_1||Bacillus_thuringiensis_BMB171_2_6||Bacillus_cereus_ATCC_10987_4_5||Bacillus_cereus_Q1_75_7||Bacillus_anthracis_A0248_4_0||Bacillus_anthracis_Ames_Ancestor_4_0||Bacillus_cereus_B4264_2_18||Bacillus_thuringiensis_Al_Hakam_4_2||Bacillus_a…	100.0||99.9||99.9||99.88||99.85||99.78||99.78||99.77||99.77||99.77||99.76||99.75||99.72||99.72||99.7||99.7||99.67||99.66||99.64||99.64||99.62||99.62||99.61||99.6||99.58||99.56||99.56||99.54||99.5||99.48||99.4||99.33||99.32||99.32||99.31||98.81||96.52||95.04||92.96||92.96||92.17||92.13||91.09||90.53||90.53||90.18||90.1||90.1||89.89||88.93||88.93||88.73||88.52||88.52||88.46||88.39||88.26||88.2||88.…
Bacillus_cereus_ATCC_14579_3_29	Bacillus_cereus_E33L_75_0||Bacillus_thuringiensis_BMB171_2_20||Bacillus_thuringiensis_BMB171_2_27||Bacillus_cereus_ATCC_14579_3_21||Bacillus_cereus_ATCC_14579_3_1||Bacillus_thuringiensis_BMB171_2_7||Bacillus_cereus_ATCC_10987_4_6||Bacillus_cereus_Q1_75_8||Bacillus_anthracis_A0248_4_0||Bacillus_anthracis_Ames_Ancestor_4_0||Bacillus_cereus_B4264_2_19||Bacillus_thuringiensis_Al_Hakam_4_2||Bacillus_a…	100.0||99.9||99.9||99.88||99.85||99.78||99.78||99.77||99.77||99.77||99.76||99.75||99.72||99.72||99.7||99.7||99.67||99.66||99.64||99.64||99.62||99.62||99.61||99.6||99.58||99.56||99.56||99.54||99.5||99.48||99.4||99.33||99.32||99.32||99.31||96.52||95.04||92.17||92.13||91.09||90.53||90.53||90.18||88.52||88.52||88.52||88.46||88.46||88.26||88.2||88.2||87.93||87.93||87.93||87.89||86.18||86.14||79.49
Bacillus_cereus_ATCC_14579_3_30	Bacillus_thuringiensis_BMB171_2_8||Bacillus_cereus_B4264_2_6||Bacillus_cereus_Q1_4_6||Bacillus_cereus_AH820_3_19||Bacillus_cereus_ATCC_10987_3_6||Bacillus_weihenstephanensis_KBAB4_25_4||Bacillus_cereus_Q1_4_7||Bacillus_cereus_AH820_3_19||Bacillus_anthracis_Ames_3_1||Bacillus_anthracis_Sterne_3_1	99.78||99.32||96.52||95.04||91.09||90.18||88.03||87.13||86.18||86.14
Bacillus_cereus_ATCC_14579_3_31	Bacillus_thuringiensis_BMB171_2_9||Bacillus_cereus_B4264_2_7||Bacillus_cereus_ATCC_10987_3_7||Bacillus_weihenstephanensis_KBAB4_25_5||Bacillus_cereus_Q1_4_8||Bacillus_cereus_AH820_3_20||Bacillus_anthracis_Ames_3_2||Bacillus_anthracis_Sterne_3_2	99.78||99.32||91.09||90.18||88.03||87.13||86.18||86.14
Bacillus_cereus_ATCC_14579_3_32	Bacillus_thuringiensis_BMB171_2_10||Bacillus_cereus_B4264_2_8||Bacillus_cereus_ATCC_10987_3_8||Bacillus_weihenstephanensis_KBAB4_25_6||Bacillus_cereus_Q1_4_8||Bacillus_cereus_AH820_3_20||Bacillus_anthracis_Ames_3_2||Bacillus_anthracis_Sterne_3_2||Bacillus_cereus_Q1_4_8||Bacillus_anthracis_Sterne_3_3||Bacillus_anthracis_Ames_3_3||Bacillus_cereus_AH820_3_20	99.78||99.32||91.09||90.18||88.03||87.13||86.18||86.14||85.73||84.55||84.55||84.33
Bacillus_cereus_ATCC_14579_3_33	Bacillus_thuringiensis_BMB171_2_11||Bacillus_cereus_B4264_2_9||Bacillus_cereus_ATCC_10987_3_9||Bacillus_weihenstephanensis_KBAB4_25_7||Bacillus_anthracis_Sterne_3_3||Bacillus_anthracis_Ames_3_3||Bacillus_cereus_Q1_4_9||Bacillus_anthracis_Sterne_3_3||Bacillus_anthracis_Ames_3_3||Bacillus_cereus_AH820_3_21||Bacillus_cereus_AH820_3_21||Bacillus_cereus_AH820_3_22	99.78||99.32||91.09||90.18||86.41||86.41||85.73||84.55||84.55||84.33||83.76||83.76
Bacillus_cereus_ATCC_14579_3_34	Bacillus_thuringiensis_BMB171_2_12||Bacillus_cereus_B4264_2_10||Bacillus_cereus_ATCC_10987_3_10||Bacillus_weihenstephanensis_KBAB4_25_8||Bacillus_anthracis_Sterne_3_4||Bacillus_anthracis_Ames_3_4||Bacillus_cereus_Q1_4_10	99.78||99.32||91.09||90.18||86.41||86.41||85.73
Bacillus_cereus_ATCC_14579_3_35	Bacillus_thuringiensis_BMB171_2_13||Bacillus_cereus_B4264_2_11||Bacillus_cereus_ATCC_10987_3_11||Bacillus_weihenstephanensis_KBAB4_25_9||Bacillus_anthracis_Sterne_3_5||Bacillus_anthracis_Ames_3_5||Bacillus_cereus_Q1_4_11	99.78||99.32||91.09||90.18||86.41||86.41||85.73
Bacillus_cereus_ATCC_14579_3_36	Bacillus_thuringiensis_BMB171_2_13||Bacillus_cereus_B4264_2_12||Bacillus_cereus_B4264_2_13||Bacillus_cereus_ATCC_10987_3_12||Bacillus_anthracis_Sterne_3_6||Bacillus_anthracis_Sterne_3_7||Bacillus_anthracis_Ames_3_6||Bacillus_anthracis_Ames_3_7||Bacillus_cereus_Q1_4_12||Bacillus_cereus_Q1_4_13	99.78||99.32||99.32||91.09||86.41||86.41||86.41||86.41||85.73||85.73
Bacillus_cereus_ATCC_14579_3_37	-
Bacillus_cereus_ATCC_14579_83_0	Bacillus_cereus_AH820_71_1	91.49
Bacillus_cereus_ATCC_14579_83_1	Bacillus_cereus_AH820_71_2	91.49
Bacillus_cereus_ATCC_14579_83_2	Bacillus_cereus_AH820_71_4||Bacillus_cereus_AH820_71_3||Bacillus_cereus_AH820_71_4	93.24||91.49||91.49
Bacillus_cereus_ATCC_14579_83_3	Bacillus_cereus_AH820_71_5	93.24
Bacillus_cereus_ATCC_14579_83_4	Bacillus_cereus_AH820_71_6||Bacillus_anthracis_CDC_684_14_0	93.24||79.57
Bacillus_cereus_ATCC_14579_83_5	Bacillus_cereus_AH820_71_7||Bacillus_thuringiensis_BMB171_46_2||Bacillus_anthracis_CDC_684_14_0	93.24||82.14||79.57
Bacillus_cereus_ATCC_14579_83_6	Bacillus_cereus_AH820_71_7||Bacillus_cereus_AH820_71_7	93.24||86.32
Bacillus_cereus_ATCC_14579_83_7	Bacillus_cereus_AH820_71_8||Bacillus_cereus_AH820_71_9	86.32||86.32
Bacillus_cereus_ATCC_14579_83_8	-
Bacillus_cereus_ATCC_14579_83_9	Bacillus_cereus_AH820_71_11	90.03
Bacillus_cereus_ATCC_14579_83_10	Bacillus_cereus_AH820_71_12	90.03
Bacillus_cereus_ATCC_14579_83_11	Bacillus_cereus_AH820_71_13	90.03
Bacillus_cereus_ATCC_14579_83_12	Bacillus_cereus_AH820_71_14	90.03
Bacillus_cereus_ATCC_14579_83_13	Bacillus_cereus_AH820_71_15	90.03
Bacillus_cereus_ATCC_14579_83_14	Bacillus_cereus_AH820_71_15||Bacillus_cereus_AH820_71_16	90.03||89.92
Bacillus_cereus_ATCC_14579_83_15	Bacillus_cereus_G9842_83_0||Bacillus_cereus_AH820_71_16||Bacillus_anthracis_Sterne_75_0||Bacillus_anthracis_Ames_73_0||Bacillus_cereus_AH820_71_16	94.93||89.92||87.03||87.03||86.81
Bacillus_cereus_ATCC_14579_83_16	Bacillus_cereus_G9842_83_1||Bacillus_cereus_AH820_71_18||Bacillus_anthracis_Sterne_75_1||Bacillus_anthracis_Ames_73_1||Bacillus_anthracis_Sterne_75_1||Bacillus_anthracis_Ames_73_1||Bacillus_cereus_AH820_71_17||Bacillus_cereus_AH820_71_18	94.93||89.5||88.94||88.94||87.03||87.03||86.81||86.81
Bacillus_cereus_ATCC_14579_83_17	Bacillus_cereus_G9842_83_2||Bacillus_cereus_G9842_83_2||Bacillus_cereus_AH820_71_19||Bacillus_anthracis_Sterne_75_2||Bacillus_anthracis_Ames_73_2||Bacillus_cereus_AH820_71_19||Bacillus_anthracis_Sterne_75_2||Bacillus_anthracis_Ames_73_2	96.83||94.93||92.59||90.71||90.71||89.5||88.94||88.94
Bacillus_cereus_ATCC_14579_83_18	Bacillus_cereus_G9842_83_3||Bacillus_cereus_AH820_71_20||Bacillus_anthracis_Sterne_75_3||Bacillus_anthracis_Ames_73_3	96.83||92.59||90.71||90.71
Bacillus_cereus_ATCC_14579_83_19	Bacillus_cereus_G9842_83_4||Bacillus_cereus_E33L_67_0||Bacillus_cereus_03BB102_70_0||Bacillus_anthracis_Sterne_75_4||Bacillus_anthracis_Ames_73_4||Bacillus_thuringiensis_sv_konkukian_97-27_72_0	96.83||92.93||92.22||90.71||90.71||90.61
Bacillus_cereus_ATCC_14579_83_20	Bacillus_cereus_G9842_83_5||Bacillus_cereus_E33L_67_1||Bacillus_cereus_03BB102_70_1||Bacillus_anthracis_Sterne_75_5||Bacillus_anthracis_Ames_73_5||Bacillus_thuringiensis_sv_konkukian_97-27_72_1	96.83||92.93||92.22||90.71||90.71||90.61
Bacillus_cereus_ATCC_14579_83_21	Bacillus_cereus_G9842_83_6||Bacillus_cereus_E33L_67_2||Bacillus_cereus_03BB102_70_2||Bacillus_anthracis_Sterne_75_6||Bacillus_anthracis_Ames_73_6||Bacillus_thuringiensis_sv_konkukian_97-27_72_2	96.83||92.93||92.22||90.71||90.71||90.61
Bacillus_cereus_ATCC_14579_83_22	Bacillus_cereus_G9842_83_7||Bacillus_cereus_E33L_67_3||Bacillus_cereus_03BB102_70_3||Bacillus_anthracis_Sterne_75_7||Bacillus_anthracis_Ames_73_7||Bacillus_thuringiensis_sv_konkukian_97-27_72_3	96.83||92.93||92.22||90.71||90.71||90.61
Bacillus_cereus_ATCC_14579_83_23	Bacillus_cereus_G9842_83_8||Bacillus_cereus_E33L_67_4||Bacillus_cereus_03BB102_70_4||Bacillus_anthracis_Sterne_75_8||Bacillus_anthracis_Ames_73_8||Bacillus_thuringiensis_sv_konkukian_97-27_72_4	96.83||92.93||92.22||90.71||90.71||90.61
Bacillus_cereus_ATCC_14579_83_24	Bacillus_cereus_G9842_83_9||Bacillus_cereus_03BB102_70_5||Bacillus_anthracis_Sterne_75_9||Bacillus_anthracis_Ames_73_9||Bacillus_thuringiensis_sv_konkukian_97-27_72_5	96.83||92.22||90.71||90.71||90.61
Bacillus_cereus_ATCC_14579_83_25	Bacillus_cereus_G9842_83_10||Bacillus_cereus_03BB102_70_6||Bacillus_anthracis_Sterne_75_10||Bacillus_anthracis_Ames_73_10||Bacillus_thuringiensis_sv_konkukian_97-27_72_6	96.83||92.22||90.71||90.71||90.61
Bacillus_cereus_ATCC_14579_83_26	Bacillus_cereus_G9842_83_11||Bacillus_anthracis_Sterne_75_11||Bacillus_anthracis_Ames_73_11||Bacillus_thuringiensis_sv_konkukian_97-27_72_7	96.83||90.71||90.71||90.61
Bacillus_cereus_ATCC_14579_83_27	Bacillus_cereus_G9842_83_12||Bacillus_cereus_Q1_72_1||Bacillus_cereus_ATCC_10987_75_0||Bacillus_anthracis_Sterne_75_12||Bacillus_anthracis_Ames_73_12||Bacillus_thuringiensis_sv_konkukian_97-27_72_8	96.83||94.39||92.76||90.71||90.71||90.61
Bacillus_cereus_ATCC_14579_83_28	Bacillus_cereus_Q1_72_2||Bacillus_cereus_ATCC_10987_75_1||Bacillus_anthracis_Sterne_75_13||Bacillus_anthracis_Ames_73_13||Bacillus_thuringiensis_sv_konkukian_97-27_72_9||Bacillus_cereus_G9842_83_13||Bacillus_cereus_ATCC_10987_75_3||Bacillus_cereus_Q1_72_11	94.39||92.76||90.71||90.71||90.61||88.53||86.54||82.75
Bacillus_cereus_ATCC_14579_83_29	Bacillus_thuringiensis_sv_konkukian_97-27_72_10||Bacillus_cereus_G9842_83_14||Bacillus_cereus_ATCC_10987_75_4||Bacillus_cereus_Q1_72_12	90.61||88.53||86.54||82.75
Bacillus_cereus_ATCC_14579_83_30	Bacillus_thuringiensis_sv_konkukian_97-27_72_11||Bacillus_cereus_G9842_83_15||Bacillus_cereus_ATCC_10987_75_4||Bacillus_cereus_Q1_72_13	90.61||88.53||86.54||82.75
Bacillus_cereus_ATCC_14579_83_31	-
Bacillus_anthracis_Ames_3_0	Bacillus_anthracis_Sterne_3_0||Bacillus_cereus_AH820_3_18||Bacillus_cereus_Q1_4_5||Bacillus_weihenstephanensis_KBAB4_25_2||Bacillus_cereus_ATCC_10987_3_4||Bacillus_thuringiensis_BMB171_2_6||Bacillus_cereus_B4264_2_6||Bacillus_cereus_ATCC_14579_3_29	99.99||99.32||96.28||92.0||91.26||86.25||86.22||86.18
Bacillus_anthracis_Ames_3_1	Bacillus_anthracis_Sterne_3_1||Bacillus_cereus_AH820_3_19||Bacillus_cereus_AH820_3_19||Bacillus_cereus_Q1_4_6||Bacillus_cereus_Q1_4_7||Bacillus_cereus_Q1_4_7||Bacillus_weihenstephanensis_KBAB4_25_3||Bacillus_cereus_ATCC_10987_3_5||Bacillus_thuringiensis_BMB171_2_7||Bacillus_cereus_B4264_2_7||Bacillus_cereus_ATCC_14579_3_30	99.99||99.32||98.25||96.28||96.28||95.32||92.0||91.26||86.25||86.22||86.18
Bacillus_anthracis_Ames_3_2	Bacillus_anthracis_Sterne_3_2||Bacillus_cereus_AH820_3_20||Bacillus_cereus_Q1_4_8||Bacillus_weihenstephanensis_KBAB4_25_4||Bacillus_weihenstephanensis_KBAB4_25_5||Bacillus_cereus_ATCC_10987_3_7||Bacillus_cereus_ATCC_10987_3_6||Bacillus_cereus_ATCC_10987_3_7||Bacillus_thuringiensis_BMB171_2_8||Bacillus_thuringiensis_BMB171_2_9||Bacillus_cereus_B4264_2_8||Bacillus_cereus_ATCC_14579_3_31||Bacillus_c…	99.99||98.25||95.32||92.0||92.0||91.7||91.26||91.26||86.25||86.25||86.22||86.18||86.18||85.91
Bacillus_anthracis_Ames_3_3	Bacillus_anthracis_Sterne_3_3||Bacillus_cereus_AH820_3_21||Bacillus_weihenstephanensis_KBAB4_25_6||Bacillus_cereus_Q1_4_8||Bacillus_cereus_ATCC_10987_3_8||Bacillus_thuringiensis_BMB171_2_10||Bacillus_cereus_ATCC_14579_3_33||Bacillus_cereus_B4264_2_9||Bacillus_weihenstephanensis_KBAB4_25_6||Bacillus_thuringiensis_BMB171_2_9||Bacillus_thuringiensis_BMB171_2_10||Bacillus_cereus_ATCC_14579_3_32||Baci…	99.99||98.25||94.1||92.59||91.7||86.64||86.41||86.34||85.91||84.58||84.58||84.58||84.58||84.37
Bacillus_anthracis_Ames_3_4	Bacillus_anthracis_Sterne_3_4||Bacillus_cereus_AH820_3_22||Bacillus_weihenstephanensis_KBAB4_25_7||Bacillus_cereus_Q1_4_9||Bacillus_cereus_ATCC_10987_3_9||Bacillus_thuringiensis_BMB171_2_11||Bacillus_cereus_ATCC_14579_3_34||Bacillus_cereus_B4264_2_10	99.99||98.25||94.1||92.59||91.7||86.64||86.41||86.34
Bacillus_anthracis_Ames_3_5	Bacillus_anthracis_Sterne_3_5||Bacillus_weihenstephanensis_KBAB4_25_8||Bacillus_cereus_Q1_4_10||Bacillus_cereus_ATCC_10987_3_10||Bacillus_thuringiensis_BMB171_2_12||Bacillus_cereus_ATCC_14579_3_35||Bacillus_cereus_B4264_2_11	99.99||94.1||92.59||91.7||86.64||86.41||86.34
Bacillus_anthracis_Ames_3_6	Bacillus_anthracis_Sterne_3_6||Bacillus_weihenstephanensis_KBAB4_25_9||Bacillus_cereus_Q1_4_11||Bacillus_cereus_ATCC_10987_3_11||Bacillus_thuringiensis_BMB171_2_13||Bacillus_cereus_ATCC_14579_3_36||Bacillus_cereus_B4264_2_12	99.99||94.1||92.59||91.7||86.64||86.41||86.34
Bacillus_anthracis_Ames_3_7	Bacillus_anthracis_Sterne_3_7||Bacillus_cereus_Q1_4_12||Bacillus_cereus_ATCC_10987_3_12||Bacillus_thuringiensis_BMB171_2_14||Bacillus_cereus_ATCC_14579_3_36||Bacillus_cereus_B4264_2_13||Bacillus_cereus_B4264_2_14	99.99||92.59||91.7||86.64||86.41||86.34||86.34
Bacillus_anthracis_Ames_3_8	Bacillus_anthracis_Sterne_3_8||Bacillus_cereus_Q1_4_13||Bacillus_cereus_Q1_4_14||Bacillus_cereus_ATCC_10987_3_13	99.99||92.59||92.59||91.7
Bacillus_anthracis_Ames_3_9	-
Bacillus_anthracis_Ames_16_0	Bacillus_anthracis_Sterne_16_0||Bacillus_cereus_03BB102_16_0||Bacillus_thuringiensis_sv_konkukian_97-27_19_0||Bacillus_cereus_E33L_17_0||Bacillus_cereus_ATCC_10987_21_0||Bacillus_cereus_Q1_18_0||Bacillus_thuringiensis_BMB171_15_0||Bacillus_cereus_G9842_16_0||Bacillus_cereus_B4264_18_0||Bacillus_cereus_cytotoxis_NVH_391-98_16_7	100.0||99.64||99.48||98.2||97.09||95.27||93.76||92.49||91.86||86.17
Bacillus_anthracis_Ames_16_1	Bacillus_anthracis_Sterne_16_1||Bacillus_cereus_03BB102_16_1||Bacillus_thuringiensis_sv_konkukian_97-27_19_1||Bacillus_cereus_E33L_17_1||Bacillus_cereus_ATCC_10987_21_1||Bacillus_cereus_Q1_18_1||Bacillus_thuringiensis_BMB171_15_1||Bacillus_cereus_G9842_16_1||Bacillus_cereus_B4264_18_1	100.0||99.64||99.48||98.2||97.09||95.27||93.76||92.49||91.86
Bacillus_anthracis_Ames_16_2	Bacillus_anthracis_Sterne_16_2||Bacillus_cereus_03BB102_16_2||Bacillus_thuringiensis_sv_konkukian_97-27_19_2||Bacillus_cereus_E33L_17_2||Bacillus_cereus_E33L_17_2||Bacillus_cereus_ATCC_10987_21_2||Bacillus_cereus_ATCC_10987_21_2||Bacillus_cereus_Q1_18_2||Bacillus_cereus_Q1_18_2||Bacillus_cereus_B4264_18_2||Bacillus_cereus_G9842_16_2||Bacillus_thuringiensis_BMB171_15_2||Bacillus_cereus_G9842_16_2|…	100.0||99.64||99.48||98.39||98.2||97.48||97.09||96.96||95.27||94.76||94.54||93.76||92.49||91.86
Bacillus_anthracis_Ames_16_3	Bacillus_anthracis_Sterne_16_3||Bacillus_cereus_03BB102_16_3||Bacillus_thuringiensis_sv_konkukian_97-27_19_3||Bacillus_cereus_E33L_17_3||Bacillus_cereus_ATCC_10987_21_3||Bacillus_cereus_Q1_18_3||Bacillus_cereus_B4264_18_3||Bacillus_cereus_G9842_16_3||Bacillus_thuringiensis_BMB171_15_3	100.0||99.64||99.48||98.39||97.48||96.96||94.76||94.54||93.76
Bacillus_anthracis_Ames_16_4	Bacillus_anthracis_Sterne_16_4||Bacillus_cereus_03BB102_16_4||Bacillus_thuringiensis_sv_konkukian_97-27_19_4||Bacillus_cereus_E33L_17_4||Bacillus_cereus_ATCC_10987_21_4||Bacillus_cereus_Q1_18_4||Bacillus_cereus_B4264_18_4||Bacillus_cereus_G9842_16_4||Bacillus_thuringiensis_BMB171_15_4	100.0||99.64||99.48||98.39||97.48||96.96||94.76||94.54||93.76
Bacillus_anthracis_Ames_16_5	Bacillus_anthracis_Sterne_16_5||Bacillus_cereus_03BB102_16_5||Bacillus_thuringiensis_sv_konkukian_97-27_19_5||Bacillus_cereus_E33L_17_5||Bacillus_cereus_ATCC_10987_21_5||Bacillus_cereus_Q1_18_5||Bacillus_cereus_B4264_18_5||Bacillus_cereus_G9842_16_5||Bacillus_thuringiensis_BMB171_15_5	100.0||99.64||99.48||98.39||97.48||96.96||94.76||94.54||93.76
Bacillus_anthracis_Ames_16_6	Bacillus_anthracis_Sterne_16_6||Bacillus_anthracis_Sterne_16_6||Bacillus_cereus_03BB102_16_6||Bacillus_thuringiensis_sv_konkukian_97-27_19_6||Bacillus_thuringiensis_sv_konkukian_97-27_19_6||Bacillus_cereus_E33L_17_6||Bacillus_cereus_ATCC_10987_21_6||Bacillus_cereus_Q1_18_6||Bacillus_cereus_03BB102_16_6||Bacillus_cereus_E33L_17_6||Bacillus_cereus_B4264_18_6||Bacillus_cereus_G9842_16_6||Bacillus_ce…	100.0||100.0||99.64||99.48||98.87||98.39||97.48||96.96||96.05||94.98||94.76||94.54||94.26||93.76||91.98||91.43
Bacillus_anthracis_Ames_16_7	Bacillus_anthracis_Sterne_16_7||Bacillus_thuringiensis_sv_konkukian_97-27_19_7||Bacillus_cereus_Q1_18_7||Bacillus_cereus_03BB102_16_7||Bacillus_cereus_E33L_17_7||Bacillus_cereus_ATCC_10987_21_7||Bacillus_cereus_B4264_18_7||Bacillus_cereus_B4264_18_8||Bacillus_cereus_G9842_16_7	100.0||98.87||96.96||96.05||94.98||94.26||91.98||91.98||91.43
Bacillus_anthracis_Ames_16_8	-
Bacillus_anthracis_Ames_17_0	Bacillus_cereus_AH820_17_10||Bacillus_anthracis_Sterne_17_0||Bacillus_thuringiensis_sv_konkukian_97-27_20_0||Bacillus_cereus_E33L_18_0||Bacillus_cereus_Q1_19_0||Bacillus_cereus_ATCC_10987_22_0||Bacillus_cereus_B4264_19_0	99.82||99.56||97.83||96.72||95.76||93.84||78.53
Bacillus_anthracis_Ames_17_1	Bacillus_cereus_AH820_17_11||Bacillus_anthracis_Sterne_17_1||Bacillus_thuringiensis_sv_konkukian_97-27_20_1||Bacillus_cereus_E33L_18_1||Bacillus_cereus_Q1_19_1||Bacillus_cereus_ATCC_10987_22_1||Bacillus_cereus_03BB102_17_0||Bacillus_cereus_G9842_17_1||Bacillus_cereus_B4264_19_1||Bacillus_thuringiensis_BMB171_16_2||Bacillus_cereus_B4264_19_1	99.82||99.56||97.83||96.72||95.76||93.84||86.08||84.33||83.63||83.55||78.53
Bacillus_anthracis_Ames_17_2	Bacillus_cereus_AH820_17_12||Bacillus_cereus_AH820_17_13||Bacillus_anthracis_Sterne_17_2||Bacillus_thuringiensis_sv_konkukian_97-27_20_2||Bacillus_cereus_E33L_18_2||Bacillus_cereus_Q1_19_2||Bacillus_cereus_ATCC_10987_22_2||Bacillus_cereus_03BB102_17_1||Bacillus_cereus_G9842_17_2||Bacillus_cereus_B4264_19_2||Bacillus_thuringiensis_BMB171_16_3	99.82||99.82||99.56||97.83||96.72||95.76||93.84||86.08||84.33||83.63||83.55
Bacillus_anthracis_Ames_17_3	Bacillus_anthracis_Sterne_17_3||Bacillus_thuringiensis_sv_konkukian_97-27_20_3||Bacillus_thuringiensis_sv_konkukian_97-27_20_3||Bacillus_cereus_E33L_18_3||Bacillus_cereus_E33L_18_3||Bacillus_cereus_Q1_19_3||Bacillus_cereus_Q1_19_3||Bacillus_cereus_ATCC_10987_22_3||Bacillus_cereus_ATCC_10987_22_3||Bacillus_cereus_03BB102_17_2||Bacillus_thuringiensis_BMB171_16_3||Bacillus_cereus_B4264_19_3||Bacillu…	99.56||98.44||97.83||96.72||96.21||95.76||94.59||94.09||93.84||93.06||90.85||90.8||90.69||90.61||89.31||89.07||86.19||86.08||85.8||85.33||84.63||84.34||84.33||83.77||83.63||83.55||81.72||80.93
Bacillus_anthracis_Ames_17_4	Bacillus_anthracis_Sterne_17_4||Bacillus_thuringiensis_sv_konkukian_97-27_20_4||Bacillus_cereus_E33L_18_4||Bacillus_cereus_Q1_19_4||Bacillus_cereus_ATCC_10987_22_4||Bacillus_cereus_03BB102_17_3||Bacillus_thuringiensis_BMB171_16_4||Bacillus_cereus_B4264_19_4||Bacillus_cereus_G9842_17_4	99.56||98.44||96.21||94.59||94.09||93.06||90.85||90.8||89.31
Bacillus_anthracis_Ames_17_5	Bacillus_anthracis_Sterne_17_5||Bacillus_thuringiensis_sv_konkukian_97-27_20_5||Bacillus_cereus_03BB102_17_4||Bacillus_cereus_E33L_18_5||Bacillus_cereus_Q1_19_5||Bacillus_cereus_ATCC_10987_22_5||Bacillus_cereus_03BB102_17_4||Bacillus_cereus_B4264_19_5||Bacillus_thuringiensis_BMB171_16_5||Bacillus_cereus_G9842_17_5||Bacillus_thuringiensis_BMB171_16_5||Bacillus_cereus_B4264_19_5||Bacillus_cereus_G9…	99.56||98.44||96.25||96.21||94.59||94.09||93.06||91.01||91.0||90.89||90.85||90.8||89.31
Bacillus_anthracis_Ames_17_6	Bacillus_anthracis_Sterne_17_6||Bacillus_thuringiensis_sv_konkukian_97-27_20_6||Bacillus_cereus_03BB102_17_5||Bacillus_cereus_E33L_18_6||Bacillus_cereus_Q1_19_6||Bacillus_cereus_ATCC_10987_22_6||Bacillus_cereus_B4264_19_6||Bacillus_thuringiensis_BMB171_16_6||Bacillus_cereus_G9842_17_6	99.56||98.44||96.25||96.21||94.59||94.09||91.01||91.0||90.89
Bacillus_anthracis_Ames_17_7	Bacillus_anthracis_Sterne_17_7||Bacillus_thuringiensis_sv_konkukian_97-27_20_7||Bacillus_cereus_03BB102_17_6||Bacillus_cereus_E33L_18_7||Bacillus_cereus_Q1_19_7||Bacillus_cereus_ATCC_10987_22_7||Bacillus_cereus_B4264_19_7||Bacillus_thuringiensis_BMB171_16_7||Bacillus_cereus_G9842_17_7	99.56||98.44||96.25||96.21||94.59||94.09||91.01||91.0||90.89
Bacillus_anthracis_Ames_17_8	Bacillus_anthracis_Sterne_17_8||Bacillus_thuringiensis_sv_konkukian_97-27_20_8||Bacillus_cereus_03BB102_17_7||Bacillus_cereus_E33L_18_8||Bacillus_cereus_Q1_19_8||Bacillus_cereus_ATCC_10987_22_8||Bacillus_cereus_B4264_19_8||Bacillus_thuringiensis_BMB171_16_8||Bacillus_cereus_G9842_17_8	99.56||98.44||96.25||96.21||94.59||94.09||91.01||91.0||90.89
Bacillus_anthracis_Ames_17_9	Bacillus_anthracis_Sterne_17_9||Bacillus_thuringiensis_sv_konkukian_97-27_20_9||Bacillus_cereus_03BB102_17_8||Bacillus_cereus_E33L_18_9||Bacillus_cereus_Q1_19_9||Bacillus_cereus_ATCC_10987_22_9||Bacillus_cereus_B4264_19_9||Bacillus_thuringiensis_BMB171_16_9||Bacillus_cereus_G9842_17_9	99.56||98.44||96.25||96.21||94.59||94.09||91.01||91.0||90.89
Bacillus_anthracis_Ames_17_10	Bacillus_anthracis_Sterne_17_10||Bacillus_thuringiensis_sv_konkukian_97-27_20_10||Bacillus_cereus_03BB102_17_9||Bacillus_cereus_E33L_18_10||Bacillus_cereus_Q1_19_10||Bacillus_cereus_ATCC_10987_22_10||Bacillus_cereus_B4264_19_10||Bacillus_thuringiensis_BMB171_16_10||Bacillus_cereus_G9842_17_10	99.56||98.44||96.25||96.21||94.59||94.09||91.01||91.0||90.89
Bacillus_anthracis_Ames_17_11	Bacillus_anthracis_CDC_684_55_5||Bacillus_anthracis_Sterne_17_11||Bacillus_thuringiensis_sv_konkukian_97-27_20_11||Bacillus_cereus_03BB102_17_10||Bacillus_cereus_E33L_18_11||Bacillus_cereus_Q1_19_11||Bacillus_cereus_ATCC_10987_22_11||Bacillus_cereus_B4264_19_11||Bacillus_thuringiensis_BMB171_16_11||Bacillus_cereus_G9842_17_11	99.66||99.56||98.44||96.25||96.21||94.59||94.09||91.01||91.0||90.89
Bacillus_anthracis_Ames_17_12	Bacillus_anthracis_CDC_684_55_6||Bacillus_anthracis_Sterne_17_12||Bacillus_thuringiensis_sv_konkukian_97-27_20_12||Bacillus_cereus_03BB102_17_11||Bacillus_cereus_E33L_18_12||Bacillus_cereus_Q1_19_12||Bacillus_cereus_ATCC_10987_22_12||Bacillus_cereus_B4264_19_12||Bacillus_thuringiensis_BMB171_16_12||Bacillus_cereus_G9842_17_12||Bacillus_anthracis_CDC_684_55_4	99.66||99.56||98.44||96.25||96.21||94.59||94.09||91.01||91.0||90.89||87.88
Bacillus_anthracis_Ames_17_13	Bacillus_anthracis_CDC_684_55_7||Bacillus_anthracis_Sterne_17_13||Bacillus_thuringiensis_sv_konkukian_97-27_20_13||Bacillus_cereus_03BB102_17_12||Bacillus_cereus_E33L_18_13||Bacillus_cereus_Q1_19_13||Bacillus_cereus_ATCC_10987_22_13||Bacillus_cereus_B4264_19_13||Bacillus_thuringiensis_BMB171_16_13||Bacillus_cereus_G9842_17_13	99.66||99.56||98.44||96.25||96.21||94.59||94.09||91.01||91.0||90.89
Bacillus_anthracis_Ames_17_14	-
Bacillus_anthracis_Ames_32_0	Bacillus_anthracis_Sterne_33_0||Bacillus_thuringiensis_sv_konkukian_97-27_36_1||Bacillus_cereus_AH820_33_10||Bacillus_cereus_E33L_34_0||Bacillus_cereus_03BB102_33_0||Bacillus_cereus_Q1_31_0||Bacillus_cereus_ATCC_10987_36_1||Bacillus_cereus_B4264_36_0||Bacillus_cereus_ATCC_14579_37_15||Bacillus_thuringiensis_BMB171_33_0||Bacillus_cereus_G9842_34_0||Bacillus_cereus_cytotoxis_NVH_391-98_27_0	100.0||99.64||99.13||98.74||97.68||95.15||94.36||91.48||91.48||91.45||91.07||83.67
Bacillus_anthracis_Ames_32_1	Bacillus_anthracis_Sterne_33_1||Bacillus_thuringiensis_sv_konkukian_97-27_36_2||Bacillus_cereus_AH820_33_11||Bacillus_cereus_E33L_34_1||Bacillus_cereus_03BB102_33_1||Bacillus_cereus_Q1_31_1||Bacillus_cereus_ATCC_10987_36_2||Bacillus_cereus_B4264_36_1||Bacillus_cereus_ATCC_14579_37_16||Bacillus_thuringiensis_BMB171_33_1||Bacillus_cereus_G9842_34_1||Bacillus_cereus_cytotoxis_NVH_391-98_27_1	100.0||99.64||99.13||98.74||97.68||95.15||94.36||91.48||91.48||91.45||91.07||83.67
Bacillus_anthracis_Ames_32_2	Bacillus_anthracis_Sterne_33_2||Bacillus_thuringiensis_sv_konkukian_97-27_36_3||Bacillus_cereus_AH820_33_12||Bacillus_cereus_E33L_34_2||Bacillus_cereus_03BB102_33_2||Bacillus_cereus_Q1_31_2||Bacillus_cereus_ATCC_10987_36_3||Bacillus_cereus_B4264_36_2||Bacillus_cereus_ATCC_14579_37_17||Bacillus_thuringiensis_BMB171_33_2||Bacillus_cereus_G9842_34_2||Bacillus_cereus_cytotoxis_NVH_391-98_27_2||Bacill…	100.0||99.64||99.13||98.74||97.68||95.15||94.36||91.48||91.48||91.45||91.07||83.67||83.67
Bacillus_anthracis_Ames_32_3	Bacillus_anthracis_Sterne_33_3||Bacillus_thuringiensis_sv_konkukian_97-27_36_4||Bacillus_cereus_AH820_33_13||Bacillus_cereus_E33L_34_3||Bacillus_cereus_03BB102_33_3||Bacillus_cereus_Q1_31_3||Bacillus_cereus_ATCC_10987_36_5||Bacillus_cereus_Q1_31_3||Bacillus_cereus_ATCC_10987_36_4||Bacillus_cereus_B4264_36_3||Bacillus_cereus_ATCC_14579_37_18||Bacillus_thuringiensis_BMB171_33_3||Bacillus_cereus_G98…	100.0||99.64||99.13||98.74||97.68||95.69||95.56||95.15||94.36||91.48||91.48||91.45||91.07||90.84||90.84||90.64||90.5||78.6
Bacillus_anthracis_Ames_32_4	Bacillus_anthracis_Sterne_33_4||Bacillus_thuringiensis_sv_konkukian_97-27_36_5||Bacillus_cereus_AH820_33_14||Bacillus_cereus_E33L_34_4||Bacillus_cereus_03BB102_33_4||Bacillus_cereus_Q1_31_4||Bacillus_cereus_ATCC_10987_36_6||Bacillus_thuringiensis_BMB171_33_4||Bacillus_cereus_ATCC_14579_37_19||Bacillus_cereus_B4264_36_4||Bacillus_cereus_G9842_34_4||Bacillus_cereus_cytotoxis_NVH_391-98_27_6||Bacill…	100.0||99.64||99.13||98.74||97.68||95.69||95.56||90.84||90.84||90.64||90.5||79.38||78.6
Bacillus_anthracis_Ames_32_5	Bacillus_anthracis_Sterne_33_5||Bacillus_thuringiensis_sv_konkukian_97-27_36_6||Bacillus_cereus_AH820_33_15||Bacillus_cereus_E33L_34_5||Bacillus_cereus_03BB102_33_5||Bacillus_cereus_Q1_31_5||Bacillus_cereus_ATCC_10987_36_7||Bacillus_thuringiensis_BMB171_33_5||Bacillus_cereus_ATCC_14579_37_20||Bacillus_cereus_B4264_36_5||Bacillus_cereus_G9842_34_5||Bacillus_cereus_cytotoxis_NVH_391-98_27_7	100.0||99.64||99.13||98.74||97.68||95.69||95.56||90.84||90.84||90.64||90.5||79.38
Bacillus_anthracis_Ames_32_6	Bacillus_anthracis_Sterne_33_6||Bacillus_thuringiensis_sv_konkukian_97-27_36_7||Bacillus_cereus_AH820_33_16||Bacillus_cereus_E33L_34_6||Bacillus_cereus_03BB102_33_6||Bacillus_cereus_Q1_31_6||Bacillus_cereus_ATCC_10987_36_8||Bacillus_thuringiensis_BMB171_33_6||Bacillus_cereus_ATCC_14579_37_21||Bacillus_cereus_B4264_36_6||Bacillus_cereus_G9842_34_6||Bacillus_cereus_cytotoxis_NVH_391-98_27_8	100.0||99.64||99.13||98.74||97.68||95.69||95.56||90.84||90.84||90.64||90.5||79.38
Bacillus_anthracis_Ames_32_7	Bacillus_anthracis_Sterne_33_7||Bacillus_thuringiensis_sv_konkukian_97-27_36_8||Bacillus_cereus_AH820_33_17||Bacillus_cereus_E33L_34_7||Bacillus_cereus_03BB102_33_7||Bacillus_cereus_Q1_31_7||Bacillus_cereus_ATCC_10987_36_9||Bacillus_thuringiensis_BMB171_33_7||Bacillus_cereus_ATCC_14579_37_22||Bacillus_cereus_B4264_36_7||Bacillus_cereus_G9842_34_7||Bacillus_cereus_cytotoxis_NVH_391-98_27_9	100.0||99.64||99.13||98.74||97.68||95.69||95.56||90.84||90.84||90.64||90.5||79.38
Bacillus_anthracis_Ames_32_8	Bacillus_anthracis_Sterne_33_8||Bacillus_thuringiensis_sv_konkukian_97-27_36_9||Bacillus_cereus_AH820_33_18||Bacillus_cereus_E33L_34_8||Bacillus_cereus_03BB102_33_8||Bacillus_cereus_Q1_31_8||Bacillus_cereus_ATCC_10987_36_10||Bacillus_thuringiensis_BMB171_33_8||Bacillus_cereus_ATCC_14579_37_23||Bacillus_cereus_B4264_36_8||Bacillus_cereus_G9842_34_8||Bacillus_cereus_cytotoxis_NVH_391-98_27_10	100.0||99.64||99.13||98.74||97.68||95.69||95.56||90.84||90.84||90.64||90.5||79.38
Bacillus_anthracis_Ames_32_9	Bacillus_anthracis_Sterne_33_9||Bacillus_thuringiensis_sv_konkukian_97-27_36_10||Bacillus_thuringiensis_sv_konkukian_97-27_36_11||Bacillus_cereus_AH820_33_19||Bacillus_cereus_E33L_34_9||Bacillus_thuringiensis_sv_konkukian_97-27_36_13||Bacillus_cereus_03BB102_33_9||Bacillus_cereus_Q1_31_9||Bacillus_cereus_ATCC_10987_36_11||Bacillus_thuringiensis_BMB171_33_9||Bacillus_cereus_ATCC_14579_37_24||Bacil…	100.0||99.64||99.64||99.13||98.74||98.52||97.68||95.69||95.56||90.84||90.84||90.64||90.5||79.38
Bacillus_anthracis_Ames_32_10	Bacillus_anthracis_Sterne_33_10||Bacillus_cereus_AH820_33_20||Bacillus_thuringiensis_sv_konkukian_97-27_36_14||Bacillus_cereus_03BB102_33_9||Bacillus_cereus_E33L_34_9||Bacillus_cereus_Q1_31_9||Bacillus_cereus_ATCC_10987_36_11||Bacillus_cereus_ATCC_14579_37_25||Bacillus_thuringiensis_BMB171_33_9||Bacillus_cereus_G9842_34_9||Bacillus_cereus_B4264_36_9	100.0||99.13||98.52||97.89||97.61||93.46||93.19||89.02||87.01||86.82||86.7
Bacillus_anthracis_Ames_32_11	Bacillus_anthracis_Sterne_33_11||Bacillus_cereus_E33L_34_11||Bacillus_cereus_AH820_33_21||Bacillus_thuringiensis_sv_konkukian_97-27_36_15||Bacillus_cereus_03BB102_33_10||Bacillus_cereus_E33L_34_10||Bacillus_cereus_E33L_34_11||Bacillus_cereus_Q1_31_10||Bacillus_cereus_Q1_31_11||Bacillus_cereus_ATCC_10987_36_12||Bacillus_cereus_B4264_36_11||Bacillus_cereus_Q1_31_11||Bacillus_thuringiensis_BMB171_33…	100.0||99.15||99.13||98.52||97.89||97.61||97.61||93.46||93.46||93.19||92.96||92.45||90.32||90.19||89.02||87.01||86.82||86.7
Bacillus_anthracis_Ames_32_12	Bacillus_anthracis_Sterne_33_12||Bacillus_cereus_E33L_34_12||Bacillus_cereus_AH820_33_22||Bacillus_thuringiensis_sv_konkukian_97-27_36_16||Bacillus_cereus_03BB102_33_11||Bacillus_cereus_ATCC_10987_36_13||Bacillus_cereus_B4264_36_12||Bacillus_cereus_G9842_34_11||Bacillus_cereus_Q1_31_12||Bacillus_thuringiensis_BMB171_33_12||Bacillus_cereus_ATCC_14579_37_28	100.0||99.15||99.13||98.52||97.89||93.19||92.96||92.61||92.45||90.32||90.19
Bacillus_anthracis_Ames_32_13	Bacillus_anthracis_Sterne_33_13||Bacillus_cereus_E33L_34_13||Bacillus_cereus_AH820_33_23||Bacillus_thuringiensis_sv_konkukian_97-27_36_17||Bacillus_cereus_03BB102_33_12||Bacillus_cereus_E33L_34_13||Bacillus_cereus_Q1_31_13||Bacillus_cereus_ATCC_10987_36_14||Bacillus_cereus_ATCC_10987_36_14||Bacillus_cereus_B4264_36_13||Bacillus_cereus_G9842_34_12||Bacillus_cereus_Q1_31_13||Bacillus_thuringiensis_…	100.0||99.15||99.13||98.52||97.89||97.84||93.19||93.19||93.08||92.96||92.61||92.45||90.32||90.19||90.17||90.12||90.12
Bacillus_anthracis_Ames_32_14	Bacillus_anthracis_Sterne_33_14||Bacillus_cereus_AH820_33_24||Bacillus_thuringiensis_sv_konkukian_97-27_36_18||Bacillus_cereus_03BB102_33_13||Bacillus_cereus_E33L_34_14||Bacillus_cereus_Q1_31_14||Bacillus_cereus_ATCC_10987_36_15||Bacillus_thuringiensis_BMB171_33_14||Bacillus_cereus_ATCC_14579_37_30||Bacillus_cereus_G9842_34_13||Bacillus_thuringiensis_BMB171_33_14||Bacillus_cereus_B4264_36_14	100.0||99.13||98.52||97.89||97.84||93.19||93.08||90.32||90.19||90.17||90.12||90.12
Bacillus_anthracis_Ames_32_15	Bacillus_anthracis_Sterne_33_15||Bacillus_cereus_AH820_33_25||Bacillus_thuringiensis_sv_konkukian_97-27_36_19||Bacillus_cereus_03BB102_33_14||Bacillus_cereus_E33L_34_15||Bacillus_cereus_Q1_31_15||Bacillus_cereus_ATCC_10987_36_16||Bacillus_thuringiensis_BMB171_33_15||Bacillus_cereus_ATCC_14579_37_31||Bacillus_cereus_G9842_34_14||Bacillus_thuringiensis_BMB171_33_15||Bacillus_cereus_B4264_36_15	100.0||99.13||98.52||97.89||97.84||93.19||93.08||90.32||90.19||90.17||90.12||90.12
Bacillus_anthracis_Ames_32_16	Bacillus_anthracis_Sterne_33_16||Bacillus_cereus_AH820_33_26||Bacillus_thuringiensis_sv_konkukian_97-27_36_20||Bacillus_cereus_03BB102_33_15||Bacillus_cereus_E33L_34_16||Bacillus_cereus_AH187_40_0||Bacillus_cereus_Q1_31_16||Bacillus_cereus_ATCC_10987_36_17||Bacillus_cereus_G9842_34_15||Bacillus_thuringiensis_BMB171_33_16||Bacillus_cereus_ATCC_14579_37_32||Bacillus_cereus_G9842_34_15||Bacillus_thu…	100.0||99.13||98.52||97.89||97.84||93.53||93.19||93.08||90.83||90.32||90.19||90.17||90.12||90.12
Bacillus_anthracis_Ames_32_17	Bacillus_anthracis_Sterne_33_17||Bacillus_cereus_AH820_33_27||Bacillus_thuringiensis_sv_konkukian_97-27_36_21||Bacillus_cereus_03BB102_33_16||Bacillus_cereus_E33L_34_17||Bacillus_cereus_AH187_40_1||Bacillus_cereus_Q1_31_17||Bacillus_cereus_ATCC_10987_36_18||Bacillus_cereus_G9842_34_16||Bacillus_thuringiensis_BMB171_33_17||Bacillus_thuringiensis_BMB171_33_17||Bacillus_cereus_G9842_34_16||Bacillus_…	100.0||99.13||98.52||97.89||97.84||93.53||93.19||93.08||90.83||90.72||90.32||90.17||90.12||90.12
Bacillus_anthracis_Ames_32_18	Bacillus_anthracis_Sterne_33_18||Bacillus_cereus_AH820_33_28||Bacillus_thuringiensis_sv_konkukian_97-27_36_22||Bacillus_cereus_03BB102_33_17||Bacillus_cereus_E33L_34_18||Bacillus_cereus_AH187_40_2||Bacillus_cereus_Q1_31_18||Bacillus_cereus_ATCC_10987_36_19||Bacillus_cereus_G9842_34_17||Bacillus_thuringiensis_BMB171_33_18||Bacillus_thuringiensis_BMB171_33_18||Bacillus_cereus_G9842_34_17||Bacillus_…	100.0||99.13||98.52||97.89||97.84||93.53||93.19||93.08||90.83||90.72||90.32||90.17||90.12||90.12
Bacillus_anthracis_Ames_32_19	Bacillus_anthracis_Sterne_33_19||Bacillus_cereus_AH820_33_29||Bacillus_thuringiensis_sv_konkukian_97-27_36_23||Bacillus_cereus_03BB102_33_18||Bacillus_cereus_E33L_34_19||Bacillus_cereus_AH187_40_3||Bacillus_cereus_Q1_31_19||Bacillus_cereus_ATCC_10987_36_20||Bacillus_cereus_G9842_34_18||Bacillus_thuringiensis_BMB171_33_19||Bacillus_thuringiensis_BMB171_33_19||Bacillus_cereus_G9842_34_18||Bacillus_…	100.0||99.13||98.52||97.89||97.84||93.53||93.19||93.08||90.83||90.72||90.32||90.17||90.12||90.12
Bacillus_anthracis_Ames_32_20	Bacillus_anthracis_Sterne_33_20||Bacillus_cereus_AH820_33_30||Bacillus_thuringiensis_sv_konkukian_97-27_36_24||Bacillus_cereus_03BB102_33_19||Bacillus_cereus_E33L_34_20||Bacillus_cereus_AH187_40_4||Bacillus_cereus_Q1_31_20||Bacillus_cereus_ATCC_10987_36_21||Bacillus_cereus_G9842_34_19||Bacillus_thuringiensis_BMB171_33_20||Bacillus_cereus_B4264_36_20||Bacillus_thuringiensis_BMB171_33_20||Bacillus_…	100.0||99.13||98.52||97.89||97.84||93.53||93.19||93.08||90.83||90.72||90.64||90.32||90.17||90.12||90.12
Bacillus_anthracis_Ames_32_21	Bacillus_anthracis_Sterne_33_21||Bacillus_cereus_AH820_33_31||Bacillus_thuringiensis_sv_konkukian_97-27_36_25||Bacillus_cereus_03BB102_33_20||Bacillus_cereus_E33L_34_21||Bacillus_cereus_AH187_40_5||Bacillus_cereus_Q1_31_21||Bacillus_cereus_ATCC_10987_36_22||Bacillus_cereus_G9842_34_20||Bacillus_thuringiensis_BMB171_33_21||Bacillus_cereus_B4264_36_21||Bacillus_thuringiensis_BMB171_33_21||Bacillus_…	100.0||99.13||98.52||97.89||97.84||93.53||93.19||93.08||90.83||90.72||90.64||90.32||90.17||90.12||90.12
Bacillus_anthracis_Ames_32_22	Bacillus_anthracis_Sterne_33_22||Bacillus_thuringiensis_sv_konkukian_97-27_36_26||Bacillus_cereus_03BB102_33_21||Bacillus_cereus_E33L_34_22||Bacillus_cereus_AH187_40_5||Bacillus_cereus_Q1_31_22||Bacillus_cereus_ATCC_10987_36_23||Bacillus_cereus_G9842_34_21||Bacillus_thuringiensis_BMB171_33_22||Bacillus_cereus_B4264_36_22||Bacillus_thuringiensis_BMB171_33_22||Bacillus_cereus_G9842_34_21||Bacillus_…	100.0||98.52||97.89||97.84||93.53||93.19||93.08||90.83||90.72||90.64||90.32||90.17||90.12||90.12
Bacillus_anthracis_Ames_32_23	Bacillus_anthracis_Sterne_33_23||Bacillus_thuringiensis_sv_konkukian_97-27_36_27||Bacillus_cereus_03BB102_33_22||Bacillus_cereus_E33L_34_23||Bacillus_cereus_Q1_31_23||Bacillus_cereus_ATCC_10987_36_24||Bacillus_cereus_G9842_34_22||Bacillus_thuringiensis_BMB171_33_23||Bacillus_cereus_B4264_36_23||Bacillus_cereus_G9842_34_22||Bacillus_thuringiensis_BMB171_33_23||Bacillus_cereus_B4264_36_23	100.0||98.52||97.89||97.84||93.19||93.08||90.83||90.72||90.64||90.17||90.12||90.12
Bacillus_anthracis_Ames_32_24	Bacillus_anthracis_Sterne_33_24||Bacillus_thuringiensis_sv_konkukian_97-27_36_28||Bacillus_cereus_03BB102_33_23||Bacillus_cereus_E33L_34_24||Bacillus_cereus_Q1_31_24||Bacillus_cereus_ATCC_10987_36_25||Bacillus_cereus_G9842_34_23||Bacillus_thuringiensis_BMB171_33_24||Bacillus_cereus_B4264_36_24||Bacillus_cereus_G9842_34_23||Bacillus_thuringiensis_BMB171_33_24||Bacillus_cereus_B4264_36_24||Bacillus…	100.0||98.52||97.89||97.84||93.19||93.08||90.83||90.72||90.64||90.17||90.12||90.12||89.88
Bacillus_anthracis_Ames_32_25	Bacillus_anthracis_Sterne_33_25||Bacillus_thuringiensis_sv_konkukian_97-27_36_29||Bacillus_cereus_03BB102_33_24||Bacillus_cereus_E33L_34_25||Bacillus_cereus_Q1_31_25||Bacillus_cereus_ATCC_10987_36_26||Bacillus_cereus_G9842_34_24||Bacillus_thuringiensis_BMB171_33_25||Bacillus_cereus_B4264_36_25||Bacillus_cereus_G9842_34_24||Bacillus_thuringiensis_BMB171_33_25||Bacillus_cereus_B4264_36_25||Bacillus…	100.0||98.52||97.89||97.84||93.19||93.08||90.83||90.72||90.64||90.17||90.12||90.12||89.88
Bacillus_anthracis_Ames_32_26	Bacillus_anthracis_Sterne_33_26||Bacillus_thuringiensis_sv_konkukian_97-27_36_30||Bacillus_cereus_03BB102_33_25||Bacillus_cereus_E33L_34_26||Bacillus_cereus_Q1_31_26||Bacillus_cereus_ATCC_10987_36_27||Bacillus_cereus_G9842_34_25||Bacillus_thuringiensis_BMB171_33_26||Bacillus_cereus_B4264_36_26||Bacillus_cereus_G9842_34_25||Bacillus_thuringiensis_BMB171_33_26||Bacillus_cereus_B4264_36_26||Bacillus…	100.0||98.52||97.89||97.84||93.19||93.08||90.83||90.72||90.64||90.17||90.12||90.12||89.88
Bacillus_anthracis_Ames_32_27	Bacillus_anthracis_Sterne_33_27||Bacillus_thuringiensis_sv_konkukian_97-27_36_31||Bacillus_cereus_03BB102_33_26||Bacillus_cereus_E33L_34_27||Bacillus_cereus_Q1_31_27||Bacillus_cereus_ATCC_10987_36_28||Bacillus_cereus_G9842_34_26||Bacillus_thuringiensis_BMB171_33_27||Bacillus_cereus_B4264_36_27||Bacillus_cereus_G9842_34_26||Bacillus_thuringiensis_BMB171_33_27||Bacillus_cereus_B4264_36_27||Bacillus…	100.0||98.52||97.89||97.84||93.19||93.08||90.83||90.72||90.64||90.17||90.12||90.12||89.88
Bacillus_anthracis_Ames_32_28	Bacillus_anthracis_Sterne_33_28||Bacillus_thuringiensis_sv_konkukian_97-27_36_32||Bacillus_cereus_03BB102_33_27||Bacillus_cereus_E33L_34_28||Bacillus_cereus_Q1_31_28||Bacillus_cereus_ATCC_10987_36_29||Bacillus_cereus_G9842_34_27||Bacillus_thuringiensis_BMB171_33_28||Bacillus_cereus_B4264_36_28||Bacillus_cereus_G9842_34_27||Bacillus_thuringiensis_BMB171_33_28||Bacillus_cereus_B4264_36_28||Bacillus…	100.0||98.52||97.89||97.84||93.19||93.08||90.83||90.72||90.64||90.17||90.12||90.12||89.88
Bacillus_anthracis_Ames_32_29	Bacillus_anthracis_Sterne_33_29||Bacillus_thuringiensis_sv_konkukian_97-27_36_33||Bacillus_cereus_03BB102_33_28||Bacillus_cereus_E33L_34_29||Bacillus_cereus_Q1_31_29||Bacillus_cereus_ATCC_10987_36_30||Bacillus_cereus_G9842_34_28||Bacillus_thuringiensis_BMB171_33_29||Bacillus_cereus_B4264_36_29||Bacillus_cereus_G9842_34_28||Bacillus_weihenstephanensis_KBAB4_61_5	100.0||98.52||97.89||97.84||93.19||93.08||90.83||90.72||90.64||90.17||89.88
Bacillus_anthracis_Ames_32_30	Bacillus_anthracis_Sterne_33_30||Bacillus_thuringiensis_sv_konkukian_97-27_36_34||Bacillus_cereus_03BB102_33_29||Bacillus_cereus_E33L_34_30||Bacillus_thuringiensis_Al_Hakam_37_0||Bacillus_cereus_Q1_31_30||Bacillus_cereus_ATCC_10987_36_31||Bacillus_cereus_G9842_34_29||Bacillus_thuringiensis_BMB171_33_30||Bacillus_cereus_B4264_36_30||Bacillus_weihenstephanensis_KBAB4_61_6	100.0||98.52||97.89||97.84||97.79||93.19||93.08||90.83||90.72||90.64||89.88
Bacillus_anthracis_Ames_32_31	Bacillus_anthracis_Sterne_33_31||Bacillus_thuringiensis_sv_konkukian_97-27_36_35||Bacillus_cereus_03BB102_33_30||Bacillus_cereus_03BB102_33_31||Bacillus_cereus_E33L_34_31||Bacillus_thuringiensis_Al_Hakam_37_1||Bacillus_cereus_Q1_31_31||Bacillus_cereus_ATCC_10987_36_32||Bacillus_cereus_G9842_34_30||Bacillus_cereus_G9842_34_31||Bacillus_thuringiensis_BMB171_33_31||Bacillus_cereus_B4264_36_31	100.0||98.52||97.89||97.89||97.84||97.79||93.19||93.08||90.83||90.83||90.72||90.64
Bacillus_anthracis_Ames_32_32	-
Bacillus_anthracis_Ames_8_0	Bacillus_anthracis_CDC_684_62_0||Bacillus_anthracis_Sterne_9_0||Bacillus_thuringiensis_sv_konkukian_97-27_9_0||Bacillus_cereus_E33L_11_0||Bacillus_cereus_03BB102_9_0||Bacillus_cereus_ATCC_10987_12_0||Bacillus_cereus_Q1_11_0||Bacillus_thuringiensis_BMB171_9_0||Bacillus_cereus_B4264_9_0||Bacillus_cereus_G9842_9_0	99.99||99.98||99.31||98.74||98.63||95.81||95.7||93.14||93.07||92.51
Bacillus_anthracis_Ames_8_1	Bacillus_anthracis_CDC_684_62_1||Bacillus_anthracis_Sterne_9_1||Bacillus_thuringiensis_sv_konkukian_97-27_9_1||Bacillus_cereus_E33L_11_1||Bacillus_cereus_03BB102_9_1||Bacillus_cereus_ATCC_10987_12_1||Bacillus_cereus_Q1_11_1||Bacillus_thuringiensis_BMB171_9_1||Bacillus_cereus_B4264_9_1||Bacillus_cereus_G9842_9_1	99.99||99.98||99.31||98.74||98.63||95.81||95.7||93.14||93.07||92.51
Bacillus_anthracis_Ames_8_2	Bacillus_anthracis_CDC_684_62_2||Bacillus_anthracis_Sterne_9_2||Bacillus_thuringiensis_sv_konkukian_97-27_9_2||Bacillus_cereus_E33L_11_2||Bacillus_cereus_03BB102_9_2||Bacillus_cereus_ATCC_10987_12_2||Bacillus_cereus_Q1_11_2||Bacillus_thuringiensis_BMB171_9_2||Bacillus_cereus_B4264_9_2||Bacillus_cereus_G9842_9_2	99.99||99.98||99.31||98.74||98.63||95.81||95.7||93.14||93.07||92.51
Bacillus_anthracis_Ames_8_3	Bacillus_anthracis_CDC_684_62_3||Bacillus_anthracis_Sterne_9_3||Bacillus_thuringiensis_sv_konkukian_97-27_9_3||Bacillus_cereus_E33L_11_3||Bacillus_cereus_03BB102_9_3||Bacillus_cereus_ATCC_10987_12_3||Bacillus_cereus_Q1_11_3||Bacillus_thuringiensis_BMB171_9_3||Bacillus_cereus_B4264_9_3||Bacillus_cereus_G9842_9_3	99.99||99.98||99.31||98.74||98.63||95.81||95.7||93.14||93.07||92.51
Bacillus_anthracis_Ames_8_4	Bacillus_anthracis_CDC_684_62_4||Bacillus_anthracis_Sterne_9_4||Bacillus_thuringiensis_sv_konkukian_97-27_9_4||Bacillus_cereus_E33L_11_4||Bacillus_cereus_03BB102_9_4||Bacillus_cereus_ATCC_10987_12_4||Bacillus_cereus_Q1_11_4||Bacillus_thuringiensis_BMB171_9_4||Bacillus_cereus_B4264_9_4||Bacillus_cereus_G9842_9_4	99.99||99.98||99.31||98.74||98.63||95.81||95.7||93.14||93.07||92.51
Bacillus_anthracis_Ames_8_5	Bacillus_anthracis_CDC_684_62_5||Bacillus_anthracis_Sterne_9_5||Bacillus_thuringiensis_sv_konkukian_97-27_9_5||Bacillus_cereus_E33L_11_5||Bacillus_cereus_03BB102_9_5||Bacillus_cereus_ATCC_10987_12_5||Bacillus_cereus_Q1_11_5||Bacillus_thuringiensis_BMB171_9_5||Bacillus_cereus_B4264_9_5||Bacillus_cereus_G9842_9_5||Staphylococcus_saprophyticus_saprophyticus_ATCC_15305_32_8	99.99||99.98||99.31||98.74||98.63||95.81||95.7||93.14||93.07||92.51||76.65
Bacillus_anthracis_Ames_8_6	Bacillus_anthracis_CDC_684_62_6||Bacillus_anthracis_Sterne_9_6||Bacillus_thuringiensis_sv_konkukian_97-27_9_6||Bacillus_cereus_E33L_11_6||Bacillus_cereus_03BB102_9_6||Bacillus_cereus_ATCC_10987_12_6||Bacillus_cereus_Q1_11_6||Bacillus_thuringiensis_BMB171_9_6||Bacillus_cereus_B4264_9_6||Bacillus_cereus_G9842_9_6||Staphylococcus_saprophyticus_saprophyticus_ATCC_15305_32_9	99.99||99.98||99.31||98.74||98.63||95.81||95.7||93.14||93.07||92.51||76.65
Bacillus_anthracis_Ames_8_7	Bacillus_anthracis_CDC_684_62_7||Bacillus_anthracis_Sterne_9_7||Bacillus_thuringiensis_sv_konkukian_97-27_9_7||Bacillus_cereus_E33L_11_7||Bacillus_cereus_03BB102_9_7||Bacillus_cereus_ATCC_10987_12_7||Bacillus_cereus_Q1_11_7||Bacillus_thuringiensis_BMB171_9_7||Bacillus_cereus_B4264_9_7||Bacillus_cereus_G9842_9_7	99.99||99.98||99.31||98.74||98.63||95.81||95.7||93.14||93.07||92.51
Bacillus_anthracis_Ames_8_8	Bacillus_anthracis_A0248_11_0||Bacillus_anthracis_Ames_Ancestor_10_0||Bacillus_anthracis_Sterne_9_8||Bacillus_thuringiensis_BMB171_9_8||Bacillus_cereus_B4264_9_8||Bacillus_cereus_G9842_9_8	100.0||100.0||99.98||93.14||93.07||92.51
Bacillus_anthracis_Ames_8_9	Bacillus_anthracis_A0248_11_0||Bacillus_anthracis_Ames_Ancestor_10_0||Bacillus_anthracis_Sterne_9_9||Bacillus_thuringiensis_BMB171_9_9||Bacillus_cereus_B4264_9_9||Bacillus_cereus_G9842_9_9	100.0||100.0||99.98||93.14||93.07||92.51
Bacillus_anthracis_Ames_65_0	Bacillus_anthracis_Sterne_67_0||Bacillus_cereus_03BB102_61_0||Bacillus_cereus_E33L_60_0||Bacillus_thuringiensis_sv_konkukian_97-27_63_0||Bacillus_cereus_Q1_63_0||Bacillus_cereus_ATCC_10987_67_7||Bacillus_cereus_B4264_73_0||Bacillus_cereus_G9842_76_0	100.0||98.0||97.61||96.46||95.96||95.74||94.34||93.35
Bacillus_anthracis_Ames_65_1	Bacillus_anthracis_Sterne_67_1||Bacillus_cereus_03BB102_61_1||Bacillus_cereus_E33L_60_1||Bacillus_thuringiensis_sv_konkukian_97-27_63_1||Bacillus_cereus_Q1_63_1||Bacillus_cereus_ATCC_10987_67_8||Bacillus_cereus_B4264_73_1||Bacillus_cereus_G9842_76_1	100.0||98.0||97.61||96.46||95.96||95.74||94.34||93.35
Bacillus_anthracis_Ames_65_2	Bacillus_anthracis_Sterne_67_2||Bacillus_cereus_03BB102_61_2||Bacillus_cereus_E33L_60_2||Bacillus_thuringiensis_sv_konkukian_97-27_63_2||Bacillus_cereus_Q1_63_2||Bacillus_cereus_ATCC_10987_67_9||Bacillus_cereus_B4264_73_2||Bacillus_cereus_G9842_76_2	100.0||98.0||97.61||96.46||95.96||95.74||94.34||93.35
Bacillus_anthracis_Ames_65_3	Bacillus_anthracis_Sterne_67_3||Bacillus_cereus_03BB102_61_3||Bacillus_cereus_E33L_60_3||Bacillus_thuringiensis_sv_konkukian_97-27_63_3||Bacillus_cereus_Q1_63_3||Bacillus_cereus_ATCC_10987_67_10||Bacillus_cereus_B4264_73_3||Bacillus_cereus_G9842_76_3	100.0||98.0||97.61||96.46||95.96||95.74||94.34||93.35
Bacillus_anthracis_Ames_65_4	Bacillus_anthracis_Sterne_67_4||Bacillus_cereus_03BB102_61_4||Bacillus_cereus_E33L_60_4||Bacillus_thuringiensis_sv_konkukian_97-27_63_4||Bacillus_cereus_Q1_63_4||Bacillus_cereus_ATCC_10987_67_11||Bacillus_cereus_ATCC_10987_67_12||Bacillus_cereus_B4264_73_4||Bacillus_cereus_G9842_76_4	100.0||98.0||97.61||96.46||95.96||95.74||95.74||94.34||93.35
Bacillus_anthracis_Ames_65_5	-
Bacillus_anthracis_Ames_29_0	Bacillus_anthracis_Sterne_29_0||Bacillus_cereus_03BB102_30_0||Bacillus_cereus_E33L_31_0||Bacillus_cereus_Q1_28_0||Bacillus_thuringiensis_sv_konkukian_97-27_32_0||Bacillus_cereus_ATCC_10987_34_0||Bacillus_cereus_B4264_30_0||Bacillus_thuringiensis_BMB171_28_0||Bacillus_cereus_ATCC_14579_32_3||Bacillus_cereus_G9842_28_0	100.0||97.76||96.34||94.82||94.15||92.76||85.71||85.59||85.3||84.38
Bacillus_anthracis_Ames_29_1	Bacillus_anthracis_Sterne_29_1||Bacillus_cereus_03BB102_30_1||Bacillus_cereus_E33L_31_1||Bacillus_cereus_Q1_28_1||Bacillus_thuringiensis_sv_konkukian_97-27_32_1||Bacillus_cereus_ATCC_10987_34_1||Bacillus_cereus_B4264_30_1||Bacillus_thuringiensis_BMB171_28_1||Bacillus_cereus_ATCC_14579_32_4||Bacillus_cereus_G9842_28_1	100.0||97.76||96.34||94.82||94.15||92.76||85.71||85.59||85.3||84.38
Bacillus_anthracis_Ames_29_2	Bacillus_anthracis_Sterne_29_2||Bacillus_cereus_03BB102_30_2||Bacillus_cereus_E33L_31_2||Bacillus_cereus_Q1_28_2||Bacillus_thuringiensis_sv_konkukian_97-27_32_2||Bacillus_cereus_ATCC_10987_34_2||Bacillus_cereus_B4264_30_2||Bacillus_thuringiensis_BMB171_28_2||Bacillus_cereus_ATCC_14579_32_5||Bacillus_cereus_G9842_28_2	100.0||97.76||96.34||94.82||94.15||92.76||85.71||85.59||85.3||84.38
Bacillus_anthracis_Ames_29_3	Bacillus_anthracis_Sterne_29_3||Bacillus_cereus_03BB102_30_3||Bacillus_cereus_E33L_31_3||Bacillus_cereus_Q1_28_3||Bacillus_thuringiensis_sv_konkukian_97-27_32_3||Bacillus_cereus_ATCC_10987_34_2||Bacillus_cereus_B4264_30_2||Bacillus_thuringiensis_BMB171_28_2||Bacillus_cereus_ATCC_14579_32_6||Bacillus_cereus_ATCC_14579_32_7||Bacillus_cereus_G9842_28_3	100.0||97.76||96.34||94.82||94.15||92.76||85.71||85.59||85.3||85.3||84.38
Bacillus_anthracis_Ames_29_4	-
Bacillus_anthracis_Ames_73_0	Bacillus_anthracis_Sterne_75_0||Bacillus_cereus_AH820_71_16||Bacillus_cereus_ATCC_14579_83_15||Bacillus_cereus_G9842_83_0	100.0||98.84||87.03||86.13
Bacillus_anthracis_Ames_73_1	Bacillus_anthracis_Sterne_75_1||Bacillus_cereus_AH820_71_17||Bacillus_cereus_ATCC_14579_83_16||Bacillus_cereus_G9842_83_1||Bacillus_cereus_ATCC_14579_83_16||Bacillus_cereus_G9842_83_1	100.0||98.84||88.94||88.03||87.03||86.13
Bacillus_anthracis_Ames_73_2	Bacillus_anthracis_Sterne_75_2||Bacillus_cereus_AH820_71_18||Bacillus_cereus_AH820_71_19||Bacillus_cereus_ATCC_14579_83_17||Bacillus_cereus_G9842_83_2||Bacillus_cereus_ATCC_14579_83_17||Bacillus_cereus_G9842_83_2||Bacillus_cereus_AH820_71_19	100.0||98.84||98.84||90.71||90.49||88.94||88.03||85.95
Bacillus_anthracis_Ames_73_3	Bacillus_anthracis_Sterne_75_3||Bacillus_cereus_ATCC_14579_83_18||Bacillus_cereus_G9842_83_3||Bacillus_cereus_AH820_71_20	100.0||90.71||90.49||85.95
Bacillus_anthracis_Ames_73_4	Bacillus_anthracis_Sterne_75_4||Bacillus_cereus_03BB102_70_0||Bacillus_thuringiensis_sv_konkukian_97-27_72_0||Bacillus_cereus_E33L_67_0||Bacillus_cereus_ATCC_14579_83_19||Bacillus_cereus_G9842_83_4	100.0||98.3||98.01||96.71||90.71||90.49
Bacillus_anthracis_Ames_73_5	Bacillus_anthracis_Sterne_75_5||Bacillus_cereus_03BB102_70_1||Bacillus_thuringiensis_sv_konkukian_97-27_72_1||Bacillus_cereus_E33L_67_1||Bacillus_cereus_ATCC_14579_83_20||Bacillus_cereus_G9842_83_5	100.0||98.3||98.01||96.71||90.71||90.49
Bacillus_anthracis_Ames_73_6	Bacillus_anthracis_Sterne_75_6||Bacillus_cereus_03BB102_70_2||Bacillus_thuringiensis_sv_konkukian_97-27_72_2||Bacillus_cereus_E33L_67_2||Bacillus_cereus_ATCC_14579_83_21||Bacillus_cereus_G9842_83_6	100.0||98.3||98.01||96.71||90.71||90.49
Bacillus_anthracis_Ames_73_7	Bacillus_anthracis_Sterne_75_7||Bacillus_cereus_03BB102_70_3||Bacillus_thuringiensis_sv_konkukian_97-27_72_3||Bacillus_cereus_E33L_67_3||Bacillus_cereus_ATCC_14579_83_22||Bacillus_cereus_G9842_83_7	100.0||98.3||98.01||96.71||90.71||90.49
Bacillus_anthracis_Ames_73_8	Bacillus_anthracis_Sterne_75_8||Bacillus_cereus_03BB102_70_4||Bacillus_thuringiensis_sv_konkukian_97-27_72_4||Bacillus_cereus_E33L_67_4||Bacillus_cereus_ATCC_14579_83_23||Bacillus_cereus_G9842_83_8	100.0||98.3||98.01||96.71||90.71||90.49
Bacillus_anthracis_Ames_73_9	Bacillus_anthracis_Sterne_75_9||Bacillus_cereus_03BB102_70_5||Bacillus_thuringiensis_sv_konkukian_97-27_72_5||Bacillus_cereus_ATCC_14579_83_24||Bacillus_cereus_G9842_83_9	100.0||98.3||98.01||90.71||90.49
Bacillus_anthracis_Ames_73_10	Bacillus_anthracis_Sterne_75_10||Bacillus_cereus_03BB102_70_6||Bacillus_thuringiensis_sv_konkukian_97-27_72_6||Bacillus_cereus_ATCC_14579_83_25||Bacillus_cereus_G9842_83_10	100.0||98.3||98.01||90.71||90.49
Bacillus_anthracis_Ames_73_11	Bacillus_anthracis_Sterne_75_11||Bacillus_thuringiensis_sv_konkukian_97-27_72_7||Bacillus_cereus_ATCC_10987_75_0||Bacillus_cereus_ATCC_14579_83_26||Bacillus_cereus_G9842_83_11	100.0||98.01||95.65||90.71||90.49
Bacillus_anthracis_Ames_73_12	Bacillus_anthracis_Sterne_75_12||Bacillus_thuringiensis_sv_konkukian_97-27_72_8||Bacillus_cereus_Q1_72_1||Bacillus_cereus_ATCC_10987_75_1||Bacillus_cereus_ATCC_14579_83_27||Bacillus_cereus_G9842_83_12||Listeria_monocytogenes_EGD-e_32_1||Listeria_monocytogenes_08-5923_29_1||Listeria_monocytogenes_08-5578_30_1	100.0||98.01||96.34||95.65||90.71||90.49||74.68||74.5||74.5
Bacillus_anthracis_Ames_73_13	Bacillus_anthracis_Sterne_75_13||Bacillus_thuringiensis_sv_konkukian_97-27_72_9||Bacillus_cereus_Q1_72_2||Bacillus_cereus_ATCC_10987_75_1||Bacillus_cereus_ATCC_14579_83_28||Listeria_monocytogenes_EGD-e_32_1||Listeria_monocytogenes_08-5923_29_1||Listeria_monocytogenes_08-5578_30_1	100.0||98.01||96.34||95.65||90.71||74.68||74.5||74.5
Bacillus_anthracis_Ames_73_14	-
Bacillus_anthracis_Ames_60_0	Bacillus_anthracis_Ames_Ancestor_63_3||Bacillus_anthracis_A0248_61_3||Bacillus_anthracis_Sterne_62_0||Bacillus_anthracis_CDC_684_68_3||Bacillus_cereus_AH820_61_10||Bacillus_thuringiensis_sv_konkukian_97-27_59_0||Bacillus_cereus_03BB102_57_0||Bacillus_cereus_E33L_56_0||Bacillus_cereus_Q1_56_0||Bacillus_cereus_ATCC_10987_62_0||Bacillus_cereus_G9842_71_0||Bacillus_thuringiensis_BMB171_63_0||Bacillus…	100.0||100.0||99.99||99.95||99.6||99.07||98.24||96.53||94.62||93.33||91.11||90.76||90.74||90.72||84.66
Bacillus_anthracis_Ames_60_1	Bacillus_anthracis_Ames_Ancestor_63_4||Bacillus_anthracis_A0248_61_4||Bacillus_anthracis_Sterne_62_1||Bacillus_anthracis_CDC_684_68_4||Bacillus_cereus_AH820_61_11||Bacillus_thuringiensis_sv_konkukian_97-27_59_1||Bacillus_cereus_03BB102_57_1||Bacillus_cereus_E33L_56_1||Bacillus_cereus_Q1_56_1||Bacillus_cereus_ATCC_10987_62_1||Bacillus_cereus_G9842_71_1||Bacillus_thuringiensis_BMB171_63_1||Bacillus…	100.0||100.0||99.99||99.95||99.6||99.07||98.24||96.53||94.62||93.33||91.11||90.76||90.74||90.72||84.66
Bacillus_anthracis_Ames_60_2	Bacillus_anthracis_Ames_Ancestor_63_5||Bacillus_anthracis_A0248_61_5||Bacillus_anthracis_Sterne_62_2||Bacillus_anthracis_CDC_684_68_5||Bacillus_cereus_AH820_61_12||Bacillus_thuringiensis_sv_konkukian_97-27_59_2||Bacillus_cereus_03BB102_57_2||Bacillus_cereus_E33L_56_2||Bacillus_cereus_Q1_56_2||Bacillus_cereus_ATCC_10987_62_2||Bacillus_cereus_G9842_71_2||Bacillus_thuringiensis_BMB171_63_2||Bacillus…	100.0||100.0||99.99||99.95||99.6||99.07||98.24||96.53||94.62||93.33||91.11||90.76||90.74||90.72||79.88
Bacillus_anthracis_Ames_60_3	Bacillus_anthracis_Ames_Ancestor_63_6||Bacillus_anthracis_A0248_61_6||Bacillus_anthracis_Sterne_62_3||Bacillus_anthracis_CDC_684_68_6||Bacillus_cereus_AH820_61_13||Bacillus_thuringiensis_sv_konkukian_97-27_59_3||Bacillus_cereus_03BB102_57_3||Bacillus_cereus_E33L_56_3||Bacillus_cereus_Q1_56_3||Bacillus_cereus_ATCC_10987_62_3||Bacillus_cereus_G9842_71_3||Bacillus_thuringiensis_BMB171_63_3||Bacillus…	100.0||100.0||99.99||99.95||99.6||99.07||98.24||96.53||94.62||93.33||91.11||90.76||90.74||90.72||86.88||79.88
Bacillus_anthracis_Ames_60_4	Bacillus_anthracis_Ames_Ancestor_63_7||Bacillus_anthracis_Sterne_62_4||Bacillus_anthracis_CDC_684_68_7||Bacillus_cereus_AH820_61_14||Bacillus_thuringiensis_sv_konkukian_97-27_59_4||Bacillus_cereus_03BB102_57_4||Bacillus_cereus_E33L_56_4||Bacillus_cereus_Q1_56_4||Bacillus_cereus_ATCC_10987_62_4||Bacillus_cereus_G9842_71_4||Bacillus_thuringiensis_BMB171_63_4||Bacillus_cereus_ATCC_14579_69_19||Bacil…	100.0||99.99||99.95||99.6||99.07||98.24||96.53||94.62||93.33||91.11||90.76||90.74||90.72||86.88||84.37||79.88
Bacillus_anthracis_Ames_60_5	Bacillus_anthracis_Sterne_62_5||Bacillus_cereus_AH820_61_15||Bacillus_thuringiensis_sv_konkukian_97-27_59_5||Bacillus_cereus_03BB102_57_5||Bacillus_cereus_E33L_56_5||Bacillus_cereus_Q1_56_5||Bacillus_cereus_ATCC_10987_62_5||Bacillus_thuringiensis_BMB171_63_5||Bacillus_cereus_ATCC_14579_69_20||Bacillus_cereus_B4264_67_5||Bacillus_thuringiensis_BMB171_63_5||Bacillus_cereus_ATCC_14579_69_20||Bacillu…	99.99||99.6||99.07||98.24||96.53||94.62||93.33||90.76||90.74||90.72||90.19||89.54||89.47||89.32||84.37
Bacillus_anthracis_Ames_60_6	Bacillus_anthracis_Sterne_62_6||Bacillus_cereus_AH820_61_16||Bacillus_thuringiensis_sv_konkukian_97-27_59_6||Bacillus_cereus_03BB102_57_6||Bacillus_cereus_E33L_56_6||Bacillus_cereus_Q1_56_6||Bacillus_cereus_ATCC_10987_62_6||Bacillus_thuringiensis_BMB171_63_6||Bacillus_cereus_ATCC_14579_69_21||Bacillus_cereus_G9842_71_6||Bacillus_cereus_B4264_67_6||Bacillus_weihenstephanensis_KBAB4_86_2	99.99||99.6||99.07||98.24||96.53||94.62||93.33||90.19||89.54||89.47||89.32||84.37
Bacillus_anthracis_Ames_60_7	Bacillus_anthracis_Sterne_62_7||Bacillus_cereus_AH820_61_17||Bacillus_thuringiensis_sv_konkukian_97-27_59_7||Bacillus_cereus_03BB102_57_7||Bacillus_cereus_E33L_56_7||Bacillus_cereus_ATCC_10987_62_7||Bacillus_cereus_Q1_56_7||Bacillus_cereus_ATCC_10987_62_7||Bacillus_thuringiensis_BMB171_63_7||Bacillus_cereus_ATCC_14579_69_22||Bacillus_cereus_G9842_71_7||Bacillus_cereus_B4264_67_7||Bacillus_weihens…	99.99||99.6||99.07||98.24||96.53||95.81||94.62||93.33||90.19||89.54||89.47||89.32||84.37
Bacillus_anthracis_Ames_60_8	Bacillus_anthracis_Sterne_62_8||Bacillus_cereus_AH820_61_18||Bacillus_thuringiensis_sv_konkukian_97-27_59_8||Bacillus_cereus_03BB102_57_8||Bacillus_cereus_E33L_56_8||Bacillus_cereus_ATCC_10987_62_8||Bacillus_cereus_Q1_56_8||Bacillus_thuringiensis_BMB171_63_8||Bacillus_cereus_ATCC_14579_69_23||Bacillus_cereus_G9842_71_8||Bacillus_cereus_B4264_67_8	99.99||99.6||99.07||98.24||96.53||95.81||94.62||90.19||89.54||89.47||89.32
Bacillus_anthracis_Ames_60_9	Bacillus_anthracis_Sterne_62_9||Bacillus_cereus_AH820_61_19||Bacillus_thuringiensis_sv_konkukian_97-27_59_9||Bacillus_cereus_03BB102_57_9||Bacillus_cereus_E33L_56_9||Bacillus_cereus_ATCC_10987_62_9||Bacillus_cereus_Q1_56_9||Bacillus_thuringiensis_BMB171_63_9||Bacillus_cereus_ATCC_14579_69_24||Bacillus_cereus_G9842_71_9||Bacillus_cereus_B4264_67_9	99.99||99.6||99.07||98.24||96.53||95.81||94.62||90.19||89.54||89.47||89.32
Bacillus_anthracis_Ames_60_10	Bacillus_anthracis_Sterne_62_10||Bacillus_cereus_AH820_61_20||Bacillus_thuringiensis_sv_konkukian_97-27_59_10||Bacillus_cereus_E33L_56_10||Bacillus_cereus_03BB102_57_10||Bacillus_cereus_E33L_56_10||Bacillus_cereus_Q1_56_10||Bacillus_cereus_ATCC_10987_62_10||Bacillus_cereus_Q1_56_10||Bacillus_cereus_ATCC_14579_69_25||Bacillus_thuringiensis_BMB171_63_10||Bacillus_cereus_B4264_67_10||Bacillus_cereus…	99.99||99.6||99.07||98.46||98.24||96.53||96.26||95.81||94.62||93.98||92.3||92.26||92.18||90.19||89.54||89.47||89.32
Bacillus_anthracis_Ames_60_11	Bacillus_anthracis_Sterne_62_11||Bacillus_cereus_AH820_61_21||Bacillus_thuringiensis_sv_konkukian_97-27_59_11||Bacillus_cereus_E33L_56_11||Bacillus_cereus_03BB102_57_11||Bacillus_cereus_Q1_56_11||Bacillus_cereus_ATCC_10987_62_11||Bacillus_cereus_ATCC_14579_69_26||Bacillus_thuringiensis_BMB171_63_11||Bacillus_cereus_B4264_67_11||Bacillus_cereus_G9842_71_11||Bacillus_cereus_cytotoxis_NVH_391-98_45_…	99.99||99.6||99.07||98.46||98.24||96.26||95.81||93.98||92.3||92.26||92.18||82.56
Bacillus_anthracis_Ames_60_12	Bacillus_anthracis_Sterne_62_12||Bacillus_cereus_AH820_61_22||Bacillus_thuringiensis_sv_konkukian_97-27_59_12||Bacillus_cereus_E33L_56_12||Bacillus_cereus_03BB102_57_12||Bacillus_cereus_Q1_56_12||Bacillus_cereus_ATCC_10987_62_12||Bacillus_cereus_ATCC_14579_69_27||Bacillus_thuringiensis_BMB171_63_12||Bacillus_cereus_B4264_67_12||Bacillus_cereus_G9842_71_12||Bacillus_cereus_cytotoxis_NVH_391-98_45_…	99.99||99.6||99.07||98.46||98.24||96.26||95.81||93.98||92.3||92.26||92.18||82.56
Bacillus_anthracis_Ames_60_13	Bacillus_anthracis_Sterne_62_13||Bacillus_cereus_AH820_61_23||Bacillus_thuringiensis_sv_konkukian_97-27_59_13||Bacillus_cereus_E33L_56_13||Bacillus_cereus_03BB102_57_13||Bacillus_cereus_Q1_56_13||Bacillus_cereus_ATCC_10987_62_13||Bacillus_cereus_ATCC_14579_69_28||Bacillus_thuringiensis_BMB171_63_13||Bacillus_cereus_B4264_67_13||Bacillus_cereus_G9842_71_13||Bacillus_cereus_cytotoxis_NVH_391-98_45_…	99.99||99.6||99.07||98.46||98.24||96.26||95.81||93.98||92.3||92.26||92.18||82.56
Bacillus_anthracis_Ames_60_14	Bacillus_anthracis_Sterne_62_14||Bacillus_cereus_AH820_61_24||Bacillus_thuringiensis_sv_konkukian_97-27_59_14||Bacillus_cereus_E33L_56_14||Bacillus_cereus_03BB102_57_14||Bacillus_cereus_Q1_56_14||Bacillus_cereus_ATCC_10987_62_14||Bacillus_cereus_ATCC_14579_69_29||Bacillus_cereus_ATCC_14579_69_30||Bacillus_thuringiensis_BMB171_63_14||Bacillus_cereus_B4264_67_14||Bacillus_cereus_G9842_71_14||Bacill…	99.99||99.6||99.07||98.46||98.24||96.26||95.81||93.98||93.98||92.3||92.26||92.18||82.56
Bacillus_anthracis_Ames_60_15	Bacillus_anthracis_Sterne_62_15||Bacillus_cereus_AH820_61_25||Bacillus_thuringiensis_sv_konkukian_97-27_59_15||Bacillus_cereus_E33L_56_15||Bacillus_cereus_03BB102_57_15||Bacillus_cereus_Q1_56_15||Bacillus_cereus_ATCC_10987_62_15||Bacillus_thuringiensis_BMB171_63_15||Bacillus_cereus_B4264_67_15||Bacillus_cereus_G9842_71_15||Bacillus_cereus_cytotoxis_NVH_391-98_45_17	99.99||99.6||99.07||98.46||98.24||96.26||95.81||92.3||92.26||92.18||82.56
Bacillus_anthracis_Ames_60_16	Bacillus_anthracis_Sterne_62_16||Bacillus_cereus_AH820_61_26||Bacillus_thuringiensis_sv_konkukian_97-27_59_16||Bacillus_cereus_E33L_56_16||Bacillus_cereus_03BB102_57_16||Bacillus_cereus_Q1_56_16||Bacillus_cereus_ATCC_10987_62_16||Bacillus_thuringiensis_BMB171_63_16||Bacillus_thuringiensis_BMB171_63_17||Bacillus_cereus_B4264_67_16||Bacillus_cereus_G9842_71_16||Bacillus_cereus_G9842_71_16||Bacillus…	99.99||99.6||99.07||98.46||98.24||96.26||95.81||92.3||92.3||92.26||92.18||91.18||91.12||91.09
Bacillus_anthracis_Ames_60_17	Bacillus_anthracis_Sterne_62_17||Bacillus_cereus_AH820_61_27||Bacillus_thuringiensis_sv_konkukian_97-27_59_17||Bacillus_cereus_E33L_56_17||Bacillus_cereus_03BB102_57_17||Bacillus_cereus_Q1_56_17||Bacillus_cereus_ATCC_10987_62_17||Bacillus_cereus_G9842_71_17||Bacillus_thuringiensis_BMB171_63_18||Bacillus_cereus_B4264_67_17	99.99||99.6||99.07||98.46||98.24||96.26||95.81||91.18||91.12||91.09
Bacillus_anthracis_Ames_60_18	Bacillus_anthracis_Sterne_62_18||Bacillus_cereus_AH820_61_28||Bacillus_cereus_AH820_61_29||Bacillus_thuringiensis_sv_konkukian_97-27_59_18||Bacillus_cereus_E33L_56_18||Bacillus_cereus_03BB102_57_18||Bacillus_cereus_Q1_56_18||Bacillus_cereus_ATCC_10987_62_18||Bacillus_cereus_G9842_71_18||Bacillus_thuringiensis_BMB171_63_19||Bacillus_cereus_B4264_67_18	99.99||99.6||99.6||99.07||98.46||98.24||96.26||95.81||91.18||91.12||91.09
Bacillus_anthracis_Ames_60_19	Bacillus_anthracis_Sterne_62_19||Bacillus_thuringiensis_sv_konkukian_97-27_59_19||Bacillus_cereus_E33L_56_19||Bacillus_cereus_03BB102_57_19||Bacillus_cereus_Q1_56_19||Bacillus_cereus_ATCC_10987_62_19||Bacillus_cereus_G9842_71_19||Bacillus_thuringiensis_BMB171_63_20||Bacillus_cereus_B4264_67_19	99.99||99.07||98.46||98.24||96.26||95.81||91.18||91.12||91.09
Bacillus_anthracis_Ames_60_20	Bacillus_anthracis_Sterne_62_20||Bacillus_thuringiensis_sv_konkukian_97-27_59_20||Bacillus_cereus_E33L_56_20||Bacillus_cereus_03BB102_57_20||Bacillus_cereus_Q1_56_20||Bacillus_cereus_ATCC_10987_62_20||Bacillus_cereus_G9842_71_20||Bacillus_thuringiensis_BMB171_63_21||Bacillus_cereus_B4264_67_20||Anoxybacillus_flavithermus_WK1_35_11||Staphylococcus_aureus_subsp._aureus_TW20_4_3||Staphylococcus_aure…	99.99||99.07||98.46||98.24||96.26||95.81||91.18||91.12||91.09||75.04||73.58||73.58||73.48||73.4||73.4||73.4||73.4||73.4||73.4||73.4||73.4||73.4||73.4||73.4||73.27||73.27
Bacillus_anthracis_Ames_60_21	Bacillus_anthracis_Sterne_62_21||Bacillus_thuringiensis_sv_konkukian_97-27_59_21||Bacillus_cereus_E33L_56_21||Bacillus_cereus_03BB102_57_21||Bacillus_cereus_Q1_56_21||Bacillus_cereus_ATCC_10987_62_21||Bacillus_cereus_G9842_71_21||Bacillus_thuringiensis_BMB171_63_22||Bacillus_cereus_B4264_67_21||Anoxybacillus_flavithermus_WK1_35_12||Staphylococcus_aureus_subsp._aureus_TW20_4_3||Staphylococcus_aure…	99.99||99.07||98.46||98.24||96.26||95.81||91.18||91.12||91.09||75.04||73.58||73.58||73.48||73.4||73.4||73.4||73.4||73.4||73.4||73.4||73.4||73.4||73.4||73.4||73.27||73.27
Bacillus_anthracis_Ames_60_22	Bacillus_anthracis_Sterne_62_22||Bacillus_thuringiensis_sv_konkukian_97-27_59_22||Bacillus_cereus_E33L_56_22||Bacillus_cereus_03BB102_57_22||Bacillus_cereus_Q1_56_22||Bacillus_cereus_ATCC_10987_62_22||Bacillus_cereus_G9842_71_22||Bacillus_thuringiensis_BMB171_63_23||Bacillus_cereus_B4264_67_22||Anoxybacillus_flavithermus_WK1_35_13	99.99||99.07||98.46||98.24||96.26||95.81||91.18||91.12||91.09||75.04
Bacillus_anthracis_Ames_60_23	Bacillus_anthracis_Sterne_62_23||Bacillus_thuringiensis_sv_konkukian_97-27_59_23||Bacillus_cereus_E33L_56_23||Bacillus_cereus_03BB102_57_23||Bacillus_cereus_Q1_56_23||Bacillus_cereus_ATCC_10987_62_23||Bacillus_cereus_G9842_71_23||Bacillus_thuringiensis_BMB171_63_24||Bacillus_cereus_B4264_67_23||Anoxybacillus_flavithermus_WK1_35_13	99.99||99.07||98.46||98.24||96.26||95.81||91.18||91.12||91.09||75.04
Bacillus_anthracis_Ames_60_24	Bacillus_anthracis_Sterne_62_24||Bacillus_thuringiensis_sv_konkukian_97-27_59_24||Bacillus_cereus_E33L_56_24||Bacillus_cereus_03BB102_57_24||Bacillus_cereus_Q1_56_24||Bacillus_cereus_ATCC_10987_62_24||Bacillus_cereus_G9842_71_24||Bacillus_thuringiensis_BMB171_63_25||Bacillus_cereus_B4264_67_24	99.99||99.07||98.46||98.24||96.26||95.81||91.18||91.12||91.09
Bacillus_anthracis_Ames_60_25	Bacillus_anthracis_Sterne_62_25||Bacillus_thuringiensis_sv_konkukian_97-27_59_25||Bacillus_cereus_E33L_56_25||Bacillus_cereus_03BB102_57_25||Bacillus_cereus_Q1_56_25||Bacillus_cereus_ATCC_10987_62_25||Bacillus_cereus_G9842_71_25||Bacillus_thuringiensis_BMB171_63_26||Bacillus_cereus_B4264_67_25	99.99||99.07||98.46||98.24||96.26||95.81||91.18||91.12||91.09
Bacillus_anthracis_Ames_60_26	Bacillus_anthracis_Sterne_62_26||Bacillus_thuringiensis_sv_konkukian_97-27_59_26||Bacillus_cereus_E33L_56_26||Bacillus_cereus_03BB102_57_26||Bacillus_cereus_Q1_56_26||Bacillus_cereus_ATCC_10987_62_26||Bacillus_cereus_G9842_71_26||Bacillus_thuringiensis_BMB171_63_27||Bacillus_cereus_B4264_67_26	99.99||99.07||98.46||98.24||96.26||95.81||91.18||91.12||91.09
Bacillus_anthracis_Ames_60_27	Bacillus_anthracis_Sterne_62_27||Bacillus_thuringiensis_sv_konkukian_97-27_59_27||Bacillus_cereus_E33L_56_27||Bacillus_cereus_03BB102_57_27||Bacillus_cereus_Q1_56_27||Bacillus_cereus_ATCC_10987_62_27||Bacillus_cereus_G9842_71_27||Bacillus_thuringiensis_BMB171_63_28||Bacillus_cereus_B4264_67_27	99.99||99.07||98.46||98.24||96.26||95.81||91.18||91.12||91.09
Bacillus_anthracis_Ames_60_28	Bacillus_anthracis_Sterne_62_28||Bacillus_thuringiensis_sv_konkukian_97-27_59_28||Bacillus_cereus_E33L_56_28||Bacillus_cereus_03BB102_57_28||Bacillus_cereus_Q1_56_28||Bacillus_cereus_ATCC_10987_62_28||Bacillus_cereus_G9842_71_28||Bacillus_thuringiensis_BMB171_63_29||Bacillus_cereus_B4264_67_28	99.99||99.07||98.46||98.24||96.26||95.81||91.18||91.12||91.09
Bacillus_anthracis_Ames_60_29	Bacillus_anthracis_Sterne_62_29||Bacillus_thuringiensis_sv_konkukian_97-27_59_29||Bacillus_cereus_E33L_56_29||Bacillus_cereus_E33L_56_30||Bacillus_cereus_03BB102_57_29||Bacillus_cereus_Q1_56_29||Bacillus_cereus_ATCC_10987_62_29||Bacillus_cereus_ATCC_10987_62_30||Bacillus_cereus_G9842_71_29||Bacillus_thuringiensis_BMB171_63_30||Bacillus_cereus_B4264_67_29||Bacillus_cereus_B4264_67_30	99.99||99.07||98.46||98.46||98.24||96.26||95.81||95.81||91.18||91.12||91.09||91.09
Bacillus_anthracis_Ames_60_30	-
Bacillus_anthracis_Ames_47_0	Bacillus_anthracis_Sterne_48_0||Bacillus_cereus_AH820_49_12||Bacillus_cereus_03BB102_45_0||Bacillus_thuringiensis_sv_konkukian_97-27_49_14||Bacillus_cereus_E33L_44_0	99.99||98.91||98.79||98.54||97.56
Bacillus_anthracis_Ames_47_1	Bacillus_anthracis_Sterne_48_1||Bacillus_cereus_AH820_49_13||Bacillus_cereus_03BB102_45_1||Bacillus_thuringiensis_sv_konkukian_97-27_49_15||Bacillus_cereus_E33L_44_1	99.99||98.91||98.79||98.54||97.56
Bacillus_anthracis_Ames_47_2	Bacillus_anthracis_Sterne_48_2||Bacillus_cereus_AH820_49_14||Bacillus_cereus_03BB102_45_2||Bacillus_thuringiensis_sv_konkukian_97-27_49_16||Bacillus_cereus_E33L_44_2	99.99||98.91||98.79||98.54||97.56
Bacillus_anthracis_Ames_47_3	Bacillus_anthracis_Sterne_48_3||Bacillus_cereus_AH820_49_15||Bacillus_cereus_03BB102_45_3||Bacillus_thuringiensis_sv_konkukian_97-27_49_17||Bacillus_cereus_E33L_44_3	99.99||98.91||98.79||98.54||97.56
Bacillus_anthracis_Ames_47_4	Bacillus_anthracis_Sterne_48_4||Bacillus_cereus_03BB102_45_4||Bacillus_thuringiensis_sv_konkukian_97-27_49_18||Bacillus_cereus_E33L_44_4	99.99||98.79||98.54||97.56
Bacillus_anthracis_Ames_47_5	Bacillus_anthracis_Sterne_48_5||Bacillus_cereus_03BB102_45_5||Bacillus_thuringiensis_sv_konkukian_97-27_49_19||Bacillus_cereus_E33L_44_5	99.99||98.79||98.54||97.56
Bacillus_anthracis_Ames_47_6	Bacillus_anthracis_Sterne_48_6||Bacillus_cereus_03BB102_45_6||Bacillus_thuringiensis_sv_konkukian_97-27_49_20||Bacillus_cereus_E33L_44_6	99.99||98.79||98.54||97.56
Bacillus_anthracis_Ames_47_7	Bacillus_anthracis_Sterne_48_7||Bacillus_cereus_03BB102_45_6||Bacillus_thuringiensis_sv_konkukian_97-27_49_21||Bacillus_cereus_E33L_44_7||Bacillus_cereus_03BB102_45_10||Bacillus_cereus_ATCC_10987_51_20||Bacillus_cereus_Q1_44_0||Bacillus_cereus_B4264_54_0||Bacillus_cereus_G9842_56_0||Bacillus_thuringiensis_BMB171_50_1||Bacillus_pumilus_SAFR-032_24_3	99.99||98.79||98.54||97.56||93.91||93.84||93.68||93.25||91.93||90.12||77.99
Bacillus_anthracis_Ames_47_8	Bacillus_anthracis_Sterne_48_8||Bacillus_thuringiensis_sv_konkukian_97-27_49_22||Bacillus_cereus_E33L_44_8||Bacillus_cereus_03BB102_45_11||Bacillus_cereus_03BB102_45_12||Bacillus_cereus_ATCC_10987_51_21||Bacillus_cereus_Q1_44_1||Bacillus_cereus_B4264_54_1||Bacillus_cereus_G9842_56_1||Bacillus_thuringiensis_BMB171_50_2||Bacillus_pumilus_SAFR-032_24_4	99.99||98.54||97.56||93.91||93.91||93.84||93.68||93.25||91.93||90.12||77.99
Bacillus_anthracis_Ames_47_9	Bacillus_anthracis_Sterne_48_9||Bacillus_thuringiensis_sv_konkukian_97-27_49_23||Bacillus_cereus_E33L_44_9||Bacillus_cereus_ATCC_10987_51_22||Bacillus_cereus_Q1_44_2||Bacillus_thuringiensis_BMB171_50_2||Bacillus_cereus_B4264_54_2||Bacillus_cereus_G9842_56_2	99.99||98.54||97.56||93.84||93.68||93.67||93.25||91.93
Bacillus_anthracis_Ames_47_10	Bacillus_anthracis_Sterne_48_10||Bacillus_thuringiensis_sv_konkukian_97-27_49_24||Bacillus_cereus_E33L_44_10||Bacillus_cereus_ATCC_10987_51_23||Bacillus_cereus_Q1_44_3||Bacillus_thuringiensis_BMB171_50_3||Bacillus_cereus_B4264_54_3||Bacillus_cereus_G9842_56_2	99.99||98.54||97.56||93.84||93.68||93.67||93.25||91.93
Bacillus_anthracis_Ames_47_11	Bacillus_anthracis_Sterne_48_11||Bacillus_thuringiensis_sv_konkukian_97-27_49_25||Bacillus_cereus_E33L_44_11||Bacillus_cereus_ATCC_10987_51_24||Bacillus_cereus_Q1_44_4||Bacillus_thuringiensis_BMB171_50_4||Bacillus_cereus_B4264_54_4	99.99||98.54||97.56||93.84||93.68||93.67||93.25
Bacillus_anthracis_Ames_47_12	Bacillus_anthracis_Sterne_48_12||Bacillus_thuringiensis_sv_konkukian_97-27_49_26||Bacillus_cereus_E33L_44_12||Bacillus_cereus_ATCC_10987_51_25||Bacillus_cereus_Q1_44_5||Bacillus_thuringiensis_BMB171_50_5||Bacillus_cereus_B4264_54_5	99.99||98.54||97.56||93.84||93.68||93.67||93.25
Bacillus_anthracis_Ames_47_13	Bacillus_anthracis_Sterne_48_13||Bacillus_thuringiensis_sv_konkukian_97-27_49_27||Bacillus_cereus_E33L_44_13||Bacillus_cereus_Q1_44_6||Bacillus_thuringiensis_sv_konkukian_97-27_49_27||Bacillus_cereus_ATCC_10987_51_25||Bacillus_cereus_Q1_44_6||Bacillus_thuringiensis_BMB171_50_6||Bacillus_cereus_ATCC_10987_51_26||Bacillus_cereus_B4264_54_6	99.99||98.54||97.56||95.06||94.93||93.84||93.68||93.67||93.62||93.25
Bacillus_anthracis_Ames_47_14	Bacillus_anthracis_Sterne_48_13||Bacillus_cereus_E33L_44_14||Bacillus_cereus_Q1_44_7||Bacillus_cereus_Q1_44_8||Bacillus_thuringiensis_sv_konkukian_97-27_49_28||Bacillus_thuringiensis_BMB171_50_7||Bacillus_thuringiensis_BMB171_50_8||Bacillus_cereus_ATCC_10987_51_27||Bacillus_cereus_B4264_54_6	99.99||97.56||95.06||95.06||94.93||93.67||93.67||93.62||93.25
Bacillus_anthracis_Ames_25_0	Bacillus_anthracis_Sterne_25_0||Bacillus_thuringiensis_sv_konkukian_97-27_29_0||Bacillus_cereus_03BB102_25_0||Bacillus_cereus_E33L_27_0||Bacillus_cereus_B4264_27_0||Bacillus_cereus_G9842_25_0||Bacillus_thuringiensis_BMB171_25_0||Bacillus_weihenstephanensis_KBAB4_52_0	99.99||99.36||99.18||98.5||90.73||90.44||90.16||84.57
Bacillus_anthracis_Ames_25_1	Bacillus_anthracis_Sterne_25_1||Bacillus_thuringiensis_sv_konkukian_97-27_29_1||Bacillus_cereus_03BB102_25_1||Bacillus_cereus_E33L_27_1||Bacillus_cereus_B4264_27_1||Bacillus_cereus_G9842_25_1||Bacillus_thuringiensis_BMB171_25_1||Bacillus_cereus_G9842_25_1||Bacillus_cereus_B4264_27_1||Bacillus_weihenstephanensis_KBAB4_52_1||Bacillus_weihenstephanensis_KBAB4_52_1	99.99||99.36||99.18||98.5||90.73||90.44||90.16||89.93||89.87||84.57||83.75
Bacillus_anthracis_Ames_25_2	Bacillus_anthracis_Sterne_25_2||Bacillus_thuringiensis_sv_konkukian_97-27_29_2||Bacillus_cereus_03BB102_25_2||Bacillus_cereus_E33L_27_2||Bacillus_thuringiensis_BMB171_25_2||Bacillus_cereus_G9842_25_2||Bacillus_cereus_B4264_27_2||Bacillus_weihenstephanensis_KBAB4_52_2	99.99||99.36||99.18||98.5||90.16||89.93||89.87||83.75
Bacillus_anthracis_Ames_25_3	Bacillus_anthracis_Sterne_25_3||Bacillus_thuringiensis_sv_konkukian_97-27_29_3||Bacillus_cereus_03BB102_25_3||Bacillus_cereus_E33L_27_3||Bacillus_thuringiensis_BMB171_25_3||Bacillus_cereus_G9842_25_3||Bacillus_cereus_B4264_27_3||Bacillus_weihenstephanensis_KBAB4_52_3	99.99||99.36||99.18||98.5||90.16||89.93||89.87||83.75
Bacillus_anthracis_Ames_25_4	Bacillus_anthracis_Sterne_25_4||Bacillus_thuringiensis_sv_konkukian_97-27_29_4||Bacillus_cereus_03BB102_25_4||Bacillus_cereus_E33L_27_4||Bacillus_thuringiensis_BMB171_25_4||Bacillus_cereus_G9842_25_4||Bacillus_cereus_B4264_27_4||Bacillus_weihenstephanensis_KBAB4_52_4	99.99||99.36||99.18||98.5||90.16||89.93||89.87||83.75
Bacillus_anthracis_Ames_25_5	Bacillus_anthracis_Sterne_25_5||Bacillus_thuringiensis_sv_konkukian_97-27_29_5||Bacillus_cereus_03BB102_25_5||Bacillus_cereus_E33L_27_5||Bacillus_thuringiensis_BMB171_25_5||Bacillus_cereus_G9842_25_5||Bacillus_cereus_B4264_27_5||Bacillus_weihenstephanensis_KBAB4_52_5	99.99||99.36||99.18||98.5||90.16||89.93||89.87||83.75
Bacillus_anthracis_Ames_25_6	Bacillus_anthracis_Sterne_25_6||Bacillus_thuringiensis_sv_konkukian_97-27_29_6||Bacillus_cereus_03BB102_25_6||Bacillus_cereus_E33L_27_6||Bacillus_thuringiensis_BMB171_25_6||Bacillus_cereus_G9842_25_6||Bacillus_cereus_B4264_27_6||Bacillus_weihenstephanensis_KBAB4_52_6||Bacillus_weihenstephanensis_KBAB4_52_7	99.99||99.36||99.18||98.5||90.16||89.93||89.87||83.75||83.75
Bacillus_anthracis_Ames_25_7	Bacillus_anthracis_Sterne_25_7||Bacillus_thuringiensis_sv_konkukian_97-27_29_7||Bacillus_cereus_03BB102_25_7||Bacillus_cereus_E33L_27_7||Bacillus_thuringiensis_BMB171_25_7||Bacillus_cereus_G9842_25_7||Bacillus_cereus_B4264_27_7	99.99||99.36||99.18||98.5||90.16||89.93||89.87
Bacillus_anthracis_Sterne_62_0	Bacillus_anthracis_Ames_60_0||Bacillus_anthracis_Ames_Ancestor_63_3||Bacillus_anthracis_CDC_684_68_3||Bacillus_anthracis_A0248_61_3||Bacillus_cereus_AH820_61_10||Bacillus_thuringiensis_sv_konkukian_97-27_59_0||Bacillus_cereus_03BB102_57_0||Bacillus_cereus_E33L_56_0||Bacillus_cereus_Q1_56_0||Bacillus_cereus_ATCC_10987_62_0||Bacillus_cereus_G9842_71_0||Bacillus_thuringiensis_BMB171_63_0||Bacillus_c…	99.99||99.98||99.98||99.97||99.59||99.06||98.23||96.54||94.63||93.35||91.13||90.77||90.76||90.74||84.66
Bacillus_anthracis_Sterne_62_1	Bacillus_anthracis_Ames_60_1||Bacillus_anthracis_Ames_Ancestor_63_4||Bacillus_anthracis_CDC_684_68_4||Bacillus_anthracis_A0248_61_4||Bacillus_cereus_AH820_61_11||Bacillus_thuringiensis_sv_konkukian_97-27_59_1||Bacillus_cereus_03BB102_57_1||Bacillus_cereus_E33L_56_1||Bacillus_cereus_Q1_56_1||Bacillus_cereus_ATCC_10987_62_1||Bacillus_cereus_G9842_71_1||Bacillus_thuringiensis_BMB171_63_1||Bacillus_c…	99.99||99.98||99.98||99.97||99.59||99.06||98.23||96.54||94.63||93.35||91.13||90.77||90.76||90.74||84.66
Bacillus_anthracis_Sterne_62_2	Bacillus_anthracis_Ames_60_2||Bacillus_anthracis_Ames_Ancestor_63_5||Bacillus_anthracis_CDC_684_68_5||Bacillus_anthracis_A0248_61_5||Bacillus_cereus_AH820_61_12||Bacillus_thuringiensis_sv_konkukian_97-27_59_2||Bacillus_cereus_03BB102_57_2||Bacillus_cereus_E33L_56_2||Bacillus_cereus_Q1_56_2||Bacillus_cereus_ATCC_10987_62_2||Bacillus_cereus_G9842_71_2||Bacillus_thuringiensis_BMB171_63_2||Bacillus_c…	99.99||99.98||99.98||99.97||99.59||99.06||98.23||96.54||94.63||93.35||91.13||90.77||90.76||90.74||79.92
Bacillus_anthracis_Sterne_62_3	Bacillus_anthracis_Ames_60_3||Bacillus_anthracis_Ames_Ancestor_63_6||Bacillus_anthracis_CDC_684_68_6||Bacillus_anthracis_A0248_61_6||Bacillus_cereus_AH820_61_13||Bacillus_thuringiensis_sv_konkukian_97-27_59_3||Bacillus_cereus_03BB102_57_3||Bacillus_cereus_E33L_56_3||Bacillus_cereus_Q1_56_3||Bacillus_cereus_ATCC_10987_62_3||Bacillus_cereus_G9842_71_3||Bacillus_thuringiensis_BMB171_63_3||Bacillus_c…	99.99||99.98||99.98||99.97||99.59||99.06||98.23||96.54||94.63||93.35||91.13||90.77||90.76||90.74||86.88||79.92
Bacillus_anthracis_Sterne_62_4	Bacillus_anthracis_Ames_60_4||Bacillus_anthracis_Ames_Ancestor_63_7||Bacillus_anthracis_CDC_684_68_7||Bacillus_cereus_AH820_61_14||Bacillus_thuringiensis_sv_konkukian_97-27_59_4||Bacillus_cereus_03BB102_57_4||Bacillus_cereus_E33L_56_4||Bacillus_cereus_Q1_56_4||Bacillus_cereus_ATCC_10987_62_4||Bacillus_cereus_G9842_71_4||Bacillus_thuringiensis_BMB171_63_4||Bacillus_cereus_ATCC_14579_69_19||Bacillu…	99.99||99.98||99.98||99.59||99.06||98.23||96.54||94.63||93.35||91.13||90.77||90.76||90.74||86.88||84.37||79.92
Bacillus_anthracis_Sterne_62_5	Bacillus_anthracis_Ames_60_5||Bacillus_cereus_AH820_61_15||Bacillus_thuringiensis_sv_konkukian_97-27_59_5||Bacillus_cereus_03BB102_57_5||Bacillus_cereus_E33L_56_5||Bacillus_cereus_Q1_56_5||Bacillus_cereus_ATCC_10987_62_5||Bacillus_thuringiensis_BMB171_63_5||Bacillus_cereus_ATCC_14579_69_20||Bacillus_cereus_B4264_67_5||Bacillus_thuringiensis_BMB171_63_5||Bacillus_cereus_ATCC_14579_69_20||Bacillus_…	99.99||99.59||99.06||98.23||96.54||94.63||93.35||90.77||90.76||90.74||90.19||89.54||89.47||89.32||84.37
Bacillus_anthracis_Sterne_62_6	Bacillus_anthracis_Ames_60_6||Bacillus_cereus_AH820_61_16||Bacillus_thuringiensis_sv_konkukian_97-27_59_6||Bacillus_cereus_03BB102_57_6||Bacillus_cereus_E33L_56_6||Bacillus_cereus_Q1_56_6||Bacillus_cereus_ATCC_10987_62_6||Bacillus_thuringiensis_BMB171_63_6||Bacillus_cereus_ATCC_14579_69_21||Bacillus_cereus_G9842_71_6||Bacillus_cereus_B4264_67_6||Bacillus_weihenstephanensis_KBAB4_86_2	99.99||99.59||99.06||98.23||96.54||94.63||93.35||90.19||89.54||89.47||89.32||84.37
Bacillus_anthracis_Sterne_62_7	Bacillus_anthracis_Ames_60_7||Bacillus_cereus_AH820_61_17||Bacillus_thuringiensis_sv_konkukian_97-27_59_7||Bacillus_cereus_03BB102_57_7||Bacillus_cereus_E33L_56_7||Bacillus_cereus_ATCC_10987_62_7||Bacillus_cereus_Q1_56_7||Bacillus_cereus_ATCC_10987_62_7||Bacillus_thuringiensis_BMB171_63_7||Bacillus_cereus_ATCC_14579_69_22||Bacillus_cereus_G9842_71_7||Bacillus_cereus_B4264_67_7||Bacillus_weihenste…	99.99||99.59||99.06||98.23||96.54||95.8||94.63||93.35||90.19||89.54||89.47||89.32||84.37
Bacillus_anthracis_Sterne_62_8	Bacillus_anthracis_Ames_60_8||Bacillus_cereus_AH820_61_18||Bacillus_thuringiensis_sv_konkukian_97-27_59_8||Bacillus_cereus_03BB102_57_8||Bacillus_cereus_E33L_56_8||Bacillus_cereus_ATCC_10987_62_8||Bacillus_cereus_Q1_56_8||Bacillus_thuringiensis_BMB171_63_8||Bacillus_cereus_ATCC_14579_69_23||Bacillus_cereus_G9842_71_8||Bacillus_cereus_B4264_67_8	99.99||99.59||99.06||98.23||96.54||95.8||94.63||90.19||89.54||89.47||89.32
Bacillus_anthracis_Sterne_62_9	Bacillus_anthracis_Ames_60_9||Bacillus_cereus_AH820_61_19||Bacillus_thuringiensis_sv_konkukian_97-27_59_9||Bacillus_cereus_03BB102_57_9||Bacillus_cereus_E33L_56_9||Bacillus_cereus_ATCC_10987_62_9||Bacillus_cereus_Q1_56_9||Bacillus_thuringiensis_BMB171_63_9||Bacillus_cereus_ATCC_14579_69_24||Bacillus_cereus_G9842_71_9||Bacillus_cereus_B4264_67_9	99.99||99.59||99.06||98.23||96.54||95.8||94.63||90.19||89.54||89.47||89.32
Bacillus_anthracis_Sterne_62_10	Bacillus_anthracis_Ames_60_10||Bacillus_cereus_AH820_61_20||Bacillus_thuringiensis_sv_konkukian_97-27_59_10||Bacillus_cereus_E33L_56_10||Bacillus_cereus_03BB102_57_10||Bacillus_cereus_E33L_56_10||Bacillus_cereus_Q1_56_10||Bacillus_cereus_ATCC_10987_62_10||Bacillus_cereus_Q1_56_10||Bacillus_cereus_ATCC_14579_69_25||Bacillus_thuringiensis_BMB171_63_10||Bacillus_cereus_B4264_67_10||Bacillus_cereus_G…	99.99||99.59||99.06||98.45||98.23||96.54||96.25||95.8||94.63||93.98||92.27||92.23||92.15||90.19||89.54||89.47||89.32
Bacillus_anthracis_Sterne_62_11	Bacillus_anthracis_Ames_60_11||Bacillus_cereus_AH820_61_21||Bacillus_thuringiensis_sv_konkukian_97-27_59_11||Bacillus_cereus_E33L_56_11||Bacillus_cereus_03BB102_57_11||Bacillus_cereus_Q1_56_11||Bacillus_cereus_ATCC_10987_62_11||Bacillus_cereus_ATCC_14579_69_26||Bacillus_thuringiensis_BMB171_63_11||Bacillus_cereus_B4264_67_11||Bacillus_cereus_G9842_71_11||Bacillus_cereus_cytotoxis_NVH_391-98_45_13	99.99||99.59||99.06||98.45||98.23||96.25||95.8||93.98||92.27||92.23||92.15||82.56
Bacillus_anthracis_Sterne_62_12	Bacillus_anthracis_Ames_60_12||Bacillus_cereus_AH820_61_22||Bacillus_thuringiensis_sv_konkukian_97-27_59_12||Bacillus_cereus_E33L_56_12||Bacillus_cereus_03BB102_57_12||Bacillus_cereus_Q1_56_12||Bacillus_cereus_ATCC_10987_62_12||Bacillus_cereus_ATCC_14579_69_27||Bacillus_thuringiensis_BMB171_63_12||Bacillus_cereus_B4264_67_12||Bacillus_cereus_G9842_71_12||Bacillus_cereus_cytotoxis_NVH_391-98_45_14	99.99||99.59||99.06||98.45||98.23||96.25||95.8||93.98||92.27||92.23||92.15||82.56
Bacillus_anthracis_Sterne_62_13	Bacillus_anthracis_Ames_60_13||Bacillus_cereus_AH820_61_23||Bacillus_thuringiensis_sv_konkukian_97-27_59_13||Bacillus_cereus_E33L_56_13||Bacillus_cereus_03BB102_57_13||Bacillus_cereus_Q1_56_13||Bacillus_cereus_ATCC_10987_62_13||Bacillus_cereus_ATCC_14579_69_28||Bacillus_thuringiensis_BMB171_63_13||Bacillus_cereus_B4264_67_13||Bacillus_cereus_G9842_71_13||Bacillus_cereus_cytotoxis_NVH_391-98_45_15	99.99||99.59||99.06||98.45||98.23||96.25||95.8||93.98||92.27||92.23||92.15||82.56
Bacillus_anthracis_Sterne_62_14	Bacillus_anthracis_Ames_60_14||Bacillus_cereus_AH820_61_24||Bacillus_thuringiensis_sv_konkukian_97-27_59_14||Bacillus_cereus_E33L_56_14||Bacillus_cereus_03BB102_57_14||Bacillus_cereus_Q1_56_14||Bacillus_cereus_ATCC_10987_62_14||Bacillus_cereus_ATCC_14579_69_29||Bacillus_cereus_ATCC_14579_69_30||Bacillus_thuringiensis_BMB171_63_14||Bacillus_cereus_B4264_67_14||Bacillus_cereus_G9842_71_14||Bacillus…	99.99||99.59||99.06||98.45||98.23||96.25||95.8||93.98||93.98||92.27||92.23||92.15||82.56
Bacillus_anthracis_Sterne_62_15	Bacillus_anthracis_Ames_60_15||Bacillus_cereus_AH820_61_25||Bacillus_thuringiensis_sv_konkukian_97-27_59_15||Bacillus_cereus_E33L_56_15||Bacillus_cereus_03BB102_57_15||Bacillus_cereus_Q1_56_15||Bacillus_cereus_ATCC_10987_62_15||Bacillus_thuringiensis_BMB171_63_15||Bacillus_cereus_B4264_67_15||Bacillus_cereus_G9842_71_15||Bacillus_cereus_cytotoxis_NVH_391-98_45_17	99.99||99.59||99.06||98.45||98.23||96.25||95.8||92.27||92.23||92.15||82.56
Bacillus_anthracis_Sterne_62_16	Bacillus_anthracis_Ames_60_16||Bacillus_cereus_AH820_61_26||Bacillus_thuringiensis_sv_konkukian_97-27_59_16||Bacillus_cereus_E33L_56_16||Bacillus_cereus_03BB102_57_16||Bacillus_cereus_Q1_56_16||Bacillus_cereus_ATCC_10987_62_16||Bacillus_thuringiensis_BMB171_63_16||Bacillus_thuringiensis_BMB171_63_17||Bacillus_cereus_B4264_67_16||Bacillus_cereus_G9842_71_16||Bacillus_cereus_G9842_71_16||Bacillus_t…	99.99||99.59||99.06||98.45||98.23||96.25||95.8||92.27||92.27||92.23||92.15||91.18||91.12||91.09
Bacillus_anthracis_Sterne_62_17	Bacillus_anthracis_Ames_60_17||Bacillus_cereus_AH820_61_27||Bacillus_thuringiensis_sv_konkukian_97-27_59_17||Bacillus_cereus_E33L_56_17||Bacillus_cereus_03BB102_57_17||Bacillus_cereus_Q1_56_17||Bacillus_cereus_ATCC_10987_62_17||Bacillus_cereus_G9842_71_17||Bacillus_thuringiensis_BMB171_63_18||Bacillus_cereus_B4264_67_17	99.99||99.59||99.06||98.45||98.23||96.25||95.8||91.18||91.12||91.09
Bacillus_anthracis_Sterne_62_18	Bacillus_anthracis_Ames_60_18||Bacillus_cereus_AH820_61_28||Bacillus_cereus_AH820_61_29||Bacillus_thuringiensis_sv_konkukian_97-27_59_18||Bacillus_cereus_E33L_56_18||Bacillus_cereus_03BB102_57_18||Bacillus_cereus_Q1_56_18||Bacillus_cereus_ATCC_10987_62_18||Bacillus_cereus_G9842_71_18||Bacillus_thuringiensis_BMB171_63_19||Bacillus_cereus_B4264_67_18	99.99||99.59||99.59||99.06||98.45||98.23||96.25||95.8||91.18||91.12||91.09
Bacillus_anthracis_Sterne_62_19	Bacillus_anthracis_Ames_60_19||Bacillus_thuringiensis_sv_konkukian_97-27_59_19||Bacillus_cereus_E33L_56_19||Bacillus_cereus_03BB102_57_19||Bacillus_cereus_Q1_56_19||Bacillus_cereus_ATCC_10987_62_19||Bacillus_cereus_G9842_71_19||Bacillus_thuringiensis_BMB171_63_20||Bacillus_cereus_B4264_67_19	99.99||99.06||98.45||98.23||96.25||95.8||91.18||91.12||91.09
Bacillus_anthracis_Sterne_62_20	Bacillus_anthracis_Ames_60_20||Bacillus_thuringiensis_sv_konkukian_97-27_59_20||Bacillus_cereus_E33L_56_20||Bacillus_cereus_03BB102_57_20||Bacillus_cereus_Q1_56_20||Bacillus_cereus_ATCC_10987_62_20||Bacillus_cereus_G9842_71_20||Bacillus_thuringiensis_BMB171_63_21||Bacillus_cereus_B4264_67_20||Anoxybacillus_flavithermus_WK1_35_11||Staphylococcus_aureus_subsp._aureus_TW20_4_3||Staphylococcus_aureus…	99.99||99.06||98.45||98.23||96.25||95.8||91.18||91.12||91.09||75.04||73.58||73.58||73.48||73.4||73.4||73.4||73.4||73.4||73.4||73.4||73.4||73.4||73.4||73.4||73.27||73.27
Bacillus_anthracis_Sterne_62_21	Bacillus_anthracis_Ames_60_21||Bacillus_thuringiensis_sv_konkukian_97-27_59_21||Bacillus_cereus_E33L_56_21||Bacillus_cereus_03BB102_57_21||Bacillus_cereus_Q1_56_21||Bacillus_cereus_ATCC_10987_62_21||Bacillus_cereus_G9842_71_21||Bacillus_thuringiensis_BMB171_63_22||Bacillus_cereus_B4264_67_21||Anoxybacillus_flavithermus_WK1_35_12||Staphylococcus_aureus_subsp._aureus_TW20_4_3||Staphylococcus_aureus…	99.99||99.06||98.45||98.23||96.25||95.8||91.18||91.12||91.09||75.04||73.58||73.58||73.48||73.4||73.4||73.4||73.4||73.4||73.4||73.4||73.4||73.4||73.4||73.4||73.27||73.27
Bacillus_anthracis_Sterne_62_22	Bacillus_anthracis_Ames_60_22||Bacillus_thuringiensis_sv_konkukian_97-27_59_22||Bacillus_cereus_E33L_56_22||Bacillus_cereus_03BB102_57_22||Bacillus_cereus_Q1_56_22||Bacillus_cereus_ATCC_10987_62_22||Bacillus_cereus_G9842_71_22||Bacillus_thuringiensis_BMB171_63_23||Bacillus_cereus_B4264_67_22||Anoxybacillus_flavithermus_WK1_35_13	99.99||99.06||98.45||98.23||96.25||95.8||91.18||91.12||91.09||75.04
Bacillus_anthracis_Sterne_62_23	Bacillus_anthracis_Ames_60_23||Bacillus_thuringiensis_sv_konkukian_97-27_59_23||Bacillus_cereus_E33L_56_23||Bacillus_cereus_03BB102_57_23||Bacillus_cereus_Q1_56_23||Bacillus_cereus_ATCC_10987_62_23||Bacillus_cereus_G9842_71_23||Bacillus_thuringiensis_BMB171_63_24||Bacillus_cereus_B4264_67_23||Anoxybacillus_flavithermus_WK1_35_13	99.99||99.06||98.45||98.23||96.25||95.8||91.18||91.12||91.09||75.04
Bacillus_anthracis_Sterne_62_24	Bacillus_anthracis_Ames_60_24||Bacillus_thuringiensis_sv_konkukian_97-27_59_24||Bacillus_cereus_E33L_56_24||Bacillus_cereus_03BB102_57_24||Bacillus_cereus_Q1_56_24||Bacillus_cereus_ATCC_10987_62_24||Bacillus_cereus_G9842_71_24||Bacillus_thuringiensis_BMB171_63_25||Bacillus_cereus_B4264_67_24	99.99||99.06||98.45||98.23||96.25||95.8||91.18||91.12||91.09
Bacillus_anthracis_Sterne_62_25	Bacillus_anthracis_Ames_60_25||Bacillus_thuringiensis_sv_konkukian_97-27_59_25||Bacillus_cereus_E33L_56_25||Bacillus_cereus_03BB102_57_25||Bacillus_cereus_Q1_56_25||Bacillus_cereus_ATCC_10987_62_25||Bacillus_cereus_G9842_71_25||Bacillus_thuringiensis_BMB171_63_26||Bacillus_cereus_B4264_67_25	99.99||99.06||98.45||98.23||96.25||95.8||91.18||91.12||91.09
Bacillus_anthracis_Sterne_62_26	Bacillus_anthracis_Ames_60_26||Bacillus_thuringiensis_sv_konkukian_97-27_59_26||Bacillus_cereus_E33L_56_26||Bacillus_cereus_03BB102_57_26||Bacillus_cereus_Q1_56_26||Bacillus_cereus_ATCC_10987_62_26||Bacillus_cereus_G9842_71_26||Bacillus_thuringiensis_BMB171_63_27||Bacillus_cereus_B4264_67_26	99.99||99.06||98.45||98.23||96.25||95.8||91.18||91.12||91.09
Bacillus_anthracis_Sterne_62_27	Bacillus_anthracis_Ames_60_27||Bacillus_thuringiensis_sv_konkukian_97-27_59_27||Bacillus_cereus_E33L_56_27||Bacillus_cereus_03BB102_57_27||Bacillus_cereus_Q1_56_27||Bacillus_cereus_ATCC_10987_62_27||Bacillus_cereus_G9842_71_27||Bacillus_thuringiensis_BMB171_63_28||Bacillus_cereus_B4264_67_27	99.99||99.06||98.45||98.23||96.25||95.8||91.18||91.12||91.09
Bacillus_anthracis_Sterne_62_28	Bacillus_anthracis_Ames_60_28||Bacillus_thuringiensis_sv_konkukian_97-27_59_28||Bacillus_cereus_E33L_56_28||Bacillus_cereus_03BB102_57_28||Bacillus_cereus_Q1_56_28||Bacillus_cereus_ATCC_10987_62_28||Bacillus_cereus_G9842_71_28||Bacillus_thuringiensis_BMB171_63_29||Bacillus_cereus_B4264_67_28	99.99||99.06||98.45||98.23||96.25||95.8||91.18||91.12||91.09
Bacillus_anthracis_Sterne_62_29	Bacillus_anthracis_Ames_60_29||Bacillus_thuringiensis_sv_konkukian_97-27_59_29||Bacillus_cereus_E33L_56_29||Bacillus_cereus_E33L_56_30||Bacillus_cereus_03BB102_57_29||Bacillus_cereus_Q1_56_29||Bacillus_cereus_ATCC_10987_62_29||Bacillus_cereus_ATCC_10987_62_30||Bacillus_cereus_G9842_71_29||Bacillus_thuringiensis_BMB171_63_30||Bacillus_cereus_B4264_67_29||Bacillus_cereus_B4264_67_30	99.99||99.06||98.45||98.45||98.23||96.25||95.8||95.8||91.18||91.12||91.09||91.09
Bacillus_anthracis_Sterne_62_30	-
Bacillus_anthracis_Sterne_33_0	Bacillus_anthracis_Ames_32_0||Bacillus_thuringiensis_sv_konkukian_97-27_36_1||Bacillus_cereus_AH820_33_10||Bacillus_cereus_E33L_34_0||Bacillus_cereus_03BB102_33_0||Bacillus_cereus_Q1_31_0||Bacillus_cereus_ATCC_10987_36_1||Bacillus_cereus_B4264_36_0||Bacillus_cereus_ATCC_14579_37_15||Bacillus_thuringiensis_BMB171_33_0||Bacillus_cereus_G9842_34_0||Bacillus_cereus_cytotoxis_NVH_391-98_27_0	100.0||99.64||99.13||98.74||97.68||95.15||94.36||91.48||91.48||91.45||91.07||83.67
Bacillus_anthracis_Sterne_33_1	Bacillus_anthracis_Ames_32_1||Bacillus_thuringiensis_sv_konkukian_97-27_36_2||Bacillus_cereus_AH820_33_11||Bacillus_cereus_E33L_34_1||Bacillus_cereus_03BB102_33_1||Bacillus_cereus_Q1_31_1||Bacillus_cereus_ATCC_10987_36_2||Bacillus_cereus_B4264_36_1||Bacillus_cereus_ATCC_14579_37_16||Bacillus_thuringiensis_BMB171_33_1||Bacillus_cereus_G9842_34_1||Bacillus_cereus_cytotoxis_NVH_391-98_27_1	100.0||99.64||99.13||98.74||97.68||95.15||94.36||91.48||91.48||91.45||91.07||83.67
Bacillus_anthracis_Sterne_33_2	Bacillus_anthracis_Ames_32_2||Bacillus_thuringiensis_sv_konkukian_97-27_36_3||Bacillus_cereus_AH820_33_12||Bacillus_cereus_E33L_34_2||Bacillus_cereus_03BB102_33_2||Bacillus_cereus_Q1_31_2||Bacillus_cereus_ATCC_10987_36_3||Bacillus_cereus_B4264_36_2||Bacillus_cereus_ATCC_14579_37_17||Bacillus_thuringiensis_BMB171_33_2||Bacillus_cereus_G9842_34_2||Bacillus_cereus_cytotoxis_NVH_391-98_27_2||Bacillus…	100.0||99.64||99.13||98.74||97.68||95.15||94.36||91.48||91.48||91.45||91.07||83.67||83.67
Bacillus_anthracis_Sterne_33_3	Bacillus_anthracis_Ames_32_3||Bacillus_thuringiensis_sv_konkukian_97-27_36_4||Bacillus_cereus_AH820_33_13||Bacillus_cereus_E33L_34_3||Bacillus_cereus_03BB102_33_3||Bacillus_cereus_Q1_31_3||Bacillus_cereus_ATCC_10987_36_5||Bacillus_cereus_Q1_31_3||Bacillus_cereus_ATCC_10987_36_4||Bacillus_cereus_B4264_36_3||Bacillus_cereus_ATCC_14579_37_18||Bacillus_thuringiensis_BMB171_33_3||Bacillus_cereus_G9842…	100.0||99.64||99.13||98.74||97.68||95.69||95.56||95.15||94.36||91.48||91.48||91.45||91.07||90.84||90.84||90.64||90.5||78.6
Bacillus_anthracis_Sterne_33_4	Bacillus_anthracis_Ames_32_4||Bacillus_thuringiensis_sv_konkukian_97-27_36_5||Bacillus_cereus_AH820_33_14||Bacillus_cereus_E33L_34_4||Bacillus_cereus_03BB102_33_4||Bacillus_cereus_Q1_31_4||Bacillus_cereus_ATCC_10987_36_6||Bacillus_thuringiensis_BMB171_33_4||Bacillus_cereus_ATCC_14579_37_19||Bacillus_cereus_B4264_36_4||Bacillus_cereus_G9842_34_4||Bacillus_cereus_cytotoxis_NVH_391-98_27_6||Bacillus…	100.0||99.64||99.13||98.74||97.68||95.69||95.56||90.84||90.84||90.64||90.5||79.38||78.6
Bacillus_anthracis_Sterne_33_5	Bacillus_anthracis_Ames_32_5||Bacillus_thuringiensis_sv_konkukian_97-27_36_6||Bacillus_cereus_AH820_33_15||Bacillus_cereus_E33L_34_5||Bacillus_cereus_03BB102_33_5||Bacillus_cereus_Q1_31_5||Bacillus_cereus_ATCC_10987_36_7||Bacillus_thuringiensis_BMB171_33_5||Bacillus_cereus_ATCC_14579_37_20||Bacillus_cereus_B4264_36_5||Bacillus_cereus_G9842_34_5||Bacillus_cereus_cytotoxis_NVH_391-98_27_7	100.0||99.64||99.13||98.74||97.68||95.69||95.56||90.84||90.84||90.64||90.5||79.38
Bacillus_anthracis_Sterne_33_6	Bacillus_anthracis_Ames_32_6||Bacillus_thuringiensis_sv_konkukian_97-27_36_7||Bacillus_cereus_AH820_33_16||Bacillus_cereus_E33L_34_6||Bacillus_cereus_03BB102_33_6||Bacillus_cereus_Q1_31_6||Bacillus_cereus_ATCC_10987_36_8||Bacillus_thuringiensis_BMB171_33_6||Bacillus_cereus_ATCC_14579_37_21||Bacillus_cereus_B4264_36_6||Bacillus_cereus_G9842_34_6||Bacillus_cereus_cytotoxis_NVH_391-98_27_8	100.0||99.64||99.13||98.74||97.68||95.69||95.56||90.84||90.84||90.64||90.5||79.38
Bacillus_anthracis_Sterne_33_7	Bacillus_anthracis_Ames_32_7||Bacillus_thuringiensis_sv_konkukian_97-27_36_8||Bacillus_cereus_AH820_33_17||Bacillus_cereus_E33L_34_7||Bacillus_cereus_03BB102_33_7||Bacillus_cereus_Q1_31_7||Bacillus_cereus_ATCC_10987_36_9||Bacillus_thuringiensis_BMB171_33_7||Bacillus_cereus_ATCC_14579_37_22||Bacillus_cereus_B4264_36_7||Bacillus_cereus_G9842_34_7||Bacillus_cereus_cytotoxis_NVH_391-98_27_9	100.0||99.64||99.13||98.74||97.68||95.69||95.56||90.84||90.84||90.64||90.5||79.38
Bacillus_anthracis_Sterne_33_8	Bacillus_anthracis_Ames_32_8||Bacillus_thuringiensis_sv_konkukian_97-27_36_9||Bacillus_cereus_AH820_33_18||Bacillus_cereus_E33L_34_8||Bacillus_cereus_03BB102_33_8||Bacillus_cereus_Q1_31_8||Bacillus_cereus_ATCC_10987_36_10||Bacillus_thuringiensis_BMB171_33_8||Bacillus_cereus_ATCC_14579_37_23||Bacillus_cereus_B4264_36_8||Bacillus_cereus_G9842_34_8||Bacillus_cereus_cytotoxis_NVH_391-98_27_10	100.0||99.64||99.13||98.74||97.68||95.69||95.56||90.84||90.84||90.64||90.5||79.38
Bacillus_anthracis_Sterne_33_9	Bacillus_anthracis_Ames_32_9||Bacillus_thuringiensis_sv_konkukian_97-27_36_10||Bacillus_thuringiensis_sv_konkukian_97-27_36_11||Bacillus_cereus_AH820_33_19||Bacillus_cereus_E33L_34_9||Bacillus_thuringiensis_sv_konkukian_97-27_36_13||Bacillus_cereus_03BB102_33_9||Bacillus_cereus_Q1_31_9||Bacillus_cereus_ATCC_10987_36_11||Bacillus_thuringiensis_BMB171_33_9||Bacillus_cereus_ATCC_14579_37_24||Bacillu…	100.0||99.64||99.64||99.13||98.74||98.52||97.68||95.69||95.56||90.84||90.84||90.64||90.5||79.38
Bacillus_anthracis_Sterne_33_10	Bacillus_anthracis_Ames_32_10||Bacillus_cereus_AH820_33_20||Bacillus_thuringiensis_sv_konkukian_97-27_36_14||Bacillus_cereus_03BB102_33_9||Bacillus_cereus_E33L_34_9||Bacillus_cereus_Q1_31_9||Bacillus_cereus_ATCC_10987_36_11||Bacillus_cereus_ATCC_14579_37_25||Bacillus_thuringiensis_BMB171_33_9||Bacillus_cereus_G9842_34_9||Bacillus_cereus_B4264_36_9	100.0||99.13||98.52||97.89||97.61||93.46||93.19||89.02||87.01||86.82||86.7
Bacillus_anthracis_Sterne_33_11	Bacillus_anthracis_Ames_32_11||Bacillus_cereus_E33L_34_11||Bacillus_cereus_AH820_33_21||Bacillus_thuringiensis_sv_konkukian_97-27_36_15||Bacillus_cereus_03BB102_33_10||Bacillus_cereus_E33L_34_10||Bacillus_cereus_E33L_34_11||Bacillus_cereus_Q1_31_10||Bacillus_cereus_Q1_31_11||Bacillus_cereus_ATCC_10987_36_12||Bacillus_cereus_B4264_36_11||Bacillus_cereus_Q1_31_11||Bacillus_thuringiensis_BMB171_33_1…	100.0||99.15||99.13||98.52||97.89||97.61||97.61||93.46||93.46||93.19||92.96||92.45||90.32||90.19||89.02||87.01||86.82||86.7
Bacillus_anthracis_Sterne_33_12	Bacillus_anthracis_Ames_32_12||Bacillus_cereus_E33L_34_12||Bacillus_cereus_AH820_33_22||Bacillus_thuringiensis_sv_konkukian_97-27_36_16||Bacillus_cereus_03BB102_33_11||Bacillus_cereus_ATCC_10987_36_13||Bacillus_cereus_B4264_36_12||Bacillus_cereus_G9842_34_11||Bacillus_cereus_Q1_31_12||Bacillus_thuringiensis_BMB171_33_12||Bacillus_cereus_ATCC_14579_37_28	100.0||99.15||99.13||98.52||97.89||93.19||92.96||92.61||92.45||90.32||90.19
Bacillus_anthracis_Sterne_33_13	Bacillus_anthracis_Ames_32_13||Bacillus_cereus_E33L_34_13||Bacillus_cereus_AH820_33_23||Bacillus_thuringiensis_sv_konkukian_97-27_36_17||Bacillus_cereus_03BB102_33_12||Bacillus_cereus_E33L_34_13||Bacillus_cereus_Q1_31_13||Bacillus_cereus_ATCC_10987_36_14||Bacillus_cereus_ATCC_10987_36_14||Bacillus_cereus_B4264_36_13||Bacillus_cereus_G9842_34_12||Bacillus_cereus_Q1_31_13||Bacillus_thuringiensis_BM…	100.0||99.15||99.13||98.52||97.89||97.84||93.19||93.19||93.08||92.96||92.61||92.45||90.32||90.19||90.17||90.12||90.12
Bacillus_anthracis_Sterne_33_14	Bacillus_anthracis_Ames_32_14||Bacillus_cereus_AH820_33_24||Bacillus_thuringiensis_sv_konkukian_97-27_36_18||Bacillus_cereus_03BB102_33_13||Bacillus_cereus_E33L_34_14||Bacillus_cereus_Q1_31_14||Bacillus_cereus_ATCC_10987_36_15||Bacillus_thuringiensis_BMB171_33_14||Bacillus_cereus_ATCC_14579_37_30||Bacillus_cereus_G9842_34_13||Bacillus_thuringiensis_BMB171_33_14||Bacillus_cereus_B4264_36_14	100.0||99.13||98.52||97.89||97.84||93.19||93.08||90.32||90.19||90.17||90.12||90.12
Bacillus_anthracis_Sterne_33_15	Bacillus_anthracis_Ames_32_15||Bacillus_cereus_AH820_33_25||Bacillus_thuringiensis_sv_konkukian_97-27_36_19||Bacillus_cereus_03BB102_33_14||Bacillus_cereus_E33L_34_15||Bacillus_cereus_Q1_31_15||Bacillus_cereus_ATCC_10987_36_16||Bacillus_thuringiensis_BMB171_33_15||Bacillus_cereus_ATCC_14579_37_31||Bacillus_cereus_G9842_34_14||Bacillus_thuringiensis_BMB171_33_15||Bacillus_cereus_B4264_36_15	100.0||99.13||98.52||97.89||97.84||93.19||93.08||90.32||90.19||90.17||90.12||90.12
Bacillus_anthracis_Sterne_33_16	Bacillus_anthracis_Ames_32_16||Bacillus_cereus_AH820_33_26||Bacillus_thuringiensis_sv_konkukian_97-27_36_20||Bacillus_cereus_03BB102_33_15||Bacillus_cereus_E33L_34_16||Bacillus_cereus_AH187_40_0||Bacillus_cereus_Q1_31_16||Bacillus_cereus_ATCC_10987_36_17||Bacillus_cereus_G9842_34_15||Bacillus_thuringiensis_BMB171_33_16||Bacillus_cereus_ATCC_14579_37_32||Bacillus_cereus_G9842_34_15||Bacillus_thuri…	100.0||99.13||98.52||97.89||97.84||93.53||93.19||93.08||90.83||90.32||90.19||90.17||90.12||90.12
Bacillus_anthracis_Sterne_33_17	Bacillus_anthracis_Ames_32_17||Bacillus_cereus_AH820_33_27||Bacillus_thuringiensis_sv_konkukian_97-27_36_21||Bacillus_cereus_03BB102_33_16||Bacillus_cereus_E33L_34_17||Bacillus_cereus_AH187_40_1||Bacillus_cereus_Q1_31_17||Bacillus_cereus_ATCC_10987_36_18||Bacillus_cereus_G9842_34_16||Bacillus_thuringiensis_BMB171_33_17||Bacillus_thuringiensis_BMB171_33_17||Bacillus_cereus_G9842_34_16||Bacillus_th…	100.0||99.13||98.52||97.89||97.84||93.53||93.19||93.08||90.83||90.72||90.32||90.17||90.12||90.12
Bacillus_anthracis_Sterne_33_18	Bacillus_anthracis_Ames_32_18||Bacillus_cereus_AH820_33_28||Bacillus_thuringiensis_sv_konkukian_97-27_36_22||Bacillus_cereus_03BB102_33_17||Bacillus_cereus_E33L_34_18||Bacillus_cereus_AH187_40_2||Bacillus_cereus_Q1_31_18||Bacillus_cereus_ATCC_10987_36_19||Bacillus_cereus_G9842_34_17||Bacillus_thuringiensis_BMB171_33_18||Bacillus_thuringiensis_BMB171_33_18||Bacillus_cereus_G9842_34_17||Bacillus_th…	100.0||99.13||98.52||97.89||97.84||93.53||93.19||93.08||90.83||90.72||90.32||90.17||90.12||90.12
Bacillus_anthracis_Sterne_33_19	Bacillus_anthracis_Ames_32_19||Bacillus_cereus_AH820_33_29||Bacillus_thuringiensis_sv_konkukian_97-27_36_23||Bacillus_cereus_03BB102_33_18||Bacillus_cereus_E33L_34_19||Bacillus_cereus_AH187_40_3||Bacillus_cereus_Q1_31_19||Bacillus_cereus_ATCC_10987_36_20||Bacillus_cereus_G9842_34_18||Bacillus_thuringiensis_BMB171_33_19||Bacillus_thuringiensis_BMB171_33_19||Bacillus_cereus_G9842_34_18||Bacillus_th…	100.0||99.13||98.52||97.89||97.84||93.53||93.19||93.08||90.83||90.72||90.32||90.17||90.12||90.12
Bacillus_anthracis_Sterne_33_20	Bacillus_anthracis_Ames_32_20||Bacillus_cereus_AH820_33_30||Bacillus_thuringiensis_sv_konkukian_97-27_36_24||Bacillus_cereus_03BB102_33_19||Bacillus_cereus_E33L_34_20||Bacillus_cereus_AH187_40_4||Bacillus_cereus_Q1_31_20||Bacillus_cereus_ATCC_10987_36_21||Bacillus_cereus_G9842_34_19||Bacillus_thuringiensis_BMB171_33_20||Bacillus_cereus_B4264_36_20||Bacillus_thuringiensis_BMB171_33_20||Bacillus_ce…	100.0||99.13||98.52||97.89||97.84||93.53||93.19||93.08||90.83||90.72||90.64||90.32||90.17||90.12||90.12
Bacillus_anthracis_Sterne_33_21	Bacillus_anthracis_Ames_32_21||Bacillus_cereus_AH820_33_31||Bacillus_thuringiensis_sv_konkukian_97-27_36_25||Bacillus_cereus_03BB102_33_20||Bacillus_cereus_E33L_34_21||Bacillus_cereus_AH187_40_5||Bacillus_cereus_Q1_31_21||Bacillus_cereus_ATCC_10987_36_22||Bacillus_cereus_G9842_34_20||Bacillus_thuringiensis_BMB171_33_21||Bacillus_cereus_B4264_36_21||Bacillus_thuringiensis_BMB171_33_21||Bacillus_ce…	100.0||99.13||98.52||97.89||97.84||93.53||93.19||93.08||90.83||90.72||90.64||90.32||90.17||90.12||90.12
Bacillus_anthracis_Sterne_33_22	Bacillus_anthracis_Ames_32_22||Bacillus_thuringiensis_sv_konkukian_97-27_36_26||Bacillus_cereus_03BB102_33_21||Bacillus_cereus_E33L_34_22||Bacillus_cereus_AH187_40_5||Bacillus_cereus_Q1_31_22||Bacillus_cereus_ATCC_10987_36_23||Bacillus_cereus_G9842_34_21||Bacillus_thuringiensis_BMB171_33_22||Bacillus_cereus_B4264_36_22||Bacillus_thuringiensis_BMB171_33_22||Bacillus_cereus_G9842_34_21||Bacillus_th…	100.0||98.52||97.89||97.84||93.53||93.19||93.08||90.83||90.72||90.64||90.32||90.17||90.12||90.12
Bacillus_anthracis_Sterne_33_23	Bacillus_anthracis_Ames_32_23||Bacillus_thuringiensis_sv_konkukian_97-27_36_27||Bacillus_cereus_03BB102_33_22||Bacillus_cereus_E33L_34_23||Bacillus_cereus_Q1_31_23||Bacillus_cereus_ATCC_10987_36_24||Bacillus_cereus_G9842_34_22||Bacillus_thuringiensis_BMB171_33_23||Bacillus_cereus_B4264_36_23||Bacillus_cereus_G9842_34_22||Bacillus_thuringiensis_BMB171_33_23||Bacillus_cereus_B4264_36_23	100.0||98.52||97.89||97.84||93.19||93.08||90.83||90.72||90.64||90.17||90.12||90.12
Bacillus_anthracis_Sterne_33_24	Bacillus_anthracis_Ames_32_24||Bacillus_thuringiensis_sv_konkukian_97-27_36_28||Bacillus_cereus_03BB102_33_23||Bacillus_cereus_E33L_34_24||Bacillus_cereus_Q1_31_24||Bacillus_cereus_ATCC_10987_36_25||Bacillus_cereus_G9842_34_23||Bacillus_thuringiensis_BMB171_33_24||Bacillus_cereus_B4264_36_24||Bacillus_cereus_G9842_34_23||Bacillus_thuringiensis_BMB171_33_24||Bacillus_cereus_B4264_36_24||Bacillus_w…	100.0||98.52||97.89||97.84||93.19||93.08||90.83||90.72||90.64||90.17||90.12||90.12||89.88
Bacillus_anthracis_Sterne_33_25	Bacillus_anthracis_Ames_32_25||Bacillus_thuringiensis_sv_konkukian_97-27_36_29||Bacillus_cereus_03BB102_33_24||Bacillus_cereus_E33L_34_25||Bacillus_cereus_Q1_31_25||Bacillus_cereus_ATCC_10987_36_26||Bacillus_cereus_G9842_34_24||Bacillus_thuringiensis_BMB171_33_25||Bacillus_cereus_B4264_36_25||Bacillus_cereus_G9842_34_24||Bacillus_thuringiensis_BMB171_33_25||Bacillus_cereus_B4264_36_25||Bacillus_w…	100.0||98.52||97.89||97.84||93.19||93.08||90.83||90.72||90.64||90.17||90.12||90.12||89.88
Bacillus_anthracis_Sterne_33_26	Bacillus_anthracis_Ames_32_26||Bacillus_thuringiensis_sv_konkukian_97-27_36_30||Bacillus_cereus_03BB102_33_25||Bacillus_cereus_E33L_34_26||Bacillus_cereus_Q1_31_26||Bacillus_cereus_ATCC_10987_36_27||Bacillus_cereus_G9842_34_25||Bacillus_thuringiensis_BMB171_33_26||Bacillus_cereus_B4264_36_26||Bacillus_cereus_G9842_34_25||Bacillus_thuringiensis_BMB171_33_26||Bacillus_cereus_B4264_36_26||Bacillus_w…	100.0||98.52||97.89||97.84||93.19||93.08||90.83||90.72||90.64||90.17||90.12||90.12||89.88
Bacillus_anthracis_Sterne_33_27	Bacillus_anthracis_Ames_32_27||Bacillus_thuringiensis_sv_konkukian_97-27_36_31||Bacillus_cereus_03BB102_33_26||Bacillus_cereus_E33L_34_27||Bacillus_cereus_Q1_31_27||Bacillus_cereus_ATCC_10987_36_28||Bacillus_cereus_G9842_34_26||Bacillus_thuringiensis_BMB171_33_27||Bacillus_cereus_B4264_36_27||Bacillus_cereus_G9842_34_26||Bacillus_thuringiensis_BMB171_33_27||Bacillus_cereus_B4264_36_27||Bacillus_w…	100.0||98.52||97.89||97.84||93.19||93.08||90.83||90.72||90.64||90.17||90.12||90.12||89.88
Bacillus_anthracis_Sterne_33_28	Bacillus_anthracis_Ames_32_28||Bacillus_thuringiensis_sv_konkukian_97-27_36_32||Bacillus_cereus_03BB102_33_27||Bacillus_cereus_E33L_34_28||Bacillus_cereus_Q1_31_28||Bacillus_cereus_ATCC_10987_36_29||Bacillus_cereus_G9842_34_27||Bacillus_thuringiensis_BMB171_33_28||Bacillus_cereus_B4264_36_28||Bacillus_cereus_G9842_34_27||Bacillus_thuringiensis_BMB171_33_28||Bacillus_cereus_B4264_36_28||Bacillus_w…	100.0||98.52||97.89||97.84||93.19||93.08||90.83||90.72||90.64||90.17||90.12||90.12||89.88
Bacillus_anthracis_Sterne_33_29	Bacillus_anthracis_Ames_32_29||Bacillus_thuringiensis_sv_konkukian_97-27_36_33||Bacillus_cereus_03BB102_33_28||Bacillus_cereus_E33L_34_29||Bacillus_cereus_Q1_31_29||Bacillus_cereus_ATCC_10987_36_30||Bacillus_cereus_G9842_34_28||Bacillus_thuringiensis_BMB171_33_29||Bacillus_cereus_B4264_36_29||Bacillus_cereus_G9842_34_28||Bacillus_weihenstephanensis_KBAB4_61_5	100.0||98.52||97.89||97.84||93.19||93.08||90.83||90.72||90.64||90.17||89.88
Bacillus_anthracis_Sterne_33_30	Bacillus_anthracis_Ames_32_30||Bacillus_thuringiensis_sv_konkukian_97-27_36_34||Bacillus_cereus_03BB102_33_29||Bacillus_cereus_E33L_34_30||Bacillus_thuringiensis_Al_Hakam_37_0||Bacillus_cereus_Q1_31_30||Bacillus_cereus_ATCC_10987_36_31||Bacillus_cereus_G9842_34_29||Bacillus_thuringiensis_BMB171_33_30||Bacillus_cereus_B4264_36_30||Bacillus_weihenstephanensis_KBAB4_61_6	100.0||98.52||97.89||97.84||97.79||93.19||93.08||90.83||90.72||90.64||89.88
Bacillus_anthracis_Sterne_33_31	Bacillus_anthracis_Ames_32_31||Bacillus_thuringiensis_sv_konkukian_97-27_36_35||Bacillus_cereus_03BB102_33_30||Bacillus_cereus_03BB102_33_31||Bacillus_cereus_E33L_34_31||Bacillus_thuringiensis_Al_Hakam_37_1||Bacillus_cereus_Q1_31_31||Bacillus_cereus_ATCC_10987_36_32||Bacillus_cereus_G9842_34_30||Bacillus_cereus_G9842_34_31||Bacillus_thuringiensis_BMB171_33_31||Bacillus_cereus_B4264_36_31	100.0||98.52||97.89||97.89||97.84||97.79||93.19||93.08||90.83||90.83||90.72||90.64
Bacillus_anthracis_Sterne_33_32	-
Bacillus_anthracis_Sterne_25_0	Bacillus_anthracis_Ames_25_0||Bacillus_thuringiensis_sv_konkukian_97-27_29_0||Bacillus_cereus_03BB102_25_0||Bacillus_cereus_E33L_27_0||Bacillus_cereus_B4264_27_0||Bacillus_cereus_G9842_25_0||Bacillus_thuringiensis_BMB171_25_0||Bacillus_weihenstephanensis_KBAB4_52_0	99.99||99.35||99.17||98.49||90.73||90.44||90.14||84.57
Bacillus_anthracis_Sterne_25_1	Bacillus_anthracis_Ames_25_1||Bacillus_thuringiensis_sv_konkukian_97-27_29_1||Bacillus_cereus_03BB102_25_1||Bacillus_cereus_E33L_27_1||Bacillus_cereus_B4264_27_1||Bacillus_cereus_G9842_25_1||Bacillus_thuringiensis_BMB171_25_1||Bacillus_cereus_G9842_25_1||Bacillus_cereus_B4264_27_1||Bacillus_weihenstephanensis_KBAB4_52_1||Bacillus_weihenstephanensis_KBAB4_52_1	99.99||99.35||99.17||98.49||90.73||90.44||90.14||89.91||89.85||84.57||83.77
Bacillus_anthracis_Sterne_25_2	Bacillus_anthracis_Ames_25_2||Bacillus_thuringiensis_sv_konkukian_97-27_29_2||Bacillus_cereus_03BB102_25_2||Bacillus_cereus_E33L_27_2||Bacillus_thuringiensis_BMB171_25_2||Bacillus_cereus_G9842_25_2||Bacillus_cereus_B4264_27_2||Bacillus_weihenstephanensis_KBAB4_52_2	99.99||99.35||99.17||98.49||90.14||89.91||89.85||83.77
Bacillus_anthracis_Sterne_25_3	Bacillus_anthracis_Ames_25_3||Bacillus_thuringiensis_sv_konkukian_97-27_29_3||Bacillus_cereus_03BB102_25_3||Bacillus_cereus_E33L_27_3||Bacillus_thuringiensis_BMB171_25_3||Bacillus_cereus_G9842_25_3||Bacillus_cereus_B4264_27_3||Bacillus_weihenstephanensis_KBAB4_52_3	99.99||99.35||99.17||98.49||90.14||89.91||89.85||83.77
Bacillus_anthracis_Sterne_25_4	Bacillus_anthracis_Ames_25_4||Bacillus_thuringiensis_sv_konkukian_97-27_29_4||Bacillus_cereus_03BB102_25_4||Bacillus_cereus_E33L_27_4||Bacillus_thuringiensis_BMB171_25_4||Bacillus_cereus_G9842_25_4||Bacillus_cereus_B4264_27_4||Bacillus_weihenstephanensis_KBAB4_52_4	99.99||99.35||99.17||98.49||90.14||89.91||89.85||83.77
Bacillus_anthracis_Sterne_25_5	Bacillus_anthracis_Ames_25_5||Bacillus_thuringiensis_sv_konkukian_97-27_29_5||Bacillus_cereus_03BB102_25_5||Bacillus_cereus_E33L_27_5||Bacillus_thuringiensis_BMB171_25_5||Bacillus_cereus_G9842_25_5||Bacillus_cereus_B4264_27_5||Bacillus_weihenstephanensis_KBAB4_52_5	99.99||99.35||99.17||98.49||90.14||89.91||89.85||83.77
Bacillus_anthracis_Sterne_25_6	Bacillus_anthracis_Ames_25_6||Bacillus_thuringiensis_sv_konkukian_97-27_29_6||Bacillus_cereus_03BB102_25_6||Bacillus_cereus_E33L_27_6||Bacillus_thuringiensis_BMB171_25_6||Bacillus_cereus_G9842_25_6||Bacillus_cereus_B4264_27_6||Bacillus_weihenstephanensis_KBAB4_52_6||Bacillus_weihenstephanensis_KBAB4_52_7	99.99||99.35||99.17||98.49||90.14||89.91||89.85||83.77||83.77
Bacillus_anthracis_Sterne_25_7	Bacillus_anthracis_Ames_25_7||Bacillus_thuringiensis_sv_konkukian_97-27_29_7||Bacillus_cereus_03BB102_25_7||Bacillus_cereus_E33L_27_7||Bacillus_thuringiensis_BMB171_25_7||Bacillus_cereus_G9842_25_7||Bacillus_cereus_B4264_27_7	99.99||99.35||99.17||98.49||90.14||89.91||89.85
Bacillus_anthracis_Sterne_25_8	-
Bacillus_anthracis_Sterne_37_0	Bacillus_cereus_E33L_38_0||Bacillus_thuringiensis_sv_konkukian_97-27_41_0||Bacillus_cereus_ATCC_10987_41_23||Bacillus_cereus_G9842_42_0||Bacillus_thuringiensis_BMB171_39_9	97.8||95.58||92.87||89.84||89.43
Bacillus_anthracis_Sterne_37_1	Bacillus_thuringiensis_sv_konkukian_97-27_41_1||Bacillus_cereus_E33L_38_1||Bacillus_thuringiensis_sv_konkukian_97-27_41_0||Bacillus_cereus_ATCC_10987_41_24||Bacillus_cereus_G9842_42_1||Bacillus_thuringiensis_BMB171_39_10	98.45||97.8||95.58||92.87||89.84||89.43
Bacillus_anthracis_Sterne_37_2	Bacillus_thuringiensis_sv_konkukian_97-27_41_2||Bacillus_cereus_E33L_38_2||Bacillus_cereus_ATCC_10987_41_25||Bacillus_cereus_G9842_42_2||Bacillus_thuringiensis_BMB171_39_11	98.45||97.8||92.87||89.84||89.43
Bacillus_anthracis_Sterne_37_3	Bacillus_thuringiensis_sv_konkukian_97-27_41_3||Bacillus_cereus_E33L_38_3||Bacillus_cereus_ATCC_10987_41_26||Bacillus_cereus_G9842_42_3||Bacillus_thuringiensis_BMB171_39_12	98.45||97.8||92.87||89.84||89.43
Bacillus_anthracis_Sterne_37_4	Bacillus_thuringiensis_sv_konkukian_97-27_41_4||Bacillus_cereus_E33L_38_4||Bacillus_cereus_ATCC_10987_41_27||Bacillus_cereus_G9842_42_4||Bacillus_thuringiensis_BMB171_39_13	98.45||97.8||92.87||89.84||89.43
Bacillus_anthracis_Sterne_37_5	Bacillus_thuringiensis_Al_Hakam_41_0||Bacillus_thuringiensis_sv_konkukian_97-27_41_5||Bacillus_cereus_E33L_38_5||Bacillus_cereus_ATCC_10987_41_28||Bacillus_cereus_G9842_42_5||Bacillus_thuringiensis_BMB171_39_14	99.56||98.45||97.8||92.87||89.84||89.43
Bacillus_anthracis_Sterne_37_6	Bacillus_thuringiensis_Al_Hakam_41_1||Bacillus_thuringiensis_sv_konkukian_97-27_41_6||Bacillus_cereus_E33L_38_6||Bacillus_cereus_ATCC_10987_41_29||Bacillus_cereus_G9842_42_6||Bacillus_thuringiensis_BMB171_39_15	99.56||98.45||97.8||92.87||89.84||89.43
Bacillus_anthracis_Sterne_37_7	Bacillus_thuringiensis_Al_Hakam_41_2||Bacillus_thuringiensis_sv_konkukian_97-27_41_7||Bacillus_cereus_E33L_38_7||Bacillus_cereus_ATCC_10987_41_30||Bacillus_cereus_G9842_42_7||Bacillus_thuringiensis_BMB171_39_16	99.56||98.45||97.8||92.87||89.84||89.43
Bacillus_anthracis_Sterne_37_8	Bacillus_thuringiensis_sv_konkukian_97-27_41_10||Bacillus_thuringiensis_Al_Hakam_41_3||Bacillus_thuringiensis_sv_konkukian_97-27_41_8||Bacillus_cereus_E33L_38_8||Bacillus_cereus_ATCC_10987_41_31||Bacillus_cereus_G9842_42_8||Bacillus_thuringiensis_BMB171_39_17	99.71||99.56||98.45||97.8||92.87||89.84||89.43
Bacillus_anthracis_Sterne_37_9	Bacillus_thuringiensis_sv_konkukian_97-27_41_11||Bacillus_thuringiensis_Al_Hakam_41_4||Bacillus_cereus_E33L_38_9||Bacillus_cereus_ATCC_10987_41_32||Bacillus_cereus_G9842_42_9||Bacillus_thuringiensis_BMB171_39_18	99.71||99.56||97.8||92.87||89.84||89.43
Bacillus_anthracis_Sterne_37_10	Bacillus_thuringiensis_sv_konkukian_97-27_41_12||Bacillus_thuringiensis_Al_Hakam_41_5||Bacillus_cereus_E33L_38_10||Bacillus_cereus_ATCC_10987_41_33	99.71||99.56||97.8||92.87
Bacillus_anthracis_Sterne_37_11	Bacillus_thuringiensis_sv_konkukian_97-27_41_13||Bacillus_thuringiensis_Al_Hakam_41_6||Bacillus_cereus_E33L_38_11||Bacillus_cereus_ATCC_10987_41_34||Bacillus_weihenstephanensis_KBAB4_65_24||Bacillus_cereus_ATCC_14579_40_0||Bacillus_cereus_AH187_52_8	99.71||99.56||97.8||92.87||75.29||74.66||74.56
Bacillus_anthracis_Sterne_37_12	Bacillus_thuringiensis_sv_konkukian_97-27_41_14||Bacillus_thuringiensis_Al_Hakam_41_7||Bacillus_cereus_E33L_38_12||Bacillus_cereus_ATCC_10987_41_35||Bacillus_weihenstephanensis_KBAB4_65_25||Bacillus_cereus_ATCC_14579_40_1||Bacillus_cereus_AH187_52_9	99.71||99.56||97.8||92.87||75.29||74.66||74.56
Bacillus_anthracis_Sterne_37_13	Bacillus_thuringiensis_sv_konkukian_97-27_41_15||Bacillus_thuringiensis_Al_Hakam_41_8||Bacillus_cereus_E33L_38_13||Bacillus_cereus_ATCC_10987_41_36||Bacillus_weihenstephanensis_KBAB4_65_26||Bacillus_cereus_ATCC_14579_40_2||Bacillus_cereus_AH187_52_10	99.71||99.56||97.8||92.87||75.29||74.66||74.56
Bacillus_anthracis_Sterne_37_14	Bacillus_thuringiensis_sv_konkukian_97-27_41_16||Bacillus_cereus_E33L_38_14||Bacillus_cereus_ATCC_10987_41_37	99.71||97.8||92.87
Bacillus_anthracis_Sterne_37_15	Bacillus_thuringiensis_sv_konkukian_97-27_41_17||Bacillus_cereus_E33L_38_15||Bacillus_cereus_ATCC_10987_41_38	99.71||97.8||92.87
Bacillus_anthracis_Sterne_37_16	Bacillus_thuringiensis_sv_konkukian_97-27_41_18||Bacillus_cereus_E33L_38_16||Bacillus_cereus_ATCC_10987_41_39	99.71||97.8||92.87
Bacillus_anthracis_Sterne_37_17	-
Bacillus_anthracis_Sterne_39_0	Bacillus_anthracis_Ames_38_0||Bacillus_cereus_AH820_38_12||Bacillus_cereus_B4264_43_0||Bacillus_thuringiensis_BMB171_42_0	99.98||99.11||90.34||89.92
Bacillus_anthracis_Sterne_39_1	Bacillus_anthracis_Ames_38_1||Bacillus_cereus_AH820_38_13||Bacillus_cereus_B4264_43_1||Bacillus_thuringiensis_BMB171_42_1	99.98||99.11||90.34||89.92
Bacillus_anthracis_Sterne_39_2	Bacillus_anthracis_Ames_38_2||Bacillus_cereus_AH820_38_14||Bacillus_cereus_B4264_43_2||Bacillus_thuringiensis_BMB171_42_1||Bacillus_cereus_B4264_43_2||Bacillus_thuringiensis_BMB171_42_2	99.98||99.11||90.34||89.92||84.71||84.64
Bacillus_anthracis_Sterne_39_3	Bacillus_anthracis_Ames_38_3||Bacillus_cereus_AH820_38_15||Bacillus_thuringiensis_BMB171_42_3||Bacillus_cereus_B4264_43_3||Bacillus_cereus_B4264_43_3||Bacillus_thuringiensis_BMB171_42_3	99.98||99.11||92.2||90.76||84.71||84.64
Bacillus_anthracis_Sterne_39_4	Bacillus_anthracis_Ames_38_4||Bacillus_cereus_AH820_38_16||Bacillus_thuringiensis_BMB171_42_6||Bacillus_thuringiensis_BMB171_42_4||Bacillus_cereus_B4264_43_4	99.98||99.11||92.65||92.2||90.76
Bacillus_anthracis_Sterne_39_5	Bacillus_anthracis_Ames_38_5||Bacillus_cereus_AH820_38_17||Bacillus_thuringiensis_BMB171_42_7||Bacillus_cereus_G9842_45_1||Bacillus_cereus_B4264_43_5	99.98||99.11||92.65||92.06||90.76
Bacillus_anthracis_Sterne_39_6	Bacillus_anthracis_Ames_38_6||Bacillus_thuringiensis_BMB171_42_8||Bacillus_cereus_G9842_45_2||Bacillus_cereus_B4264_43_6||Bacillus_thuringiensis_BMB171_42_8||Bacillus_cereus_B4264_43_6||Bacillus_cereus_G9842_45_5	99.98||92.65||92.06||90.76||89.1||88.94||81.55
Bacillus_anthracis_Sterne_39_7	Bacillus_anthracis_Ames_38_7||Bacillus_cereus_AH820_38_17||Bacillus_cereus_G9842_45_7||Bacillus_thuringiensis_BMB171_42_8||Bacillus_cereus_B4264_43_7||Bacillus_cereus_03BB102_42_4||Bacillus_cereus_E33L_13_6||Bacillus_cereus_G9842_45_5||Bacillus_cereus_ATCC_10987_51_11	99.98||99.71||96.58||89.1||88.94||82.27||81.99||81.55||80.8
Bacillus_anthracis_Sterne_39_8	Bacillus_anthracis_Ames_38_8||Bacillus_cereus_AH820_38_18||Bacillus_cereus_G9842_45_8||Bacillus_cereus_03BB102_42_5||Bacillus_cereus_E33L_13_6||Bacillus_cereus_ATCC_10987_51_12	99.98||99.71||96.58||82.27||81.99||80.8
Bacillus_anthracis_Sterne_39_9	Bacillus_anthracis_Ames_38_9||Bacillus_cereus_AH820_38_19||Bacillus_cereus_G9842_45_9	99.98||99.71||96.58
Bacillus_anthracis_Sterne_39_10	Bacillus_anthracis_Ames_38_10||Bacillus_cereus_AH820_38_20||Bacillus_cereus_AH820_38_21||Bacillus_cereus_G9842_45_10	99.98||99.71||99.71||96.58
Bacillus_anthracis_Sterne_39_11	Bacillus_anthracis_Ames_38_11||Bacillus_anthracis_Ames_38_11||Bacillus_cereus_G9842_45_11	100.0||99.98||96.58
Bacillus_anthracis_Sterne_39_12	Bacillus_anthracis_Ames_38_12||Bacillus_anthracis_Ames_Ancestor_43_0||Bacillus_cereus_G9842_45_12	100.0||100.0||96.58
Bacillus_anthracis_Sterne_39_13	Bacillus_anthracis_Ames_38_13||Bacillus_anthracis_Ames_Ancestor_43_1||Bacillus_cereus_G9842_45_13	100.0||100.0||96.58
Bacillus_anthracis_Sterne_39_14	Bacillus_anthracis_Ames_38_14||Bacillus_anthracis_Ames_Ancestor_43_2||Bacillus_cereus_G9842_45_14	100.0||100.0||96.58
Bacillus_anthracis_Sterne_39_15	Bacillus_anthracis_Ames_38_15||Bacillus_anthracis_Ames_Ancestor_43_3||Bacillus_cereus_G9842_45_15	100.0||100.0||96.58
Bacillus_anthracis_Sterne_39_16	Bacillus_anthracis_Ames_38_16||Bacillus_anthracis_Ames_Ancestor_43_3||Bacillus_cereus_G9842_45_16	100.0||100.0||96.58
Bacillus_anthracis_Sterne_39_17	Bacillus_anthracis_Ames_38_17||Bacillus_cereus_G9842_45_17	100.0||96.58
Bacillus_anthracis_Sterne_39_18	Bacillus_anthracis_Ames_38_18||Bacillus_cereus_G9842_45_18||Bacillus_thuringiensis_BMB171_42_10||Bacillus_cereus_B4264_43_8	100.0||96.58||93.67||93.35
Bacillus_anthracis_Sterne_39_19	Bacillus_anthracis_Ames_38_19||Bacillus_cereus_G9842_45_19||Bacillus_thuringiensis_BMB171_42_11||Bacillus_cereus_B4264_43_9	100.0||96.58||93.67||93.35
Bacillus_anthracis_Sterne_39_20	Bacillus_anthracis_Ames_38_20||Bacillus_cereus_G9842_45_20||Bacillus_thuringiensis_BMB171_42_12||Bacillus_cereus_B4264_43_10	100.0||96.58||93.67||93.35
Bacillus_anthracis_Sterne_39_21	Bacillus_anthracis_Ames_38_21||Bacillus_cereus_G9842_45_21||Bacillus_thuringiensis_BMB171_42_12||Bacillus_cereus_B4264_43_11	100.0||96.58||93.67||93.35
Bacillus_anthracis_Sterne_39_22	-
Bacillus_anthracis_Sterne_17_0	Bacillus_cereus_AH820_17_10||Bacillus_anthracis_Ames_17_0||Bacillus_thuringiensis_sv_konkukian_97-27_20_0||Bacillus_cereus_E33L_18_0||Bacillus_cereus_Q1_19_0||Bacillus_cereus_ATCC_10987_22_0||Bacillus_cereus_B4264_19_0	99.87||99.56||97.86||96.75||95.78||93.87||78.53
Bacillus_anthracis_Sterne_17_1	Bacillus_cereus_AH820_17_11||Bacillus_anthracis_Ames_17_1||Bacillus_thuringiensis_sv_konkukian_97-27_20_1||Bacillus_cereus_E33L_18_1||Bacillus_cereus_Q1_19_1||Bacillus_cereus_ATCC_10987_22_1||Bacillus_cereus_03BB102_17_0||Bacillus_cereus_G9842_17_1||Bacillus_cereus_B4264_19_1||Bacillus_thuringiensis_BMB171_16_2||Bacillus_cereus_B4264_19_1	99.87||99.56||97.86||96.75||95.78||93.87||86.12||84.38||83.68||83.59||78.53
Bacillus_anthracis_Sterne_17_2	Bacillus_cereus_AH820_17_12||Bacillus_cereus_AH820_17_13||Bacillus_anthracis_Ames_17_2||Bacillus_thuringiensis_sv_konkukian_97-27_20_2||Bacillus_cereus_E33L_18_2||Bacillus_cereus_Q1_19_2||Bacillus_cereus_ATCC_10987_22_2||Bacillus_cereus_03BB102_17_1||Bacillus_cereus_G9842_17_2||Bacillus_cereus_B4264_19_2||Bacillus_thuringiensis_BMB171_16_3	99.87||99.87||99.56||97.86||96.75||95.78||93.87||86.12||84.38||83.68||83.59
Bacillus_anthracis_Sterne_17_3	Bacillus_anthracis_Ames_17_3||Bacillus_thuringiensis_sv_konkukian_97-27_20_3||Bacillus_thuringiensis_sv_konkukian_97-27_20_3||Bacillus_cereus_E33L_18_3||Bacillus_cereus_E33L_18_3||Bacillus_cereus_Q1_19_3||Bacillus_cereus_Q1_19_3||Bacillus_cereus_ATCC_10987_22_3||Bacillus_cereus_ATCC_10987_22_3||Bacillus_cereus_03BB102_17_2||Bacillus_cereus_B4264_19_3||Bacillus_thuringiensis_BMB171_16_3||Bacillus_…	99.56||98.36||97.86||96.75||96.2||95.78||94.65||94.18||93.87||92.59||91.24||91.08||89.74||87.89||86.19||86.12||85.96||85.95||84.38||84.02||83.81||83.68||83.59||83.33||82.69||82.35
Bacillus_anthracis_Sterne_17_4	Bacillus_anthracis_Ames_17_4||Bacillus_thuringiensis_sv_konkukian_97-27_20_4||Bacillus_cereus_E33L_18_4||Bacillus_cereus_Q1_19_4||Bacillus_cereus_ATCC_10987_22_4||Bacillus_cereus_03BB102_17_3||Bacillus_cereus_B4264_19_4||Bacillus_thuringiensis_BMB171_16_4||Bacillus_cereus_G9842_17_4	99.56||98.36||96.2||94.65||94.18||92.59||91.24||91.08||89.74
Bacillus_anthracis_Sterne_17_5	Bacillus_anthracis_Ames_17_5||Bacillus_thuringiensis_sv_konkukian_97-27_20_5||Bacillus_cereus_03BB102_17_4||Bacillus_cereus_E33L_18_5||Bacillus_cereus_Q1_19_5||Bacillus_cereus_ATCC_10987_22_5||Bacillus_cereus_03BB102_17_4||Bacillus_cereus_B4264_19_5||Bacillus_thuringiensis_BMB171_16_5||Bacillus_cereus_B4264_19_5||Bacillus_thuringiensis_BMB171_16_5||Bacillus_cereus_G9842_17_5||Bacillus_cereus_G984…	99.56||98.36||96.24||96.2||94.65||94.18||92.59||91.24||91.08||91.0||90.99||90.88||89.74
Bacillus_anthracis_Sterne_17_6	Bacillus_anthracis_Ames_17_6||Bacillus_thuringiensis_sv_konkukian_97-27_20_6||Bacillus_cereus_03BB102_17_5||Bacillus_cereus_E33L_18_6||Bacillus_cereus_Q1_19_6||Bacillus_cereus_ATCC_10987_22_6||Bacillus_cereus_B4264_19_6||Bacillus_thuringiensis_BMB171_16_6||Bacillus_cereus_G9842_17_6	99.56||98.36||96.24||96.2||94.65||94.18||91.0||90.99||90.88
Bacillus_anthracis_Sterne_17_7	Bacillus_anthracis_Ames_17_7||Bacillus_thuringiensis_sv_konkukian_97-27_20_7||Bacillus_cereus_03BB102_17_6||Bacillus_cereus_E33L_18_7||Bacillus_cereus_Q1_19_7||Bacillus_cereus_ATCC_10987_22_7||Bacillus_cereus_B4264_19_7||Bacillus_thuringiensis_BMB171_16_7||Bacillus_cereus_G9842_17_7	99.56||98.36||96.24||96.2||94.65||94.18||91.0||90.99||90.88
Bacillus_anthracis_Sterne_17_8	Bacillus_anthracis_Ames_17_8||Bacillus_thuringiensis_sv_konkukian_97-27_20_8||Bacillus_cereus_03BB102_17_7||Bacillus_cereus_E33L_18_8||Bacillus_cereus_Q1_19_8||Bacillus_cereus_ATCC_10987_22_8||Bacillus_cereus_B4264_19_8||Bacillus_thuringiensis_BMB171_16_8||Bacillus_cereus_G9842_17_8	99.56||98.36||96.24||96.2||94.65||94.18||91.0||90.99||90.88
Bacillus_anthracis_Sterne_17_9	Bacillus_anthracis_Ames_17_9||Bacillus_thuringiensis_sv_konkukian_97-27_20_9||Bacillus_cereus_03BB102_17_8||Bacillus_cereus_E33L_18_9||Bacillus_cereus_Q1_19_9||Bacillus_cereus_ATCC_10987_22_9||Bacillus_cereus_B4264_19_9||Bacillus_thuringiensis_BMB171_16_9||Bacillus_cereus_G9842_17_9	99.56||98.36||96.24||96.2||94.65||94.18||91.0||90.99||90.88
Bacillus_anthracis_Sterne_17_10	Bacillus_anthracis_Ames_17_10||Bacillus_thuringiensis_sv_konkukian_97-27_20_10||Bacillus_cereus_03BB102_17_9||Bacillus_cereus_E33L_18_10||Bacillus_cereus_Q1_19_10||Bacillus_cereus_ATCC_10987_22_10||Bacillus_cereus_B4264_19_10||Bacillus_thuringiensis_BMB171_16_10||Bacillus_cereus_G9842_17_10	99.56||98.36||96.24||96.2||94.65||94.18||91.0||90.99||90.88
Bacillus_anthracis_Sterne_17_11	Bacillus_anthracis_CDC_684_55_5||Bacillus_anthracis_Ames_17_11||Bacillus_thuringiensis_sv_konkukian_97-27_20_11||Bacillus_cereus_03BB102_17_10||Bacillus_cereus_E33L_18_11||Bacillus_cereus_Q1_19_11||Bacillus_cereus_ATCC_10987_22_11||Bacillus_cereus_B4264_19_11||Bacillus_thuringiensis_BMB171_16_11||Bacillus_cereus_G9842_17_11	99.61||99.56||98.36||96.24||96.2||94.65||94.18||91.0||90.99||90.88
Bacillus_anthracis_Sterne_17_12	Bacillus_anthracis_CDC_684_55_6||Bacillus_anthracis_Ames_17_12||Bacillus_thuringiensis_sv_konkukian_97-27_20_12||Bacillus_cereus_03BB102_17_11||Bacillus_cereus_E33L_18_12||Bacillus_cereus_Q1_19_12||Bacillus_cereus_ATCC_10987_22_12||Bacillus_cereus_B4264_19_12||Bacillus_thuringiensis_BMB171_16_12||Bacillus_cereus_G9842_17_12||Bacillus_anthracis_CDC_684_55_4	99.61||99.56||98.36||96.24||96.2||94.65||94.18||91.0||90.99||90.88||87.88
Bacillus_anthracis_Sterne_17_13	Bacillus_anthracis_CDC_684_55_7||Bacillus_anthracis_Ames_17_13||Bacillus_thuringiensis_sv_konkukian_97-27_20_13||Bacillus_cereus_03BB102_17_12||Bacillus_cereus_E33L_18_13||Bacillus_cereus_Q1_19_13||Bacillus_cereus_ATCC_10987_22_13||Bacillus_cereus_B4264_19_13||Bacillus_thuringiensis_BMB171_16_13||Bacillus_cereus_G9842_17_13	99.61||99.56||98.36||96.24||96.2||94.65||94.18||91.0||90.99||90.88
Bacillus_anthracis_Sterne_17_14	-
Bacillus_anthracis_Sterne_16_0	Bacillus_anthracis_Ames_16_0||Bacillus_cereus_03BB102_16_0||Bacillus_thuringiensis_sv_konkukian_97-27_19_0||Bacillus_cereus_E33L_17_0||Bacillus_cereus_ATCC_10987_21_0||Bacillus_cereus_Q1_18_0||Bacillus_thuringiensis_BMB171_15_0||Bacillus_cereus_G9842_16_0||Bacillus_cereus_B4264_18_0||Bacillus_cereus_cytotoxis_NVH_391-98_16_7	100.0||99.64||99.39||98.2||97.09||95.27||93.76||92.49||91.86||86.17
Bacillus_anthracis_Sterne_16_1	Bacillus_anthracis_Ames_16_1||Bacillus_cereus_03BB102_16_1||Bacillus_thuringiensis_sv_konkukian_97-27_19_1||Bacillus_cereus_E33L_17_1||Bacillus_cereus_ATCC_10987_21_1||Bacillus_cereus_Q1_18_1||Bacillus_thuringiensis_BMB171_15_1||Bacillus_cereus_G9842_16_1||Bacillus_cereus_B4264_18_1	100.0||99.64||99.39||98.2||97.09||95.27||93.76||92.49||91.86
Bacillus_anthracis_Sterne_16_2	Bacillus_anthracis_Ames_16_2||Bacillus_cereus_03BB102_16_2||Bacillus_thuringiensis_sv_konkukian_97-27_19_2||Bacillus_cereus_E33L_17_2||Bacillus_cereus_E33L_17_2||Bacillus_cereus_Q1_18_2||Bacillus_cereus_ATCC_10987_21_2||Bacillus_cereus_ATCC_10987_21_2||Bacillus_cereus_Q1_18_2||Bacillus_thuringiensis_BMB171_15_2||Bacillus_cereus_B4264_18_2||Bacillus_cereus_G9842_16_2||Bacillus_cereus_G9842_16_2||B…	100.0||99.64||99.39||98.2||98.1||97.59||97.48||97.09||95.27||93.76||93.75||93.41||92.49||91.86
Bacillus_anthracis_Sterne_16_3	Bacillus_anthracis_Ames_16_3||Bacillus_cereus_03BB102_16_3||Bacillus_thuringiensis_sv_konkukian_97-27_19_3||Bacillus_cereus_E33L_17_3||Bacillus_cereus_Q1_18_3||Bacillus_cereus_ATCC_10987_21_3||Bacillus_thuringiensis_BMB171_15_3||Bacillus_cereus_B4264_18_3||Bacillus_cereus_G9842_16_3	100.0||99.64||99.39||98.1||97.59||97.48||93.76||93.75||93.41
Bacillus_anthracis_Sterne_16_4	Bacillus_anthracis_Ames_16_4||Bacillus_cereus_03BB102_16_4||Bacillus_thuringiensis_sv_konkukian_97-27_19_4||Bacillus_cereus_E33L_17_4||Bacillus_cereus_Q1_18_4||Bacillus_cereus_ATCC_10987_21_4||Bacillus_thuringiensis_BMB171_15_4||Bacillus_cereus_B4264_18_4||Bacillus_cereus_G9842_16_4	100.0||99.64||99.39||98.1||97.59||97.48||93.76||93.75||93.41
Bacillus_anthracis_Sterne_16_5	Bacillus_anthracis_Ames_16_5||Bacillus_cereus_03BB102_16_5||Bacillus_thuringiensis_sv_konkukian_97-27_19_5||Bacillus_cereus_E33L_17_5||Bacillus_cereus_Q1_18_5||Bacillus_cereus_ATCC_10987_21_5||Bacillus_thuringiensis_BMB171_15_5||Bacillus_cereus_B4264_18_5||Bacillus_cereus_G9842_16_5	100.0||99.64||99.39||98.1||97.59||97.48||93.76||93.75||93.41
Bacillus_anthracis_Sterne_16_6	Bacillus_anthracis_Ames_16_6||Bacillus_anthracis_Ames_16_6||Bacillus_cereus_03BB102_16_6||Bacillus_thuringiensis_sv_konkukian_97-27_19_6||Bacillus_cereus_03BB102_16_6||Bacillus_cereus_E33L_17_6||Bacillus_cereus_Q1_18_6||Bacillus_cereus_ATCC_10987_21_6||Bacillus_cereus_Q1_18_6||Bacillus_cereus_ATCC_10987_21_6||Bacillus_thuringiensis_BMB171_15_6||Bacillus_cereus_B4264_18_6||Bacillus_cereus_G9842_16…	100.0||100.0||99.64||99.39||98.91||98.1||97.59||97.48||96.15||96.07||93.76||93.75||93.41||92.9
Bacillus_anthracis_Sterne_16_7	Bacillus_anthracis_Ames_16_7||Bacillus_thuringiensis_sv_konkukian_97-27_19_7||Bacillus_cereus_03BB102_16_7||Bacillus_cereus_Q1_18_7||Bacillus_cereus_ATCC_10987_21_7||Bacillus_cereus_B4264_18_7||Bacillus_cereus_B4264_18_8||Bacillus_cereus_G9842_16_7||Bacillus_cereus_E33L_17_7	100.0||99.39||98.91||96.15||96.07||93.75||93.75||93.41||92.9
Bacillus_anthracis_Sterne_16_8	-
Bacillus_anthracis_Sterne_29_0	Bacillus_anthracis_Ames_29_0||Bacillus_cereus_03BB102_30_0||Bacillus_cereus_E33L_31_0||Bacillus_cereus_Q1_28_0||Bacillus_thuringiensis_sv_konkukian_97-27_32_0||Bacillus_cereus_ATCC_10987_34_0||Bacillus_cereus_B4264_30_0||Bacillus_thuringiensis_BMB171_28_0||Bacillus_cereus_ATCC_14579_32_3||Bacillus_cereus_G9842_28_0	100.0||97.76||96.34||94.82||94.15||92.76||85.71||85.59||85.3||84.38
Bacillus_anthracis_Sterne_29_1	Bacillus_anthracis_Ames_29_1||Bacillus_cereus_03BB102_30_1||Bacillus_cereus_E33L_31_1||Bacillus_cereus_Q1_28_1||Bacillus_thuringiensis_sv_konkukian_97-27_32_1||Bacillus_cereus_ATCC_10987_34_1||Bacillus_cereus_B4264_30_1||Bacillus_thuringiensis_BMB171_28_1||Bacillus_cereus_ATCC_14579_32_4||Bacillus_cereus_G9842_28_1	100.0||97.76||96.34||94.82||94.15||92.76||85.71||85.59||85.3||84.38
Bacillus_anthracis_Sterne_29_2	Bacillus_anthracis_Ames_29_2||Bacillus_cereus_03BB102_30_2||Bacillus_cereus_E33L_31_2||Bacillus_cereus_Q1_28_2||Bacillus_thuringiensis_sv_konkukian_97-27_32_2||Bacillus_cereus_ATCC_10987_34_2||Bacillus_cereus_B4264_30_2||Bacillus_thuringiensis_BMB171_28_2||Bacillus_cereus_ATCC_14579_32_5||Bacillus_cereus_G9842_28_2	100.0||97.76||96.34||94.82||94.15||92.76||85.71||85.59||85.3||84.38
Bacillus_anthracis_Sterne_29_3	Bacillus_anthracis_Ames_29_3||Bacillus_cereus_03BB102_30_3||Bacillus_cereus_E33L_31_3||Bacillus_cereus_Q1_28_3||Bacillus_thuringiensis_sv_konkukian_97-27_32_3||Bacillus_cereus_ATCC_10987_34_2||Bacillus_cereus_B4264_30_2||Bacillus_thuringiensis_BMB171_28_2||Bacillus_cereus_ATCC_14579_32_6||Bacillus_cereus_ATCC_14579_32_7||Bacillus_cereus_G9842_28_3	100.0||97.76||96.34||94.82||94.15||92.76||85.71||85.59||85.3||85.3||84.38
Bacillus_anthracis_Sterne_29_4	-
Bacillus_anthracis_Sterne_7_0	Bacillus_cereus_03BB102_7_0||Bacillus_cereus_E33L_8_0||Bacillus_thuringiensis_sv_konkukian_97-27_7_0||Bacillus_cereus_B4264_7_0||Bacillus_thuringiensis_BMB171_7_0||Bacillus_cereus_ATCC_10987_10_0||Bacillus_cereus_Q1_9_0||Bacillus_cereus_G9842_7_0	99.13||98.74||98.09||91.09||90.87||90.81||90.55||88.44
Bacillus_anthracis_Sterne_7_1	Bacillus_cereus_03BB102_7_1||Bacillus_cereus_E33L_8_1||Bacillus_thuringiensis_sv_konkukian_97-27_7_1||Bacillus_cereus_B4264_7_1||Bacillus_thuringiensis_BMB171_7_1||Bacillus_cereus_ATCC_10987_10_1||Bacillus_cereus_Q1_9_1||Bacillus_cereus_G9842_7_1	99.13||98.74||98.09||91.09||90.87||90.81||90.55||88.44
Bacillus_anthracis_Sterne_7_2	Bacillus_cereus_03BB102_7_2||Bacillus_cereus_E33L_8_2||Bacillus_thuringiensis_sv_konkukian_97-27_7_2||Bacillus_cereus_B4264_7_2||Bacillus_thuringiensis_BMB171_7_2||Bacillus_cereus_ATCC_10987_10_2||Bacillus_cereus_Q1_9_2||Bacillus_cereus_G9842_7_2	99.13||98.74||98.09||91.09||90.87||90.81||90.55||88.44
Bacillus_anthracis_Sterne_7_3	Bacillus_cereus_03BB102_7_3||Bacillus_cereus_E33L_8_3||Bacillus_thuringiensis_sv_konkukian_97-27_7_3||Bacillus_cereus_B4264_7_3||Bacillus_thuringiensis_BMB171_7_3||Bacillus_cereus_ATCC_10987_10_3||Bacillus_cereus_Q1_9_3||Bacillus_cereus_G9842_7_3	99.13||98.74||98.09||91.09||90.87||90.81||90.55||88.44
Bacillus_anthracis_Sterne_7_4	Bacillus_cereus_03BB102_7_4||Bacillus_cereus_E33L_8_4||Bacillus_thuringiensis_sv_konkukian_97-27_7_4||Bacillus_cereus_B4264_7_4||Bacillus_thuringiensis_BMB171_7_4||Bacillus_cereus_ATCC_10987_10_4||Bacillus_cereus_Q1_9_4||Bacillus_cereus_G9842_7_4	99.13||98.74||98.09||91.09||90.87||90.81||90.55||88.44
Bacillus_anthracis_Sterne_7_5	Bacillus_cereus_03BB102_7_5||Bacillus_cereus_E33L_8_5||Bacillus_thuringiensis_sv_konkukian_97-27_7_5||Bacillus_cereus_B4264_7_5||Bacillus_thuringiensis_BMB171_7_5||Bacillus_cereus_ATCC_10987_10_5||Bacillus_cereus_Q1_9_5||Bacillus_cereus_G9842_7_5	99.13||98.74||98.09||91.09||90.87||90.81||90.55||88.44
Bacillus_anthracis_Sterne_7_6	-
Bacillus_anthracis_Sterne_75_0	Bacillus_anthracis_Ames_73_0||Bacillus_cereus_AH820_71_16||Bacillus_cereus_ATCC_14579_83_15||Bacillus_cereus_G9842_83_0	100.0||98.84||87.03||86.13
Bacillus_anthracis_Sterne_75_1	Bacillus_anthracis_Ames_73_1||Bacillus_cereus_AH820_71_17||Bacillus_cereus_ATCC_14579_83_16||Bacillus_cereus_G9842_83_1||Bacillus_cereus_ATCC_14579_83_16||Bacillus_cereus_G9842_83_1	100.0||98.84||88.94||88.03||87.03||86.13
Bacillus_anthracis_Sterne_75_2	Bacillus_anthracis_Ames_73_2||Bacillus_cereus_AH820_71_18||Bacillus_cereus_AH820_71_19||Bacillus_cereus_ATCC_14579_83_17||Bacillus_cereus_G9842_83_2||Bacillus_cereus_ATCC_14579_83_17||Bacillus_cereus_G9842_83_2||Bacillus_cereus_AH820_71_19	100.0||98.84||98.84||90.71||90.49||88.94||88.03||85.95
Bacillus_anthracis_Sterne_75_3	Bacillus_anthracis_Ames_73_3||Bacillus_cereus_ATCC_14579_83_18||Bacillus_cereus_G9842_83_3||Bacillus_cereus_AH820_71_20	100.0||90.71||90.49||85.95
Bacillus_anthracis_Sterne_75_4	Bacillus_anthracis_Ames_73_4||Bacillus_cereus_03BB102_70_0||Bacillus_thuringiensis_sv_konkukian_97-27_72_0||Bacillus_cereus_E33L_67_0||Bacillus_cereus_ATCC_14579_83_19||Bacillus_cereus_G9842_83_4	100.0||98.3||98.01||96.71||90.71||90.49
Bacillus_anthracis_Sterne_75_5	Bacillus_anthracis_Ames_73_5||Bacillus_cereus_03BB102_70_1||Bacillus_thuringiensis_sv_konkukian_97-27_72_1||Bacillus_cereus_E33L_67_1||Bacillus_cereus_ATCC_14579_83_20||Bacillus_cereus_G9842_83_5	100.0||98.3||98.01||96.71||90.71||90.49
Bacillus_anthracis_Sterne_75_6	Bacillus_anthracis_Ames_73_6||Bacillus_cereus_03BB102_70_2||Bacillus_thuringiensis_sv_konkukian_97-27_72_2||Bacillus_cereus_E33L_67_2||Bacillus_cereus_ATCC_14579_83_21||Bacillus_cereus_G9842_83_6	100.0||98.3||98.01||96.71||90.71||90.49
Bacillus_anthracis_Sterne_75_7	Bacillus_anthracis_Ames_73_7||Bacillus_cereus_03BB102_70_3||Bacillus_thuringiensis_sv_konkukian_97-27_72_3||Bacillus_cereus_E33L_67_3||Bacillus_cereus_ATCC_14579_83_22||Bacillus_cereus_G9842_83_7	100.0||98.3||98.01||96.71||90.71||90.49
Bacillus_anthracis_Sterne_75_8	Bacillus_anthracis_Ames_73_8||Bacillus_cereus_03BB102_70_4||Bacillus_thuringiensis_sv_konkukian_97-27_72_4||Bacillus_cereus_E33L_67_4||Bacillus_cereus_ATCC_14579_83_23||Bacillus_cereus_G9842_83_8	100.0||98.3||98.01||96.71||90.71||90.49
Bacillus_anthracis_Sterne_75_9	Bacillus_anthracis_Ames_73_9||Bacillus_cereus_03BB102_70_5||Bacillus_thuringiensis_sv_konkukian_97-27_72_5||Bacillus_cereus_ATCC_14579_83_24||Bacillus_cereus_G9842_83_9	100.0||98.3||98.01||90.71||90.49
Bacillus_anthracis_Sterne_75_10	Bacillus_anthracis_Ames_73_10||Bacillus_cereus_03BB102_70_6||Bacillus_thuringiensis_sv_konkukian_97-27_72_6||Bacillus_cereus_ATCC_14579_83_25||Bacillus_cereus_G9842_83_10	100.0||98.3||98.01||90.71||90.49
Bacillus_anthracis_Sterne_75_11	Bacillus_anthracis_Ames_73_11||Bacillus_thuringiensis_sv_konkukian_97-27_72_7||Bacillus_cereus_ATCC_10987_75_0||Bacillus_cereus_ATCC_14579_83_26||Bacillus_cereus_G9842_83_11	100.0||98.01||95.65||90.71||90.49
Bacillus_anthracis_Sterne_75_12	Bacillus_anthracis_Ames_73_12||Bacillus_thuringiensis_sv_konkukian_97-27_72_8||Bacillus_cereus_Q1_72_1||Bacillus_cereus_ATCC_10987_75_1||Bacillus_cereus_ATCC_14579_83_27||Bacillus_cereus_G9842_83_12||Listeria_monocytogenes_EGD-e_32_1||Listeria_monocytogenes_08-5923_29_1||Listeria_monocytogenes_08-5578_30_1	100.0||98.01||96.34||95.65||90.71||90.49||74.68||74.5||74.5
Bacillus_anthracis_Sterne_75_13	Bacillus_anthracis_Ames_73_13||Bacillus_thuringiensis_sv_konkukian_97-27_72_9||Bacillus_cereus_Q1_72_2||Bacillus_cereus_ATCC_10987_75_1||Bacillus_cereus_ATCC_14579_83_28||Listeria_monocytogenes_EGD-e_32_1||Listeria_monocytogenes_08-5923_29_1||Listeria_monocytogenes_08-5578_30_1	100.0||98.01||96.34||95.65||90.71||74.68||74.5||74.5
Bacillus_anthracis_Sterne_75_14	-
Bacillus_anthracis_Sterne_3_0	Bacillus_anthracis_Ames_3_0||Bacillus_cereus_AH820_3_18||Bacillus_cereus_Q1_4_5||Bacillus_weihenstephanensis_KBAB4_25_2||Bacillus_cereus_ATCC_10987_3_4||Bacillus_thuringiensis_BMB171_2_6||Bacillus_cereus_B4264_2_6||Bacillus_cereus_ATCC_14579_3_29	99.99||99.32||96.28||91.96||91.22||86.21||86.18||86.14
Bacillus_anthracis_Sterne_3_1	Bacillus_anthracis_Ames_3_1||Bacillus_cereus_AH820_3_19||Bacillus_cereus_AH820_3_19||Bacillus_cereus_Q1_4_6||Bacillus_cereus_Q1_4_7||Bacillus_cereus_Q1_4_7||Bacillus_weihenstephanensis_KBAB4_25_3||Bacillus_cereus_ATCC_10987_3_5||Bacillus_thuringiensis_BMB171_2_7||Bacillus_cereus_B4264_2_7||Bacillus_cereus_ATCC_14579_3_30	99.99||99.32||98.22||96.28||96.28||95.27||91.96||91.22||86.21||86.18||86.14
Bacillus_anthracis_Sterne_3_2	Bacillus_anthracis_Ames_3_2||Bacillus_cereus_AH820_3_20||Bacillus_cereus_Q1_4_8||Bacillus_weihenstephanensis_KBAB4_25_4||Bacillus_weihenstephanensis_KBAB4_25_5||Bacillus_cereus_ATCC_10987_3_7||Bacillus_cereus_ATCC_10987_3_6||Bacillus_cereus_ATCC_10987_3_7||Bacillus_thuringiensis_BMB171_2_8||Bacillus_thuringiensis_BMB171_2_9||Bacillus_cereus_B4264_2_8||Bacillus_cereus_ATCC_14579_3_31||Bacillus_cer…	99.99||98.22||95.27||91.96||91.96||91.7||91.22||91.22||86.21||86.21||86.18||86.14||86.14||85.91
Bacillus_anthracis_Sterne_3_3	Bacillus_anthracis_Ames_3_3||Bacillus_cereus_AH820_3_21||Bacillus_cereus_Q1_4_8||Bacillus_weihenstephanensis_KBAB4_25_6||Bacillus_cereus_ATCC_10987_3_8||Bacillus_thuringiensis_BMB171_2_10||Bacillus_cereus_ATCC_14579_3_33||Bacillus_cereus_B4264_2_9||Bacillus_weihenstephanensis_KBAB4_25_6||Bacillus_cereus_ATCC_14579_3_32||Bacillus_cereus_ATCC_14579_3_33||Bacillus_thuringiensis_BMB171_2_9||Bacillus_…	99.99||98.22||95.86||94.1||91.7||86.64||86.41||86.34||85.91||84.58||84.58||84.58||84.58||84.37
Bacillus_anthracis_Sterne_3_4	Bacillus_anthracis_Ames_3_4||Bacillus_cereus_AH820_3_22||Bacillus_cereus_Q1_4_9||Bacillus_weihenstephanensis_KBAB4_25_7||Bacillus_cereus_ATCC_10987_3_9||Bacillus_thuringiensis_BMB171_2_11||Bacillus_cereus_ATCC_14579_3_34||Bacillus_cereus_B4264_2_10	99.99||98.22||95.86||94.1||91.7||86.64||86.41||86.34
Bacillus_anthracis_Sterne_3_5	Bacillus_anthracis_Ames_3_5||Bacillus_cereus_Q1_4_10||Bacillus_weihenstephanensis_KBAB4_25_8||Bacillus_cereus_ATCC_10987_3_10||Bacillus_thuringiensis_BMB171_2_12||Bacillus_cereus_ATCC_14579_3_35||Bacillus_cereus_B4264_2_11	99.99||95.86||94.1||91.7||86.64||86.41||86.34
Bacillus_anthracis_Sterne_3_6	Bacillus_anthracis_Ames_3_6||Bacillus_cereus_Q1_4_11||Bacillus_weihenstephanensis_KBAB4_25_9||Bacillus_cereus_ATCC_10987_3_11||Bacillus_thuringiensis_BMB171_2_13||Bacillus_cereus_ATCC_14579_3_36||Bacillus_cereus_B4264_2_12	99.99||95.86||94.1||91.7||86.64||86.41||86.34
Bacillus_anthracis_Sterne_3_7	Bacillus_anthracis_Ames_3_7||Bacillus_cereus_Q1_4_12||Bacillus_cereus_ATCC_10987_3_12||Bacillus_thuringiensis_BMB171_2_14||Bacillus_cereus_ATCC_14579_3_36||Bacillus_cereus_B4264_2_13||Bacillus_cereus_B4264_2_14	99.99||95.86||91.7||86.64||86.41||86.34||86.34
Bacillus_anthracis_Sterne_3_8	Bacillus_anthracis_Ames_3_8||Bacillus_cereus_ATCC_10987_3_0||Bacillus_anthracis_A0248_5_0||Bacillus_anthracis_Ames_Ancestor_5_0||Bacillus_cereus_AH820_3_12||Bacillus_cereus_AH187_9_9||Bacillus_cereus_AH820_3_5||Bacillus_cereus_AH820_74_16||Bacillus_cereus_B4264_2_0||Bacillus_cereus_ATCC_14579_3_24||Bacillus_cereus_B4264_2_21||Bacillus_cereus_Q1_4_0||Bacillus_cereus_E33L_4_8||Bacillus_cereus_ATCC_…	99.99||99.73||99.73||99.73||99.64||99.61||99.6||99.59||99.54||99.5||99.46||99.42||99.4||99.38||99.37||99.36||99.35||99.35||99.35||99.33||99.31||99.28||99.27||99.22||99.21||99.17||99.11||99.07||99.0||98.9||98.65||98.61||96.57||95.86||93.62||93.62||93.01||93.01||93.01||92.95||92.1||92.04||91.91||91.91||91.7||91.54||91.08||91.08||90.93||90.89||89.1||88.98||88.32||87.4||87.17||87.12||87.08||86.34||85…
Bacillus_anthracis_Sterne_3_9	Bacillus_cereus_ATCC_10987_3_1||Bacillus_anthracis_A0248_5_1||Bacillus_anthracis_Ames_Ancestor_5_1||Bacillus_anthracis_CDC_684_6_0||Bacillus_cereus_AH820_3_13||Bacillus_cereus_AH187_9_10||Bacillus_cereus_AH820_3_6||Bacillus_cereus_AH820_74_17||Bacillus_cereus_AH820_74_18||Bacillus_cereus_B4264_2_1||Bacillus_cereus_ATCC_14579_3_25||Bacillus_cereus_B4264_2_22||Bacillus_cereus_Q1_4_1||Bacillus_cereu…	99.73||99.73||99.73||99.7||99.64||99.61||99.6||99.59||99.59||99.54||99.5||99.46||99.42||99.4||99.38||99.37||99.36||99.35||99.35||99.35||99.35||99.33||99.31||99.28||99.27||99.22||99.21||99.17||99.11||99.07||99.0||99.0||98.9||98.9||98.65||98.65||98.61||98.61||98.3||98.3||98.3||96.57||95.86||93.62||93.62||93.62||93.62||93.01||93.01||93.01||93.01||92.97||92.95||92.59||92.1||92.1||92.04||92.04||91.91|…
Bacillus_anthracis_Sterne_3_10	Bacillus_thuringiensis_BMB171_2_3||Bacillus_cereus_ATCC_10987_3_2||Bacillus_anthracis_A0248_5_2||Bacillus_anthracis_Ames_Ancestor_5_2||Bacillus_anthracis_CDC_684_6_1||Bacillus_cereus_AH820_3_14||Bacillus_cereus_AH187_9_11||Bacillus_cereus_AH820_3_7||Bacillus_cereus_AH820_74_18||Bacillus_cereus_AH820_74_19||Bacillus_cereus_B4264_2_2||Bacillus_cereus_G9842_86_23||Bacillus_cereus_ATCC_14579_3_26||Ba…	99.78||99.73||99.73||99.73||99.7||99.64||99.61||99.6||99.59||99.59||99.54||99.51||99.5||99.47||99.46||99.42||99.4||99.4||99.4||99.38||99.37||99.37||99.36||99.33||99.31||99.28||99.27||99.25||99.22||99.21||99.17||99.11||99.07||98.86||98.3||98.3||98.3||95.86||92.85||92.04||91.96||90.0||88.92||88.67||88.46||88.46||88.42||88.4||88.21||88.15||88.15||88.04||88.04||88.04||87.97||87.74||86.09||85.6||85.6|…
Bacillus_anthracis_Sterne_3_11	Bacillus_thuringiensis_Al_Hakam_6_0||Bacillus_thuringiensis_BMB171_2_4||Bacillus_thuringiensis_Al_Hakam_4_0||Bacillus_cereus_ATCC_10987_3_3||Bacillus_anthracis_A0248_5_3||Bacillus_anthracis_Ames_Ancestor_5_3||Bacillus_anthracis_CDC_684_6_2||Bacillus_cereus_ATCC_14579_3_0||Bacillus_cereus_AH820_3_15||Bacillus_cereus_AH187_9_12||Bacillus_cereus_AH820_3_8||Bacillus_cereus_B4264_2_3||Bacillus_cereus_…	99.81||99.78||99.75||99.73||99.73||99.73||99.7||99.69||99.64||99.61||99.6||99.54||99.51||99.5||99.47||99.46||99.42||99.4||99.4||99.4||99.38||99.37||99.37||99.36||99.33||99.31||99.28||99.27||99.25||99.22||99.21||99.17||99.11||99.07||98.86||95.86||92.85||92.04||91.96||90.38||90.38||90.0||88.92||88.67||88.46||88.46||88.42||88.4||88.21||88.15||88.15||88.04||88.04||88.04||87.97||87.74||86.85||86.09||8…
Bacillus_anthracis_Sterne_3_12	Bacillus_thuringiensis_Al_Hakam_6_1||Bacillus_thuringiensis_BMB171_2_5||Bacillus_thuringiensis_Al_Hakam_4_1||Bacillus_cereus_ATCC_10987_3_4||Bacillus_anthracis_A0248_5_4||Bacillus_anthracis_Ames_Ancestor_5_4||Bacillus_anthracis_CDC_684_6_3||Bacillus_cereus_ATCC_14579_3_1||Bacillus_cereus_AH820_3_16||Bacillus_cereus_AH187_9_13||Bacillus_cereus_AH820_3_9||Bacillus_anthracis_A0248_4_0||Bacillus_anth…	99.81||99.78||99.75||99.73||99.73||99.73||99.7||99.69||99.64||99.61||99.6||99.55||99.55||99.54||99.51||99.5||99.47||99.46||99.42||99.4||99.4||99.4||99.38||99.37||99.37||99.36||99.33||99.31||99.28||99.28||99.27||99.25||99.22||99.21||99.17||99.11||99.07||98.86||97.58||95.86||92.85||92.85||92.04||91.96||90.38||90.38||90.0||90.0||89.77||88.92||88.92||88.58||88.46||88.46||88.42||88.4||88.21||88.15||88…
Bacillus_anthracis_Sterne_3_13	Bacillus_thuringiensis_Al_Hakam_6_1||Bacillus_thuringiensis_BMB171_2_6||Bacillus_thuringiensis_Al_Hakam_4_2||Bacillus_cereus_ATCC_10987_3_4||Bacillus_anthracis_A0248_5_4||Bacillus_anthracis_Ames_Ancestor_5_4||Bacillus_anthracis_CDC_684_6_4||Bacillus_cereus_ATCC_14579_3_1||Bacillus_cereus_AH820_3_17||Bacillus_cereus_AH187_9_14||Bacillus_cereus_AH820_3_10||Bacillus_anthracis_A0248_4_0||Bacillus_ant…	99.81||99.78||99.75||99.73||99.73||99.73||99.7||99.69||99.64||99.61||99.6||99.55||99.55||99.54||99.51||99.5||99.47||99.46||99.42||99.4||99.4||99.4||99.38||99.37||99.37||99.36||99.33||99.31||99.28||99.28||99.27||99.25||99.22||99.21||99.17||99.11||99.07||97.58||95.86||95.86||92.04||91.96||90.38||90.38||88.46||88.46||88.46||88.4||88.4||88.21||88.15||88.15||88.04||88.04||88.04||87.97||81.61||81.61||8…
Bacillus_anthracis_Sterne_3_14	-
Bacillus_anthracis_Sterne_3_15	-
Bacillus_anthracis_Sterne_67_0	Bacillus_anthracis_Ames_65_0||Bacillus_cereus_03BB102_61_0||Bacillus_cereus_E33L_60_0||Bacillus_thuringiensis_sv_konkukian_97-27_63_0||Bacillus_cereus_Q1_63_0||Bacillus_cereus_ATCC_10987_67_7||Bacillus_cereus_B4264_73_0||Bacillus_cereus_G9842_76_0	100.0||98.0||97.61||96.46||95.96||95.74||94.34||93.35
Bacillus_anthracis_Sterne_67_1	Bacillus_anthracis_Ames_65_1||Bacillus_cereus_03BB102_61_1||Bacillus_cereus_E33L_60_1||Bacillus_thuringiensis_sv_konkukian_97-27_63_1||Bacillus_cereus_Q1_63_1||Bacillus_cereus_ATCC_10987_67_8||Bacillus_cereus_B4264_73_1||Bacillus_cereus_G9842_76_1	100.0||98.0||97.61||96.46||95.96||95.74||94.34||93.35
Bacillus_anthracis_Sterne_67_2	Bacillus_anthracis_Ames_65_2||Bacillus_cereus_03BB102_61_2||Bacillus_cereus_E33L_60_2||Bacillus_thuringiensis_sv_konkukian_97-27_63_2||Bacillus_cereus_Q1_63_2||Bacillus_cereus_ATCC_10987_67_9||Bacillus_cereus_B4264_73_2||Bacillus_cereus_G9842_76_2	100.0||98.0||97.61||96.46||95.96||95.74||94.34||93.35
Bacillus_anthracis_Sterne_67_3	Bacillus_anthracis_Ames_65_3||Bacillus_cereus_03BB102_61_3||Bacillus_cereus_E33L_60_3||Bacillus_thuringiensis_sv_konkukian_97-27_63_3||Bacillus_cereus_Q1_63_3||Bacillus_cereus_ATCC_10987_67_10||Bacillus_cereus_B4264_73_3||Bacillus_cereus_G9842_76_3	100.0||98.0||97.61||96.46||95.96||95.74||94.34||93.35
Bacillus_anthracis_Sterne_67_4	Bacillus_anthracis_Ames_65_4||Bacillus_cereus_03BB102_61_4||Bacillus_cereus_E33L_60_4||Bacillus_thuringiensis_sv_konkukian_97-27_63_4||Bacillus_cereus_Q1_63_4||Bacillus_cereus_ATCC_10987_67_11||Bacillus_cereus_ATCC_10987_67_12||Bacillus_cereus_B4264_73_4||Bacillus_cereus_G9842_76_4	100.0||98.0||97.61||96.46||95.96||95.74||95.74||94.34||93.35
Bacillus_anthracis_Sterne_67_5	-
Bacillus_anthracis_Sterne_48_0	Bacillus_anthracis_Ames_47_0||Bacillus_cereus_AH820_49_12||Bacillus_cereus_03BB102_45_0||Bacillus_thuringiensis_sv_konkukian_97-27_49_14||Bacillus_cereus_E33L_44_0	99.99||98.94||98.77||98.54||97.49
Bacillus_anthracis_Sterne_48_1	Bacillus_anthracis_Ames_47_1||Bacillus_cereus_AH820_49_13||Bacillus_cereus_03BB102_45_1||Bacillus_thuringiensis_sv_konkukian_97-27_49_15||Bacillus_cereus_E33L_44_1	99.99||98.94||98.77||98.54||97.49
Bacillus_anthracis_Sterne_48_2	Bacillus_anthracis_Ames_47_2||Bacillus_cereus_AH820_49_14||Bacillus_cereus_AH820_49_15||Bacillus_cereus_03BB102_45_2||Bacillus_thuringiensis_sv_konkukian_97-27_49_16||Bacillus_cereus_E33L_44_2	99.99||98.94||98.94||98.77||98.54||97.49
Bacillus_anthracis_Sterne_48_3	Bacillus_anthracis_Ames_47_3||Bacillus_cereus_03BB102_45_3||Bacillus_thuringiensis_sv_konkukian_97-27_49_17||Bacillus_cereus_E33L_44_3	99.99||98.77||98.54||97.49
Bacillus_anthracis_Sterne_48_4	Bacillus_anthracis_Ames_47_4||Bacillus_cereus_03BB102_45_4||Bacillus_thuringiensis_sv_konkukian_97-27_49_18||Bacillus_cereus_E33L_44_4	99.99||98.77||98.54||97.49
Bacillus_anthracis_Sterne_48_5	Bacillus_anthracis_Ames_47_5||Bacillus_cereus_03BB102_45_5||Bacillus_thuringiensis_sv_konkukian_97-27_49_19||Bacillus_cereus_E33L_44_5	99.99||98.77||98.54||97.49
Bacillus_anthracis_Sterne_48_6	Bacillus_anthracis_Ames_47_6||Bacillus_cereus_03BB102_45_6||Bacillus_thuringiensis_sv_konkukian_97-27_49_20||Bacillus_cereus_E33L_44_6||Bacillus_cereus_03BB102_45_10||Bacillus_cereus_ATCC_10987_51_20||Bacillus_cereus_Q1_44_0||Bacillus_cereus_B4264_54_0||Bacillus_cereus_G9842_56_0||Bacillus_thuringiensis_BMB171_50_1||Bacillus_pumilus_SAFR-032_24_3	99.99||98.77||98.54||97.49||93.91||93.84||93.68||93.24||91.93||90.12||77.99
Bacillus_anthracis_Sterne_48_7	Bacillus_anthracis_Ames_47_7||Bacillus_thuringiensis_sv_konkukian_97-27_49_21||Bacillus_cereus_E33L_44_7||Bacillus_cereus_03BB102_45_11||Bacillus_cereus_ATCC_10987_51_21||Bacillus_cereus_Q1_44_1||Bacillus_cereus_B4264_54_1||Bacillus_cereus_G9842_56_1||Bacillus_thuringiensis_BMB171_50_2||Bacillus_pumilus_SAFR-032_24_4	99.99||98.54||97.49||93.91||93.84||93.68||93.24||91.93||90.12||77.99
Bacillus_anthracis_Sterne_48_8	Bacillus_anthracis_Ames_47_8||Bacillus_thuringiensis_sv_konkukian_97-27_49_22||Bacillus_cereus_E33L_44_8||Bacillus_cereus_03BB102_45_12||Bacillus_cereus_ATCC_10987_51_22||Bacillus_cereus_Q1_44_2||Bacillus_thuringiensis_BMB171_50_2||Bacillus_cereus_B4264_54_2||Bacillus_cereus_G9842_56_2||Bacillus_thuringiensis_BMB171_50_2	99.99||98.54||97.49||93.91||93.84||93.68||93.67||93.24||91.93||90.12
Bacillus_anthracis_Sterne_48_9	Bacillus_anthracis_Ames_47_9||Bacillus_thuringiensis_sv_konkukian_97-27_49_23||Bacillus_cereus_E33L_44_9||Bacillus_cereus_ATCC_10987_51_23||Bacillus_cereus_Q1_44_3||Bacillus_thuringiensis_BMB171_50_3||Bacillus_cereus_B4264_54_3||Bacillus_cereus_G9842_56_2	99.99||98.54||97.49||93.84||93.68||93.67||93.24||91.93
Bacillus_anthracis_Sterne_48_10	Bacillus_anthracis_Ames_47_10||Bacillus_thuringiensis_sv_konkukian_97-27_49_24||Bacillus_cereus_E33L_44_10||Bacillus_cereus_ATCC_10987_51_24||Bacillus_cereus_Q1_44_4||Bacillus_thuringiensis_BMB171_50_4||Bacillus_cereus_B4264_54_4	99.99||98.54||97.49||93.84||93.68||93.67||93.24
[truncated: 210,346 more rows]
