# Supplementary material for: A Systematic Computational Analysis of Biosynthetic Gene Cluster Evolution: Lessons for Engineering Biosynthesis
Source: PLoS Comput Biol. 2014 Dec 4;10(12):e1004016. doi: 10.1371/journal.pcbi.1004016 (PMC4256081; doi:10.1371/journal.pcbi.1004016)
Supplement: Data S1 — Python script and associated data files that were used to identify insertions/deletions, duplications and rearrangements in homologous gene clusters. (ZIP) [file pcbi.1004016.s015.zip › Data S1/evolution_statistics.py]

#!/usr/bin/env python
## Copyright (c) 2011 Marnix H. Medema
## Department of Microbial Physiology / Groningen Bioinformatics Centre
## University of Groningen
## License: GNU General Public License v3 or later


import sys
from numpy import average
import pysvg                 #Install PySVG on your system to make this code work
from pysvg.filter import *
from pysvg.gradient import *
from pysvg.linking import *
from pysvg.script import *
from pysvg.shape import *
from pysvg.structure import *
from pysvg.style import *
from pysvg.text import *
from pysvg.builders import *
import os

#Make directories for SVG output
if "svg" not in os.listdir("."):
    os.mkdir("svg")
    if "indels" not in os.listdir("svg"):
        os.mkdir("svg" + os.sep + "indels")
    if "duplications" not in os.listdir("svg"):
        os.mkdir("svg" + os.sep + "duplications")
    if "rearrangements" not in os.listdir("svg"):
        os.mkdir("svg" + os.sep + "rearrangements")

def sortdictkeysbyvaluesrev(dict):
    items = [(value, key) for key, value in dict.items()]
    items.sort()
    items.reverse()
    return [key for value, key in items]

#Loads BLAST results file with 1kb block-block alignment percentage IDs
infile = open("AllSimilarities.txt","r").read() #Example file attached
clusteroutputs = infile.split("\n\n")

#Parse results
geneclusters = []
clusterdict = {}
for i in clusteroutputs:
  lines = [j for j in i.split("\n") if "\t" in j]
  if len(lines) > 0:
    geneclusterid = lines[0].split("_0\t")[0]
    geneclusters.append(geneclusterid)
    clusterparts = []
    for j in range(len(lines)):
      clusterparts.append(geneclusterid + "_" + str(j))
    resultsdict = {}
    for j in lines:
      tabs = j.split("\t")
      if len(tabs) > 1:
        partid = tabs[0]
        if tabs[1] == "-":
          results = [[],{}]
        else:
          hitlist = []
          percentagedict = {}
          hitlist = tabs[1].split("||")
          percentages = tabs[2].split("||")
          x = 0
          for k in hitlist:
            percentagedict[k] = float(percentages[x])
            x += 1
          results = [hitlist,percentagedict]
      resultsdict[partid] = results
    clusterdict[geneclusterid] = [clusterparts,resultsdict]

#Load gene cluster annotations
annotationdict = {}
annotations = open("AllClusters_annots.txt","r").read().split("\n")
for i in annotations:
  if len(i.split("\t")) > 1:
    annotationdict[i.split("\t")[0]] = i.split("\t")[1]

#Load known cluster compounds from file.
compounddict = {}
compounds = open("knownclusters.txt","r").read().split("\n")
for i in compounds:
  if len(i.split("\t")) > 1:
    compounddict[i.split("\t")[0]] = i.split("\t")[1]

#Construct dictionary for mapping evolutionary events by % identity between gene clusters
evoleventsdict = {}
percentagerange = range(70,101) #May be changed to redefine the % ID thresholds
for i in percentagerange:
  evoleventsdict[i] = [[0,0],[0,0],[0,0]]
percentagematchdict = {}

#Search for good cluster-clusteralignments (>40%, at least 4 mutual block-block hits) with one of the two being longer, and one part of the one cluster matching to two or more parts of the other
pairsmatched = []
clusterswithduplications = 0
clusterswithrearrangements = 0
clusterswithindels = 0
clusterswithclosehomologs = 0
clusteralignments = 0
duplicationsdict = {}
rearrangementsdict = {}
indelsdict = {}
duplicationsvgnr = 0
indelsvgnr = 0
rearrangementsvgnr = 0
duplicationfilenr = 0
indelfilenr = 0
rearrangementfilenr = 0
nrnotindict = 0
for i in geneclusters:
  duplicationsfound = 0
  clusterparts,resultsdict = clusterdict[i]
  #Find good alignments with >50%, at least 5 mutual hits, which show significant homology between two gene clusters
  hitclusters = []
  hitclusterdict = {}
  for j in clusterparts:
    hitlist,percentagedict = resultsdict[j]
    checkedclusters = []
    for k in hitlist:
      k = k.rpartition("_")[0]
      if k not in checkedclusters:
        checkedclusters.append(k)
        hitclusters.append(k)
        if hitclusterdict.has_key(k):
          hitclusterdict[k] += 1
        else:
          hitclusterdict[k] = 1
  homologousclusters = []
  for k in hitclusters:
    if hitclusterdict[k] >= 4 and hitclusterdict[k] > int(0.4 * len(clusterparts)) and k != i and k not in homologousclusters:
      homologousclusters.append(k)
      
  if len(homologousclusters) > 0:
    clusterswithclosehomologs += 1
  
  #Calculcate and save average percentage identity between clusters
  for k in homologousclusters:
    percentages = []
    if [k,i] in pairsmatched:
      break
    for j in clusterparts:
      hitlist,percentagedict = resultsdict[j]
      if len([m for m in hitlist if k in m]) > 0:
        besthit = [m for m in hitlist if k in m][0]
        percentages.append(float(percentagedict[besthit]))
    percentagematchdict[i + "_" + k] = int(average(percentages))
    
  ##Find duplicates
  cduplicationsdict = {}
  duplicatefound = "n"
  duplicatedsegmentsfound = 0
  for k in homologousclusters:
    if clusterdict.has_key(k):
      clusterparts2,resultsdict2 = clusterdict[k]
    duplicatedsegmentsfound = 0
    duplicatefound = "n"
    selfhitfound = "n"
    for j in clusterparts:
      hitlist,percentagedict = resultsdict[j]
      if len(hitlist) > 0:
        #Test if part has at least one hit to other gene cluster
        #Find parts with best hit against other part of same cluster
        #Check if the part has at least as many hits to other parts within its own gene cluster as it has to the parts of the other gene cluster
        hit_to_othercluster = "n"
        if clusterdict.has_key(k):
          for l in clusterparts2:
            if percentagedict.has_key(l):
              hit_to_othercluster = "y"
              break
        if sortdictkeysbyvaluesrev(percentagedict)[0] in clusterparts and hit_to_othercluster == "y":
          selfhitfound = "y"
          hitclustercounts = 0
          selfcounts = 0
          for m in hitlist:
            if i in m:
              selfcounts += 1
            if k == m.rpartition("_")[0]:
              hitclustercounts += 1
          if selfcounts >= hitclustercounts:
            duplicatefound = "y"
            duplicatedsegmentsfound += 1
    cduplicationsdict[k] = duplicatedsegmentsfound
    percentagematch = percentagematchdict[i + "_" + k]
    evoleventsdict[percentagematch][0][1] += 1
    if duplicatefound == "y":
      clusterswithduplications += 1
      evoleventsdict[percentagematch][0][0] += 1
      
      if clusterdict.has_key(k) and compounddict.has_key(i) and percentagematchdict[i + "_" + k] > 70:
        clusterparts2,resultsdict2 = clusterdict[k]
        allparts2 = [int(l.rpartition("_")[2]) for l in clusterparts2]

        oh = ShapeBuilder()
        Style = StyleBuilder()
        Style.setFontFamily(fontfamily="Verdana")
        Style.setFontSize('10px')
        Style.setFilling("black")
        x1 = 5
        x2 = 5
        x = 0
        #Find color groups
        colorslist = ['rgb(220,157,31)', 'rgb(31,157,220)', 'rgb(220,31,157)', 'rgb(157,220,94)', 'rgb(94,94,220)', 'rgb(157,31,31)', 'rgb(94,220,31)', 'rgb(31,157,31)', 'rgb(220,31,31)', 'rgb(220,31,94)', 'rgb(31,31,220)', 'rgb(94,157,220)', 'rgb(157,220,220)', 'rgb(94,220,157)', 'rgb(94,157,94)', 'rgb(220,94,94)', 'rgb(157,94,31)', 'rgb(220,157,94)', 'rgb(94,31,157)', 'rgb(157,31,157)', 'rgb(220,220,157)', 'rgb(220,31,220)', 'rgb(31,157,157)', 'rgb(157,220,31)', 'rgb(220,94,220)', 'rgb(157,157,220)', 'rgb(157,220,157)', 'rgb(157,157,31)', 'rgb(220,94,157)', 'rgb(94,220,220)', 'rgb(31,157,94)', 'rgb(31,31,31)', 'rgb(94,94,94)', 'rgb(31,94,31)', 'rgb(94,31,94)', 'rgb(31,94,220)', 'rgb(157,31,94)', 'rgb(220,220,31)', 'rgb(31,220,31)', 'rgb(157,94,157)', 'rgb(31,94,157)', 'rgb(220,157,157)','rgb(220,220,94)', 'rgb(94,157,157)', 'rgb(157,31,220)', 'rgb(31,94,94)', 'rgb(31,31,94)', 'rgb(31,220,220)', 'rgb(157,94,94)', 'rgb(220,94,31)', 'rgb(94,31,31)', 'rgb(94,157,31)', 'rgb(94,220,94)', 'rgb(94,94,31)', 'rgb(157,94,220)', 'rgb(220,157,220)', 'rgb(31,220,94)', 'rgb(31,220,157)', 'rgb(157,157,94)', 'rgb(31,31,157)', 'rgb(94,31,220)', 'rgb(157,157,157)', 'rgb(94,94,157)', 'rgb(220,220,220)','rgb(220,157,31)', 'rgb(31,157,220)', 'rgb(220,31,157)', 'rgb(157,220,94)', 'rgb(94,94,220)', 'rgb(157,31,31)', 'rgb(94,220,31)', 'rgb(31,157,31)', 'rgb(220,31,31)', 'rgb(220,31,94)', 'rgb(31,31,220)', 'rgb(94,157,220)', 'rgb(157,220,220)', 'rgb(94,220,157)', 'rgb(94,157,94)', 'rgb(220,94,94)', 'rgb(157,94,31)', 'rgb(220,157,94)', 'rgb(94,31,157)', 'rgb(157,31,157)', 'rgb(220,220,157)', 'rgb(220,31,220)', 'rgb(31,157,157)', 'rgb(157,220,31)', 'rgb(220,94,220)', 'rgb(157,157,220)', 'rgb(157,220,157)', 'rgb(157,157,31)', 'rgb(220,94,157)', 'rgb(94,220,220)', 'rgb(31,157,94)', 'rgb(31,31,31)', 'rgb(94,94,94)', 'rgb(31,94,31)', 'rgb(94,31,94)', 'rgb(31,94,220)', 'rgb(157,31,94)', 'rgb(220,220,31)', 'rgb(31,220,31)', 'rgb(157,94,157)', 'rgb(31,94,157)', 'rgb(220,157,157)','rgb(220,220,94)', 'rgb(94,157,157)', 'rgb(157,31,220)', 'rgb(31,94,94)', 'rgb(31,31,94)', 'rgb(31,220,220)', 'rgb(157,94,94)', 'rgb(220,94,31)', 'rgb(94,31,31)', 'rgb(94,157,31)', 'rgb(94,220,94)', 'rgb(94,94,31)', 'rgb(157,94,220)', 'rgb(220,157,220)', 'rgb(31,220,94)', 'rgb(31,220,157)', 'rgb(157,157,94)', 'rgb(31,31,157)', 'rgb(94,31,220)', 'rgb(157,157,157)', 'rgb(94,94,157)', 'rgb(220,220,220)','rgb(220,157,31)', 'rgb(31,157,220)', 'rgb(220,31,157)', 'rgb(157,220,94)', 'rgb(94,94,220)', 'rgb(157,31,31)', 'rgb(94,220,31)', 'rgb(31,157,31)', 'rgb(220,31,31)', 'rgb(220,31,94)', 'rgb(31,31,220)', 'rgb(94,157,220)', 'rgb(157,220,220)', 'rgb(94,220,157)', 'rgb(94,157,94)', 'rgb(220,94,94)', 'rgb(157,94,31)', 'rgb(220,157,94)', 'rgb(94,31,157)', 'rgb(157,31,157)', 'rgb(220,220,157)', 'rgb(220,31,220)', 'rgb(31,157,157)', 'rgb(157,220,31)', 'rgb(220,94,220)', 'rgb(157,157,220)', 'rgb(157,220,157)', 'rgb(157,157,31)', 'rgb(220,94,157)', 'rgb(94,220,220)', 'rgb(31,157,94)', 'rgb(31,31,31)', 'rgb(94,94,94)', 'rgb(31,94,31)', 'rgb(94,31,94)', 'rgb(31,94,220)', 'rgb(157,31,94)', 'rgb(220,220,31)', 'rgb(31,220,31)', 'rgb(157,94,157)', 'rgb(31,94,157)', 'rgb(220,157,157)','rgb(220,220,94)', 'rgb(94,157,157)', 'rgb(157,31,220)', 'rgb(31,94,94)', 'rgb(31,31,94)', 'rgb(31,220,220)', 'rgb(157,94,94)', 'rgb(220,94,31)', 'rgb(94,31,31)', 'rgb(94,157,31)', 'rgb(94,220,94)', 'rgb(94,94,31)', 'rgb(157,94,220)', 'rgb(220,157,220)', 'rgb(31,220,94)', 'rgb(31,220,157)', 'rgb(157,157,94)', 'rgb(31,31,157)', 'rgb(94,31,220)', 'rgb(157,157,157)', 'rgb(94,94,157)', 'rgb(220,220,220)','rgb(220,157,31)', 'rgb(31,157,220)', 'rgb(220,31,157)', 'rgb(157,220,94)', 'rgb(94,94,220)', 'rgb(157,31,31)', 'rgb(94,220,31)', 'rgb(31,157,31)', 'rgb(220,31,31)', 'rgb(220,31,94)', 'rgb(31,31,220)', 'rgb(94,157,220)', 'rgb(157,220,220)', 'rgb(94,220,157)', 'rgb(94,157,94)', 'rgb(220,94,94)', 'rgb(157,94,31)', 'rgb(220,157,94)', 'rgb(94,31,157)', 'rgb(157,31,157)', 'rgb(220,220,157)', 'rgb(220,31,220)', 'rgb(31,157,157)', 'rgb(157,220,31)', 'rgb(220,94,220)', 'rgb(157,157,220)', 'rgb(157,220,157)', 'rgb(157,157,31)', 'rgb(220,94,157)', 'rgb(94,220,220)', 'rgb(31,157,94)', 'rgb(31,31,31)', 'rgb(94,94,94)', 'rgb(31,94,31)', 'rgb(94,31,94)', 'rgb(31,94,220)', 'rgb(157,31,94)', 'rgb(220,220,31)', 'rgb(31,220,31)', 'rgb(157,94,157)', 'rgb(31,94,157)', 'rgb(220,157,157)','rgb(220,220,94)', 'rgb(94,157,157)', 'rgb(157,31,220)', 'rgb(31,94,94)', 'rgb(31,31,94)', 'rgb(31,220,220)', 'rgb(157,94,94)', 'rgb(220,94,31)', 'rgb(94,31,31)', 'rgb(94,157,31)', 'rgb(94,220,94)', 'rgb(94,94,31)', 'rgb(157,94,220)', 'rgb(220,157,220)', 'rgb(31,220,94)', 'rgb(31,220,157)', 'rgb(157,157,94)', 'rgb(31,31,157)', 'rgb(94,31,220)', 'rgb(157,157,157)', 'rgb(94,94,157)', 'rgb(220,220,220)']
        colordict = {}
        for o in clusterparts:
          hitlist,percentagedict = resultsdict[o]
          p = int(o.rpartition("_")[2])
          chitlist = [m.replace(k,"").replace("_","") for m in hitlist if k in m]
          chitlist2 = [m for m in hitlist if k in m]
          if len(chitlist) > 0:
            if colordict.has_key("B" + chitlist[0].rpartition("_")[2]):
              color = colordict["B" + chitlist[0].rpartition("_")[2]]
              colordict["B" + chitlist[0].rpartition("_")[2]] = color
              colordict["A" + str(p)] = color
              if len(chitlist2) > 1 and resultsdict2[chitlist2[1]][0][0] == o:
                #print resultsdict2[chitlist2[1]][0][0]
                colordict["B" + chitlist[1].rpartition("_")[2]] = color
            else:
              colordict["B" + chitlist[0].rpartition("_")[2]] = colorslist[p]
              colordict["A" + str(p)] = colorslist[p]
              if len(chitlist2) > 1 and len(resultsdict2[chitlist2[1]][0]) > 0 and resultsdict2[chitlist2[1]][0][0] == o:
                #print resultsdict2[chitlist2[1]]
                #print resultsdict2[chitlist2[1]][0][0]
                colordict["B" + chitlist[1].rpartition("_")[2]] = colorslist[p]
          #group.addElement(oh.createRect(x1 + 20*p,5,20,20,strokewidth=0.5, stroke='black', fill=color))
          x += 1
        #Write blocks of query cluster
        if duplicationsvgnr == 0:
          s3 = svg(x = 0, y = 0, width = 4000, height = 5000)
          viewbox = "0 0 4000 5000"
          s3.set_viewBox(viewbox)
          s3.set_preserveAspectRatio("none")
          group3 = g()
        duplicationsvgnr += 1
        if annotationdict.has_key(i):
          descr = i + "_(" + annotationdict[i] + ")"
        elif compounddict.has_key(i):
          descr = i + "_(" + compounddict[i] + ")"
        else:
          descr = i
        t = text(descr,(x1),(20 + (duplicationsvgnr - 1) *100))
        t.set_style(Style.getStyle())
        group3.addElement(t)
        for o in clusterparts:
          p = int(o.rpartition("_")[2])
          identifier = "A" + str(p)
          if colordict.has_key(identifier):
            color = colordict[identifier]
          else:
            color = "white"
          group3.addElement(oh.createRect((x1 + 20*p),(25 + (duplicationsvgnr - 1) *100),20,20,strokewidth=0.5, stroke='black', fill=color))
          x += 1
        #Write blocks of hit cluster
        if annotationdict.has_key(k):
          descr = k + "_(" + annotationdict[k] + ")"
        elif compounddict.has_key(k):
          descr = k + "_(" + compounddict[k] + ")"
        else:
          descr = k
        t = text(descr,(x1),(60 + (duplicationsvgnr - 1) *100))
        t.set_style(Style.getStyle())
        group3.addElement(t)
        for o in allparts2:
          identifier = "B" + str(o)
          if colordict.has_key(identifier):
            color = colordict[identifier]
          else:
            color = "white"
          group3.addElement(oh.createRect((x2 + 20*o),(65 + (duplicationsvgnr - 1)*100),20,20,strokewidth=0.5, stroke='black', fill=color))
    if duplicationsvgnr > 50 or (i == geneclusters[-1] and k == homologousclusters[-1]):
      s3.addElement(group3)
      duplicationfilenr += 1
      outfile = open("svg/duplications/alignments" + str(duplicationfilenr) + ".svg","w")
      outfile.write(s3.getXML())
      outfile.close()
      duplicationsvgnr = 0
     
  duplicationsdict[i] = cduplicationsdict
  
  ##Find rearrangements and indels
  pairsmatched = []
  crearrangementsdict = {}
  cindelsdict = {}
  rearrangementfound = "n"
  indelfound = "n"
  rearrangedsegmentsfound = 0
  indelsegmentsfound = 0
  for k in homologousclusters:
    if [k,i] in pairsmatched:
      break
    clusteralignments += 1
    pairsmatched.append([k,i])
    pairsmatched.append([i,k])
    rearrangedsegmentsfound = 0
    rearrangementfound = "n"
    indelsegmentsfound = 0
    indelfound = "n"
    #Find homologous regions between gene clusters consisting of at least 5 homologous 1kb parts
    sequenceofhits = []
    sequenceofqueries = []
    x = 0
    for j in clusterparts:
      hitlist,percentagedict = resultsdict[j]
      chitlist = [m.replace(k,"B").replace("_","") for m in hitlist if k in m]
      if len(chitlist) > 0:
        sequenceofhits.append(chitlist[0])
        sequenceofqueries.append(j.replace(i,"A").replace("_",""))
      if len(chitlist) == 0:
        sequenceofhits.append("X")
        sequenceofqueries.append("X")
      x += 1
    x = 0
    if len(sequenceofhits) - sequenceofhits.count("X") < 5:
      sequenceofhits = []
      sequenceofqueries = []
    #Remove nonhits at both ends
    if len(sequenceofqueries) > 0:
      while sequenceofqueries[0] == "X":
        del sequenceofqueries[0]
        del sequenceofhits[0]
      while sequenceofqueries[-1] == "X":
        del sequenceofqueries[-1]
        del sequenceofhits[-1]
    #For all these larger homologous regions, look for rearrangements and/or indels
    #sys.exit()
    querieslist = []
    for m in sequenceofqueries:
      if m == "X":
        querieslist.append("X")
      else:
        querieslist.append(int(m[1:]))
    hitslist = []
    for m in sequenceofhits:
      if m == "X":
        hitslist.append("X")
      else:
        hitslist.append(int(m[1:]))

    #Look for indels
    #Look for gaps in query that are not gaps in subject
    xpositions = []
    x = 0
    lastposx = "n"
    for m in querieslist:
      if m == "X":
        if lastposx == "n":
          xpositions.append([x])
          lastposx = "y"
        else:
          newxlist = xpositions[-1] + [x]
          del xpositions[-1]
          xpositions.append(newxlist)
          lastposx = "y"
      else:
        lastposx = "n"
      x += 1
    for m in xpositions:
      if abs(hitslist[m[0]-1] - hitslist[m[-1]+1]) == 1:
        indelfound = "y"
        indelsegmentsfound += 1
        #print i + " & " + k
        #print sequenceofqueries
        #print sequenceofhits
        #print "indel found"
    #Look for gaps in subject that are not gaps in query
    x = 0
    largestindelsize = 0
    for m in hitslist[:-1]:
      if m != "X" and hitslist[x + 1] != "X" and abs(m - hitslist[x + 1]) > 1 and m != hitslist[x + 1]:
        if abs(querieslist[x] - querieslist[x + 1]) == 1:
          #Check if it is not a rearrangement (with the numbers in gap present elswhere in the hitlist)
          numbersinbetween = []
          numbers = range(0,300)
          for n in numbers:
            if (n > m and n < hitslist[x + 1]) or (n < m and n > hitslist[x + 1]):
              numbersinbetween.append(n)
          no_indel_but_rearrangement = "n"
          for n in numbersinbetween:
            if n in hitslist:
              no_indel_but_rearrangement = "y"
          if no_indel_but_rearrangement == "n":
            indelfound = "y"
            indelsegmentsfound += 1
            if abs(m - hitslist[x + 1]) > largestindelsize:
              largestindelsize = abs(m - hitslist[x + 1]) - 1
            #if i == "AF525490" and k == "GU937384":
            #  print i + " & " + k
            #  print sequenceofqueries
            #  print sequenceofhits
            #  print largestindelsize
            #  print "indel found between " + str(m) + " and " + str(hitslist[x + 1])
      x += 1
    cindelsdict[k] = indelsegmentsfound 
    #Look for rearrangements
    querieslist = [m for m in querieslist if m != "X"]
    hitslist = [m for m in hitslist if m != "X"]
    hitslist2 = [m for m in hitslist]
    hitslist2.sort()
    hitslist3 = [m for m in hitslist2]
    hitslist3.reverse()
    #Check if 
    if not (hitslist == hitslist2 or hitslist == hitslist3):
      rearrangementfound = "y"
      #print i + " & " + k
      #print sequenceofqueries
      #print sequenceofhits
      #print "rearrangement found"

    percentagematch = percentagematchdict[i + "_" + k]
    evoleventsdict[percentagematch][1][1] += 1
    evoleventsdict[percentagematch][2][1] += 1
    if rearrangementfound == "y":
      clusterswithrearrangements += 1
      evoleventsdict[percentagematch][1][0] += 1
    if indelfound == "y":
      clusterswithindels += 1
      evoleventsdict[percentagematch][2][0] += 1

    #Visualize all gene cluster alignments with duplications/indels/rearrangements
    # 
    if clusterdict.has_key(k) and annotationdict.has_key(k) and ("nrps" in annotationdict[k] or "pks" in annotationdict[k] or "terpene" in annotationdict[k]) and percentagematchdict[i + "_" + k] > 70 and largestindelsize == 2:
      clusterparts2,resultsdict2 = clusterdict[k]
      allparts2 = [int(l.rpartition("_")[2]) for l in clusterparts2]
      oh = ShapeBuilder()
      Style = StyleBuilder()
      Style.setFontFamily(fontfamily="Verdana")
      Style.setFontSize('10px')
      Style.setFilling("black")
      x1 = 5
      x2 = 5
      x = 0
      #Find color groups
      colorslist = ['rgb(220,157,31)', 'rgb(31,157,220)', 'rgb(220,31,157)', 'rgb(157,220,94)', 'rgb(94,94,220)', 'rgb(157,31,31)', 'rgb(94,220,31)', 'rgb(31,157,31)', 'rgb(220,31,31)', 'rgb(220,31,94)', 'rgb(31,31,220)', 'rgb(94,157,220)', 'rgb(157,220,220)', 'rgb(94,220,157)', 'rgb(94,157,94)', 'rgb(220,94,94)', 'rgb(157,94,31)', 'rgb(220,157,94)', 'rgb(94,31,157)', 'rgb(157,31,157)', 'rgb(220,220,157)', 'rgb(220,31,220)', 'rgb(31,157,157)', 'rgb(157,220,31)', 'rgb(220,94,220)', 'rgb(157,157,220)', 'rgb(157,220,157)', 'rgb(157,157,31)', 'rgb(220,94,157)', 'rgb(94,220,220)', 'rgb(31,157,94)', 'rgb(31,31,31)', 'rgb(94,94,94)', 'rgb(31,94,31)', 'rgb(94,31,94)', 'rgb(31,94,220)', 'rgb(157,31,94)', 'rgb(220,220,31)', 'rgb(31,220,31)', 'rgb(157,94,157)', 'rgb(31,94,157)', 'rgb(220,157,157)','rgb(220,220,94)', 'rgb(94,157,157)', 'rgb(157,31,220)', 'rgb(31,94,94)', 'rgb(31,31,94)', 'rgb(31,220,220)', 'rgb(157,94,94)', 'rgb(220,94,31)', 'rgb(94,31,31)', 'rgb(94,157,31)', 'rgb(94,220,94)', 'rgb(94,94,31)', 'rgb(157,94,220)', 'rgb(220,157,220)', 'rgb(31,220,94)', 'rgb(31,220,157)', 'rgb(157,157,94)', 'rgb(31,31,157)', 'rgb(94,31,220)', 'rgb(157,157,157)', 'rgb(94,94,157)', 'rgb(220,220,220)','rgb(220,157,31)', 'rgb(31,157,220)', 'rgb(220,31,157)', 'rgb(157,220,94)', 'rgb(94,94,220)', 'rgb(157,31,31)', 'rgb(94,220,31)', 'rgb(31,157,31)', 'rgb(220,31,31)', 'rgb(220,31,94)', 'rgb(31,31,220)', 'rgb(94,157,220)', 'rgb(157,220,220)', 'rgb(94,220,157)', 'rgb(94,157,94)', 'rgb(220,94,94)', 'rgb(157,94,31)', 'rgb(220,157,94)', 'rgb(94,31,157)', 'rgb(157,31,157)', 'rgb(220,220,157)', 'rgb(220,31,220)', 'rgb(31,157,157)', 'rgb(157,220,31)', 'rgb(220,94,220)', 'rgb(157,157,220)', 'rgb(157,220,157)', 'rgb(157,157,31)', 'rgb(220,94,157)', 'rgb(94,220,220)', 'rgb(31,157,94)', 'rgb(31,31,31)', 'rgb(94,94,94)', 'rgb(31,94,31)', 'rgb(94,31,94)', 'rgb(31,94,220)', 'rgb(157,31,94)', 'rgb(220,220,31)', 'rgb(31,220,31)', 'rgb(157,94,157)', 'rgb(31,94,157)', 'rgb(220,157,157)','rgb(220,220,94)', 'rgb(94,157,157)', 'rgb(157,31,220)', 'rgb(31,94,94)', 'rgb(31,31,94)', 'rgb(31,220,220)', 'rgb(157,94,94)', 'rgb(220,94,31)', 'rgb(94,31,31)', 'rgb(94,157,31)', 'rgb(94,220,94)', 'rgb(94,94,31)', 'rgb(157,94,220)', 'rgb(220,157,220)', 'rgb(31,220,94)', 'rgb(31,220,157)', 'rgb(157,157,94)', 'rgb(31,31,157)', 'rgb(94,31,220)', 'rgb(157,157,157)', 'rgb(94,94,157)', 'rgb(220,220,220)','rgb(220,157,31)', 'rgb(31,157,220)', 'rgb(220,31,157)', 'rgb(157,220,94)', 'rgb(94,94,220)', 'rgb(157,31,31)', 'rgb(94,220,31)', 'rgb(31,157,31)', 'rgb(220,31,31)', 'rgb(220,31,94)', 'rgb(31,31,220)', 'rgb(94,157,220)', 'rgb(157,220,220)', 'rgb(94,220,157)', 'rgb(94,157,94)', 'rgb(220,94,94)', 'rgb(157,94,31)', 'rgb(220,157,94)', 'rgb(94,31,157)', 'rgb(157,31,157)', 'rgb(220,220,157)', 'rgb(220,31,220)', 'rgb(31,157,157)', 'rgb(157,220,31)', 'rgb(220,94,220)', 'rgb(157,157,220)', 'rgb(157,220,157)', 'rgb(157,157,31)', 'rgb(220,94,157)', 'rgb(94,220,220)', 'rgb(31,157,94)', 'rgb(31,31,31)', 'rgb(94,94,94)', 'rgb(31,94,31)', 'rgb(94,31,94)', 'rgb(31,94,220)', 'rgb(157,31,94)', 'rgb(220,220,31)', 'rgb(31,220,31)', 'rgb(157,94,157)', 'rgb(31,94,157)', 'rgb(220,157,157)','rgb(220,220,94)', 'rgb(94,157,157)', 'rgb(157,31,220)', 'rgb(31,94,94)', 'rgb(31,31,94)', 'rgb(31,220,220)', 'rgb(157,94,94)', 'rgb(220,94,31)', 'rgb(94,31,31)', 'rgb(94,157,31)', 'rgb(94,220,94)', 'rgb(94,94,31)', 'rgb(157,94,220)', 'rgb(220,157,220)', 'rgb(31,220,94)', 'rgb(31,220,157)', 'rgb(157,157,94)', 'rgb(31,31,157)', 'rgb(94,31,220)', 'rgb(157,157,157)', 'rgb(94,94,157)', 'rgb(220,220,220)','rgb(220,157,31)', 'rgb(31,157,220)', 'rgb(220,31,157)', 'rgb(157,220,94)', 'rgb(94,94,220)', 'rgb(157,31,31)', 'rgb(94,220,31)', 'rgb(31,157,31)', 'rgb(220,31,31)', 'rgb(220,31,94)', 'rgb(31,31,220)', 'rgb(94,157,220)', 'rgb(157,220,220)', 'rgb(94,220,157)', 'rgb(94,157,94)', 'rgb(220,94,94)', 'rgb(157,94,31)', 'rgb(220,157,94)', 'rgb(94,31,157)', 'rgb(157,31,157)', 'rgb(220,220,157)', 'rgb(220,31,220)', 'rgb(31,157,157)', 'rgb(157,220,31)', 'rgb(220,94,220)', 'rgb(157,157,220)', 'rgb(157,220,157)', 'rgb(157,157,31)', 'rgb(220,94,157)', 'rgb(94,220,220)', 'rgb(31,157,94)', 'rgb(31,31,31)', 'rgb(94,94,94)', 'rgb(31,94,31)', 'rgb(94,31,94)', 'rgb(31,94,220)', 'rgb(157,31,94)', 'rgb(220,220,31)', 'rgb(31,220,31)', 'rgb(157,94,157)', 'rgb(31,94,157)', 'rgb(220,157,157)','rgb(220,220,94)', 'rgb(94,157,157)', 'rgb(157,31,220)', 'rgb(31,94,94)', 'rgb(31,31,94)', 'rgb(31,220,220)', 'rgb(157,94,94)', 'rgb(220,94,31)', 'rgb(94,31,31)', 'rgb(94,157,31)', 'rgb(94,220,94)', 'rgb(94,94,31)', 'rgb(157,94,220)', 'rgb(220,157,220)', 'rgb(31,220,94)', 'rgb(31,220,157)', 'rgb(157,157,94)', 'rgb(31,31,157)', 'rgb(94,31,220)', 'rgb(157,157,157)', 'rgb(94,94,157)', 'rgb(220,220,220)']
      colordict = {}
      for o in clusterparts:
        hitlist,percentagedict = resultsdict[o]
        p = int(o.rpartition("_")[2])
        #First look for internal homologs (only best hits which qualify as internal duplications)
        hitlist,percentagedict = resultsdict[o]
        if len(sortdictkeysbyvaluesrev(percentagedict)) > 0 and sortdictkeysbyvaluesrev(percentagedict)[0] in clusterparts:
          if colordict.has_key("A" + o.replace(k,"").replace(i,"").replace("_","")):
            color = colordict["A" + o.replace(k,"").replace(i,"").replace("_","")]
            colordict["A" + str(int(sortdictkeysbyvaluesrev(percentagedict)[0].rpartition("_")[2]))] = color
          else:
            colordict["A" + o.replace(k,"").replace(i,"").replace("_","")] = colorslist[p]
            colordict["A" + str(int(sortdictkeysbyvaluesrev(percentagedict)[0].rpartition("_")[2]))] = colorslist[p]
      #if i == "AF498409" and k == "AF498402":
      #  print colordict
      for o in clusterparts:
        hitlist,percentagedict = resultsdict[o]
        p = int(o.rpartition("_")[2])
        chitlist = [m.replace(k,"").replace("_","") for m in hitlist if k == m.rpartition("_")[0]]
        chitlist2 = [m for m in hitlist if k == m.rpartition("_")[0]]
        #if i == "AF498409" and k == "AF498402":
        #  print o
        #  print chitlist2
        if len(chitlist) > 0:
          if colordict.has_key("A" + o.replace(k,"").replace(i,"").replace("_","")):
            color = colordict["A" + o.replace(k,"").replace(i,"").replace("_","")]
            colordict["B" + chitlist[0].rpartition("_")[2]] = color
            if len(chitlist2) > 1 and resultsdict2[chitlist2[1]][0][0] == o:
              colordict["B" + chitlist[1].rpartition("_")[2]] = color
          elif colordict.has_key("B" + chitlist[0].rpartition("_")[2]):
            color = colordict["B" + chitlist[0].rpartition("_")[2]]
            colordict["B" + chitlist[0].rpartition("_")[2]] = color
            colordict["A" + str(p)] = color
            if len(chitlist2) > 1 and resultsdict2[chitlist2[1]][0][0] == o:
              colordict["B" + chitlist[1].rpartition("_")[2]] = color
          else:
            colordict["B" + chitlist[0].rpartition("_")[2]] = colorslist[p]
            colordict["A" + str(p)] = colorslist[p]
            if len(chitlist2) > 1 and resultsdict2[chitlist2[1]][0][0] == o:
              #print resultsdict2[chitlist2[1]][0][0]
              colordict["B" + chitlist[1].rpartition("_")[2]] = colorslist[p]
      #Write blocks of query cluster
      if indelfound == "y":
        if indelsvgnr == 0:
          s1 = svg(x = 0, y = 0, width = 4000, height = 5000)
          viewbox = "0 0 4000 5000"
          s1.set_viewBox(viewbox)
          s1.set_preserveAspectRatio("none")
          group1 = g()
        indelsvgnr += 1
        if annotationdict.has_key(i):
          descr = i + "_(" + annotationdict[i] + ")"
        elif compounddict.has_key(i):
          descr = i + "_(" + compounddict[i] + ")"
        else:
          descr = i
        t = text(descr,(x1),(20 + (indelsvgnr - 1) *100))
        t.set_style(Style.getStyle())
        group1.addElement(t)
        for o in clusterparts:
          p = int(o.rpartition("_")[2])
          identifier = "A" + str(p)
          if colordict.has_key(identifier):
            color = colordict[identifier]
          else:
            color = "white"
          group1.addElement(oh.createRect((x1 + 20*p),(25 + (indelsvgnr - 1) *100),20,20,strokewidth=0.5, stroke='black', fill=color))
          x += 1
        #Write blocks of hit cluster
        if annotationdict.has_key(k):
          descr = k + "_(" + annotationdict[k] + ")"
        elif compounddict.has_key(k):
          descr = k + "_(" + compounddict[k] + ")"
        else:
          descr = k
        t = text(descr,(x1),(60 + (indelsvgnr - 1) *100))
        t.set_style(Style.getStyle())
        group1.addElement(t)
        for o in allparts2:
          identifier = "B" + str(o)
          if colordict.has_key(identifier):
            color = colordict[identifier]
          else:
            color = "white"
          group1.addElement(oh.createRect((x2 + 20*o),(65 + (indelsvgnr - 1)*100),20,20,strokewidth=0.5, stroke='black', fill=color))
        if indelsvgnr > 50 or i == geneclusters[-1]:
          s1.addElement(group1)
          indelfilenr += 1
          outfile = open("svg/indels/alignments" + str(indelfilenr) + ".svg","w")
          outfile.write(s1.getXML())
          outfile.close()
          indelsvgnr = 0
      if rearrangementfound == "y":
        if rearrangementsvgnr == 0:
          s2 = svg(x = 0, y = 0, width = 4000, height = 5000)
          viewbox = "0 0 4000 5000"
          s2.set_viewBox(viewbox)
          s2.set_preserveAspectRatio("none")
          group2 = g()
        rearrangementsvgnr += 1
        if annotationdict.has_key(i):
          descr = i + "_(" + annotationdict[i] + ")"
        elif compounddict.has_key(i):
          descr = i + "_(" + compounddict[i] + ")"
        else:
          descr = i
        t = text(descr,(x1),(20 + (rearrangementsvgnr - 1) *100))
        t.set_style(Style.getStyle())
        group2.addElement(t)
        for o in clusterparts:
          p = int(o.rpartition("_")[2])
          identifier = "A" + str(p)
          if colordict.has_key(identifier):
            color = colordict[identifier]
          else:
            color = "white"
          group2.addElement(oh.createRect((x1 + 20*p),(25 + (rearrangementsvgnr - 1)*100),20,20,strokewidth=0.5, stroke='black', fill=color))
          x += 1
        #Write blocks of hit cluster
        if annotationdict.has_key(k):
          descr = k + "_(" + annotationdict[k] + ")"
        elif compounddict.has_key(k):
          descr = k + "_(" + compounddict[k] + ")"
        else:
          descr = k
        t = text(descr,(x1),(60 + (rearrangementsvgnr - 1) *100))
        t.set_style(Style.getStyle())
        group2.addElement(t)
        for o in allparts2:
          identifier = "B" + str(o)
          if colordict.has_key(identifier):
            color = colordict[identifier]
          else:
            color = "white"
          group2.addElement(oh.createRect((x2 + 20*o),(65 + (rearrangementsvgnr - 1)*100),20,20,strokewidth=0.5, stroke='black', fill=color))
    else:
      nrnotindict += 1
    if rearrangementsvgnr > 50 or (i == geneclusters[-1] and k == homologousclusters[-1]):
      s2.addElement(group2)
      rearrangementfilenr += 1
      outfile = open("svg/rearrangements/alignments" + str(rearrangementfilenr) + ".svg","w")
      outfile.write(s2.getXML())
      outfile.close()
      rearrangementsvgnr = 0
  #sys.exit()

  indelsdict[i] = cindelsdict
  #Find insertions/deletions
  pairsmatched = []


indelsvgnr = 0
rearrangementsvgnr = 0
  
  
  #Plot graphs of number of duplications/indels/rearrangements vs average % identity between the gene clusters

print "Not in dictionary: " + str(nrnotindict)

#Output to standardout  
print "Gene clusters with close homologs: " + str(clusterswithclosehomologs)
print "Total number of gene cluster alignments between close gene cluster homologs: " + str(clusteralignments)
print "Gene cluster alignments with detected duplications: " + str(clusterswithduplications)
print "Gene cluster alignments with detected rearrangements: " + str(clusterswithrearrangements)
print "Gene cluster alignments with detected insertions/deletions: " + str(clusterswithindels)

#Print evolutionary events statistics to tab-delimited output TXT file
outfile = open("evolevents.txt","w")
#Print in bins of 1%
#print evoleventsdict
for i in range(75,101):
  outfile.write(str(i) + "\t" + str(int((float(evoleventsdict[i][0][0]) / float(evoleventsdict[i][0][1])) * 100)) + "\t" + str(int((float(evoleventsdict[i][1][0]) / float(evoleventsdict[i][1][1])) * 100)) + "\t" + str(int((float(evoleventsdict[i][2][0]) / float(evoleventsdict[i][2][1])) * 100)) + "\n")
outfile.write("\n\n")
#Print in bins of 2%
x = 0
binlist = []
for i in range(75,101):
  x += 1
  binlist.append(i)
  if x == 2:
    duplpercentage = int((float(sum([evoleventsdict[j][0][0] for j in binlist])) / float(sum([evoleventsdict[j][0][1] for j in binlist]))) * 100)
    rearrpercentage = int((float(sum([evoleventsdict[j][1][0] for j in binlist])) / float(sum([evoleventsdict[j][1][1] for j in binlist]))) * 100)
    indelpercentage = int((float(sum([evoleventsdict[j][2][0] for j in binlist])) / float(sum([evoleventsdict[j][2][1] for j in binlist]))) * 100)
    outfile.write(str(int(average(binlist))) + "\t" + str(duplpercentage) + "\t" + str(rearrpercentage) + "\t" + str(indelpercentage) + "\n")
    binlist = []
    x = 0
outfile.write("\n\n")
#Print in bins of 5%
x = 0
binlist = []
for i in range(75,101):
  x += 1
  binlist.append(i)
  if x == 5:
    duplpercentage = int((float(sum([evoleventsdict[j][0][0] for j in binlist])) / float(sum([evoleventsdict[j][0][1] for j in binlist]))) * 100)
    rearrpercentage = int((float(sum([evoleventsdict[j][1][0] for j in binlist])) / float(sum([evoleventsdict[j][1][1] for j in binlist]))) * 100)
    indelpercentage = int((float(sum([evoleventsdict[j][2][0] for j in binlist])) / float(sum([evoleventsdict[j][2][1] for j in binlist]))) * 100)
    outfile.write(str(int(average(binlist))) + "\t" + str(duplpercentage) + "\t" + str(rearrpercentage) + "\t" + str(indelpercentage) + "\n")
    binlist = []
    x = 0
