# Supplementary material for: A Systematic Computational Analysis of Biosynthetic Gene Cluster Evolution: Lessons for Engineering Biosynthesis
Source: PLoS Comput Biol. 2014 Dec 4;10(12):e1004016. doi: 10.1371/journal.pcbi.1004016 (PMC4256081; doi:10.1371/journal.pcbi.1004016)
Supplement: Data S1 — Python script and associated data files that were used to identify insertions/deletions, duplications and rearrangements in homologous gene clusters. (ZIP) [file pcbi.1004016.s015.zip › Data S1/knownclusters.txt]

AF497760	2,4-Diacetylphloroglucinol
DQ083928	2,4-Diacetylphloroglucinol
AJ575934	2-deoxystreptamine
FJ788104	3-methylarginine
AJ006985	5'-hydroxystreptomycin
X84374	A201A
AJ561198	A40926
U82965	A47934
AB476988	A-500359s
DQ118863	A54145
GU937384	A-74528
AB530986	A-90289
Y18523	acarbose
AB101202	acinetobactin
AB008466	aclacinomycin
AF257324	aclacinomycin
AF264025	aclacinomycin
FJ547091	actagardine
HM038106	actinomycin
AB199785	aerobactin
AM071396	aeruginoside
FJ609416	aeruginosin
AB196490	aflatoxin
AF452809	aflatoxin
AY510451	aflatoxin
AY510452	aflatoxin
AY510453	aflatoxin
AY510454	aflatoxin
AY510455	aflatoxin
AY092402	aflatoxin/sterigmatocystin
AM921700	aflatrem
AB179766	AF-toxin
AY952143	AHBA
AF131879	AHBA
AF131877	AHBA
AF506522	AHBA
AM946600	ajudazol
AJ586576	albicidin
AY129235	albonoursin
AY163384	alginate
AY279078	alginate
GU067679	allylmalonyl-CoA
EU852062	alnumycin
AB120221	alternapyrone
DQ897667	ambruticin
AF357202	amphotericin
AY636001	amphotericin
EF672686	anabaenopeptin
GU174493	anabaenopeptin
FJ461733	anacyclamide
FJ477836	anatoxin
AY192157	andrimid
EU220288	angolamycin
EU232693	angolamycin
AY228176	angucycline polyketide
DD106591	angucycline polyketide
AF453501	ansamitocin
AF521894	ansamycin
AF521895	ansamycin
AF521896	ansamycin
AF521897	ansamycin
AF544987	ansamycin
AH012610	ansamycin
EU195114	anthramycin
GQ331953	apicidin
AJ875019	apramycin
DQ915964	aranciamycin
AY957386	astaxanthin
DQ297453	AT2433
AM850130	aurafuron
AJ575648	aureothin
AY956334	auricin
FJ479754	auricin deoxysugar moieties
AB032523	avermectin
AF333038	avilamycin A
DQ787201	AWQC131C
GU134622	azicemicin
EU240558	azinomycin B
AJ634060	bacillaene
GQ889493	bacilysin
AF007865	bacitracin
Y16952	balhimycin
AF516145	barbamide
FJ872523	BE-14106
AY196214	blasticidin
AF210249	bleomycin
AJ580915	borrelidin
AY277723	botrydial
EU497962	bovicin
AB264550	brasilicardin A
DQ889941	bryostatin
DQ889942	bryostatin
AB097196	butirosin
AJ781030	butirosin
AF076529	butyrivibriocin
AY048670	C-1027
AF497482	calicheamicin
FJ490409	caprazamycin
EF472579	capreomycin
AB289645	capsular polysaccharide
AB289646	capsular polysaccharide
AB289647	capsular polysaccharide
AB289648	capsular polysaccharide
AB289649	capsular polysaccharide
AB289650	capsular polysaccharide
AF067175	capsular polysaccharide
AF169324	capsular polysaccharide
AF170495	capsular polysaccharide
AF302465	capsular polysaccharide
AF302466	capsular polysaccharide
AF302467	capsular polysaccharide
AF332893	capsular polysaccharide
AF332896	capsular polysaccharide
AF332901	capsular polysaccharide
AF332902	capsular polysaccharide
AF363055	capsular polysaccharide
AF363056	capsular polysaccharide
AF363057	capsular polysaccharide
AF363058	capsular polysaccharide
AF363059	capsular polysaccharide
AF503612	capsular polysaccharide
AY357726	capsular polysaccharide
AY496881	capsular polysaccharide
AY534316	capsular polysaccharide
AY534317	capsular polysaccharide
FJ965540	capsular polysaccharide
FJ965541	capsular polysaccharide
FJ965542	capsular polysaccharide
FJ965543	capsular polysaccharide
U10927	capsular polysaccharide
AB070934	carotenoid
AB181388	carotenoid
AB206672	carotenoid
AF139916	carotenoid
AF159510	carotenoid
D90087	carotenoid
DQ090833	carotenoid
DQ090834	carotenoid
DQ090835	carotenoid
DQ090836	carotenoid
DQ309446	carotenoid
DQ369754	carotenoid
FJ040212	carotenoid
FJ151553	carotenoid
S71770	carotenoid
Z21955	carotenoid
AF272737	carotenoid
DQ360825	cereulide
EF120454	cetoniacytone A
AM779763	chaetoglobosin
AY509120	chalcomycin
AJ786382	chartreusin
AJ786383	chartreusin
DQ065771	chivosazole
AF262220	chloramphenicol
DQ116941	chlorothricin
AM179409	chondramide
AM988861	chondrochloren
AJ578458	chromomycin A3
FN565166	chrysomycin
EU309474	citrinin
X99978	citrulline
AY258009	clavulanic acid
AF329398	clorobiocin
AM229678	colibactin
AB072893	compactin
AF386507	complestatin
DQ149987	concanamycin A
AF098795	coronafacic acid
AY391839	coronatine
DQ280500	cosmomycin
DQ286432	cosmomycin
AF235050	coumermycin A1
EF159954	cryptophycin
AY652953	curacin
GQ412749	curacin A
DQ837301	cyanopeptin
DQ075244	cyanopeptolin
FJ472825	cyclothiazomycin
EU140798	cylindrospermopsin
GQ385959	cylindrospermopsin
GQ385960	cylindrospermopsin
GQ385961	cylindrospermopsin
AY834753	cystothiazole A
AY787762	daptomycin
AB516431	d-cycloserine
GU199252	dehydrophos
FJ977165	depudecin
AF079762	desosamine
AF521878	desosamine
AJ634062	difficidin
AY118081	dihydrochalcomycin
DQ013294	disorazole
EU026118	diutan polysaccharide
BN001209	Dkxanthene
GQ274953	dorrigocin / migrastatin
EF552206	dynemicin
AB211309	echinomycin
AF316874	ectoine
AY524544	ectoine
DQ016501	ectoine
DQ238213	ectoine
EU315062	ectoine
EU315063	ectoine
EU523734	ectoine
EU523735	ectoine
GU249592	ectoine
EU719604	eicosapantaenoic acid
U73935	eicosapantaenoic acid
DQ469875	eicosapentaenoic acid
AB025342	eicosapentaenoic acid-like compound
AF409100	eicoseicosapentaenoic acid
GP697151	elaiophylin
AM900040	elloramycin
AJ243431	emulsan
DQ403252	enduracidin
GQ370384	enterobactin
AF254925	enterocin
AF254925	enterocin
Y14023	epicidin
X62386	epidermin
AF210843	epothilone
EU414841	epothilone
GU063811	epothilone
AF217189	epothilone
AY700570	equisetin
FJ719113	erdacin
EF125025	ergovaline
AY623658	erythromycin
AF034152	exochelin
AB062506	exopolysaccharide
AF028810	exopolysaccharide
AF077292	exopolysaccharide
AY741550	exopolysaccharide
EF138833	exopolysaccharide
EF138834	exopolysaccharide
EF138835	exopolysaccharide
EF217405	fatty acid
AB469193	FD-891
BD306272	ferrichrome
DJ389528	ferrichrome
AF026542	FF22
EF210776	FK228
AF235504	FK520
AM055586	fluorometabolite
AJ628421	fortimicin
EU924263	fosfomycin
AY310323	FR-008
DQ267750	FR900098
AF525490	fredericamycin
AF058302	frenolicin
AJ488769	friulimicin
AB436628	fumitremorgin
AF155773	fumonisin
EU449979	fumonisin
AB212624	furaquinocin A
EU431181	fusaricidin
DQ367437	gallidermin
AB007043	gassericin
FJ461359	GE2270
AY179507	geldanamycin
DQ249341	geldanamycin
DQ914285	geldanamycin
AY217008	gellan polysaccharide
AJ628149	gentamicin
AY524043	gentamicin
AY233211	gilvocarcin
AM412319	glidobactin
AY838877	gliotoxin
AF143772	glycopeptidolipid
AM231612	glycopeptidolipid
AM231613	glycopeptidolipid
AM231618	glycopeptidolipid
AM231619	glycopeptidolipid
AY130970	glycopeptidolipid
AY439015	glycopeptidolipid
AB205012	goadsporin
AJ011500	granaticin
X16300	granaticin
FN545130	griseobactin
GU574478	griseofulvin
AF509565	griseorhodin
AB241068	halstoctacosanolide
AB524586	hatomarubigin
EF028635	heat-stable antifungal factor
AY974560	hectochlorin
AY196994	hedamycin
EU052681	heme D1
EU068732	heme D1
AY947889	herbimycin
DQ314862	hygromycin A
AJ628642	hygromycin B
EU520417	hypothemycin
EU520418	hypothemycin
FJ545274	indanomycin
AJ845083	istamycin
AB050629	iturin
AF126429	jadomycin
AY522504	jamaicamide
DQ897668	jerangolid
DQ160226	jinggangmycin
DQ399653	K-252a
FJ031030	K-252a
GU479979	kalimantacin / batumin
AB164642	kanamycin
AB254080	kanamycin
AJ582817	kanamycin
AJ628422	kanamycin
AB254081	kanamycin
AB005901	kasugamycin
AM992894	kendomycin
EU301739	kijanimicin
AY228175	kinamycin
AM746336	kirromycin
AB307968	KS-505a
EU074211	kutznerides
FN178622	labyrinthopeptin
EU147299	lactaonamycin Z
EU147298	lactonamycin
AF080235	landomycin
AB449340	lasalocid
FM173265	lasalocid
AF484556	leinamycin
EU124663	lincomycin
DQ176871	lipomycin
AY297047	lipo-oligosaccharide
AY644679	lipo-oligosaccharide
AF047478	lipopolysaccharide
AF125322	lipopolysaccharide
AF204145	lipopolysaccharide
AJ007311	lipopolysaccharide
AJ426044	lipopolysaccharide
AJ426045	lipopolysaccharide
EU296246	lipopolysaccharide
EU296247	lipopolysaccharide
GU219978	liposidomycin
AJ748832	lividomycin
AY723749	loline alkaloids
AF141924	lovastatin
AF141925	lovastatin
AY588942	lyngbyatoxin
AM492533	lysolipin
EU827593	macbecin
DQ835394	macedocin
AF263011	macrotetrolide
AF263012	macrotetrolide
AY271660	maduropeptin
DQ532441	mangotoxin
AY735112	mannopeptimycin
EU199080	massetolide A
EU199081	massetolide A
AB103463	medermycin
AF263245	megalomicin
FJ952082	meilingmycin
AB070938	melanin
AB070939	melanin
AJ557546	melithiazol
AJ557546	melithiazol
EU606203	menaquinone
DQ351275	meridamycin
DQ885223	meridamycin
DL080157	meridamycin
AJ250862	mersacidin
AF079138	methymycin / pikromycin
HM536998	microbisporicin
AF061787	microcin
FM877811	microcin B17
X57583	microcin C7
AM774406	microcyclamide
AM931579	microcyclamide
AJ441056	microcystin
AY212249	microcystin
AF183408	microcystin
AM943877	microviridin
AM943878	microviridin
EU438895	microviridin
BD420675	midecamycin
AJ007932	mithramycin
X89899	mithramycin
BD269447	mitomycin
FJ872525	ML-449
AF109295	molybdenum cofactor
AF128444	molybdenum cofactor
DQ176595	monacolin K
AF440781	monensin
AF318063	mupirocin
AF238860	mutacin I
AB089954	mycinamicin
AF319998	myxalamid
AJ698723	myxochromide
AF188287	myxothiazol
AF521085	nanchangmycin
AF098965	naphtocyclinone
EF397638	napyradiomycin
EF397639	napyradiomycin
AB363939	nemadectin
AM778535	neoaureothin
AB097904	neocarzilin
AY117439	neocarzinostatin
AJ629247	neomycin
AJ786317	neomycin
AJ843080	neomycin
GQ176852	NG-391
AF016585	niddamycin
DQ354110	nigericin
AJ250581	nikkomycin
AB362350	nisin
HM219853	nisin
AY541063	nocardicin A
AF323753	nogalamycin
AJ224512	nogalamycin
BD251846	nogalamycin
AF074603	nonactin
FJ438820	nosiheptide
AY167420	nostocyclopeptide
AF204805	nostopeptolide
AF170880	novobiocin
AF263912	nystatin
AB353134	O&K-antigen
AF035937	O-antigen
AF064070	O-antigen
AF337647	O-antigen
AF498400	O-antigen
AF498401	O-antigen
AF498402	O-antigen
AF498403	O-antigen
AF498404	O-antigen
AF498405	O-antigen
AF498407	O-antigen
AF498408	O-antigen
AF498409	O-antigen
AF498410	O-antigen
AF498411	O-antigen
AF498412	O-antigen
AF498413	O-antigen
AF498414	O-antigen
AF498415	O-antigen
AF498416	O-antigen
AF498417	O-antigen
AF498418	O-antigen
AF498419	O-antigen
AF498420	O-antigen
AY028370	O-antigen
AY057452	O-antigen
AY493508	O-antigen
AY730594	O-antigen
DQ220292	O-antigen
EF027106	O-antigen
EU076545	O-antigen
AB070935	ochronotic pigment
AB070940	oligomycin
AJ632203	oviedomycin
EF552687	oxazolomycin
DQ143963	oxytetracycline
HM855229	pacidamycin
AB303063	pactamycin
FJ392609	pactamycin
AJ628955	paromomycin
AY986476	patellamide
AY328023	pederin
DD161836	pederin
AY850690	pederin
DQ192518	penicillin
EF601124	penicillin
DQ230532	phenalinolactone
FN178498	phenazine
AY354515	phoslactomycin
AY354515	phoslactomycin B
X65195	phosphinothricin
AJ278573	pimaricin
AB435553	pladienolide
AF153086	polyhydroxyalkanoate
DQ486135	Polyhydroxyalkanoates
AF307334	polyhydroxyalkanoic acids
FJ483966	polyketomycin
EU371992	polymyxin
EU158805	polyoxin
AF071085	polysaccharide
EF151801	pradimicin
AB469822	prodigiosin
AJ833001	prodigiosin
AJ833002	prodigiosin
DQ266254	prodigiosin
EF484930	pseudomonine
FJ823461	psymberin
X92429	puromycin
DQ151887	putisolvin
AF074705	pyochelin
AF081920	pyoluteorin
AY394844	pyoluteorin
AF002222	pyoverdine
EU188755	pyrrolnitrin
EF140901	pyrrolomycin
EF140902	pyrrolomycin
EF140903	pyrrolomycin
AY271621	quinolobactin
AF293442	R1128
EU520419	radicicol
X86780	rapamycin
FN565485	ravidomycin
AB090952	rebeccamycin
AJ414559	rebeccamycin
AB071405	rebeccamycin
AY078067	red pigment
AJ585192	resistomycin
FJ935779	rhizocticin
AJ748131	ribostamycin
AF040570	rifamycin
AY442225	rimocidin
GQ332353	RK-682
AJ871581	rubradirin
AF293355	rubromycin
AJ276653	ruminococcin A
AF511116	saccharide
AY061859	safracin
DQ838002	saframycin A
DQ630728	salinomycin
EF397502	salinosporamide A
EF592482	salivaricin
AY005472	salivaricin A
FJ809786	sanglifehrin A
FJ670504	saquayamycin Z / galtamycin B
AJ628018	Sch47554 / Sch47555
FJ768674	sibiromycin
AF321122	simocyclinone
AF322256	simocyclinone
AF324838	simocyclinone
FJ436355	siomycin
AY553235	sirodesmin
FJ160413	sisomicin
AF328862	S-layer glycan
AY442352	S-layer glycan
HM011508	S-layer glycan
U24241	soraphen
EU255259	spectinomycin
U70376	spectinomycin
U51197	sphingan polysaccharide
U51197	sphingan polysaccharide
AY007564	spinosad
AM407731	spirangien
AB070937	spore pigment
AF293354	spore pigment
AB088119	staurosporine
AM156932	steffimycin
U34740	sterigmatocystin
AJ421825	stigmatellin
FN433113	streptolydigin
AJ862840	streptomycin
Y08763	streptomycin
U09819	subtilin
AF233755	subtilin-like lantibiotic
AJ430547	subtilosin
AB375771	SW-163
AF286216	syringomycin
AF286216	syringopeptin
DQ787200	T3 toxin
DQ187985	tabtoxin
EF032505	tallysomycin
DQ983361	tautomycetin
EU035755	tautomycetin
EF990140	tautomycin
AJ605139	teicoplanin
AJ632270	teicoplanin
AM409327	tenellin
EU443633	tetrocarcin A
AB193609	tetronomycin
AJ421798	thienamycin
AM113472	thiocoraline
FJ436358	thiostrepton
FJ652572	thiostrepton
GQ981380	thuggacin
GU385216	tirandamycin
FJ915123	TLN-05220
AB103327	tobramycin
AJ579650	tobramycin
AJ810851	tobramycin
FJ768957	tomaymycin
EF587764	toxoflavin
EU573979	toyocamycin/sangivamycin
HM467197	TP-1161
AF336365	trichothecene
AF336366	trichothecene
AB366635	triostin A
AJ620477	tubulysin
DQ650653	uberolysin
FJ607245	unknown aminoglycoside
AY034378	unknown angucycline-type polyketide
EF429247	unknown epipolythiodioxopiperazine
EU874252	unknown glycopeptide
EU874253	unknown glycopeptide
AY942707	unknown lantibiotic
DD361151	unknown lipopeptide
AB070950	unknown peptide
AB070951	unknown peptide
AB070952	unknown peptide
AB070953	unknown peptide
AB070954	unknown peptide
AB070955	unknown peptide
AF512431	unknown peptide
AM990467	unknown peptide
EF429246	unknown peptide
GQ869385	unknown peptide
AB070956	unknown peptide/polyketide
AB070957	unknown peptide/polyketide
AM990466	unknown peptide/polyketide
EU364530	unknown peptide/polyketide
EU603720	unknown peptide/polyketide
GQ979609	unknown peptide/polyketide
AM384990	unknown pigment
AB070949	unknown polyene macrolide
AB070941	unknown polyketide
AB070942	unknown polyketide
AB070943	unknown polyketide
AB070944	unknown polyketide
AB070945	unknown polyketide
AB070946	unknown polyketide
AB070947	unknown polyketide
AB070948	unknown polyketide
AJ634061	unknown polyketide
AY033994	unknown polyketide
AY461806	unknown polyketide
AY661566	unknown polyketide
AY907537	unknown polyketide
AY907538	unknown polyketide
DQ249342	unknown polyketide
DQ855474	unknown polyketide
EU108007	unknown polyketide
FN545353	unknown polyketide
X62518	unknown polyketide
Y19177	unknown polyketide
AB070936	unknown siderophore
AJ699306	unknown siderophore
AM712657	unknown siderophore
GU251056	unknown siderophore
EU603710	unknown toxin
EU603711	unknown toxin
AF164960	urdamycin
AF164961	urdamycin
AF269227	urdamycin
AY753181	validamycin
DQ223652	validamycin
DQ174261	valinomycin
AM168450	vanchrobactin
AB082123	vibrioferrin
DQ201184	vibrioferrin
AB086653	vicenistatin
AB183750	viguiepinol
AB032799	violacein
AF172851	violacein
AF367409	violacein
GQ266676	violacein
AY263398	viomycin
AB283030	virginiamycin
GU574477	viridicatumtoxin
AY010120	xanthomonadin
AM236324	yersiniabactin
Y12527	yersiniabactin
DQ019316	zearalenone
AF408848	zeaxanthin
EU670723	zorbamycin
FJ430564	zwittermycin A
FJ821515	?-butyrolactone
NC_003888_c14	2-methylisoborneol
NC_010572_c3	2-methylisoborneol
AM420293_c4	2-methylisoborneol
NC_003888_c6	actinorhodin
NC_010572_c11	A-factor
NZ_CM000914 _c1	alanylclavam
NC_003888_c8	albaflavenone
NC_010572_c1	alkylresorcinol
BX470251_c1	anthraquinone
AL009126_c1	bacillibactin
CP000560_c1	bacillomycin
NC_003888_c5	Calcium-dependent antibiotic
NZ_CM000913_c3	cephamycin C
NZ_CM000913_c1	clavams
NZ_CM000913_c2	clavulanic acid
NC_003888_c13	coelibactin
NC_003888_c1	coelichelin
NC_003888_c12	Coelicolor polyketide antibiotic (Cpk)
AM238664_c1	congocidine
CP000850_c4	cyclomarin
NC_003888_c4	desferrioxamine B
NC_010572_c7	desferrioxamine B
AM420293_c3	erythrochelin
AM420293_c1	erythromycin
CP000560_c2	fengycin
AM420293_c2	flaviolin
CP000088_c1	fuscachelin
NC_003888_c10	gamma-butyrolactone
NC_003888_c9	geosmin
AP008955_c1	gramicidin
NC_010572_c6	grixazone
NZ_CM000913_c5	holomycin
NC_003888_c11	hopene
NZ_CM000914 _c4	indigoidine
NC_010572_c10	isorenieratene
NC_004808_c1	lankacidin
NC_004808_c2	lankamycin
NC_006322 _c1	lichenysin
CP000667_c4	lymphostin
CP000850_c3	lymphostin
NC_003888_c3	melanin
NC_010572_c2	melanin
NC_010572_c5	melanin
NC_003903_c1	methylenomycin
NZ_CM000914 _c3	moenomycin
NC_005916_c1	mycolactone
NZ_CM000950_c1	pristinamycin
CM000176_c1	pseurotin A
CP000850_c1	rifamycin
CP000667_c3	salinilactam
CP000667_c1	salinosporamide
CP000667_c2	sporolide
1099428179785_c1	spumigin
NZ_CM000914 _c2	staurosporine
CP000850_c2	staurosporine
NC_010572_c8	streptomycin
NZ_CM000913_c4	tunicamycin
AP008955_c1	tyrocidine
NC_003888_c8	undecylprodigiosin
NC_003888_c2	unknown ribosomal peptide
NC_010572_c4	unknown ribosomal peptide
NC_010572_c9	unknown ribosomal peptide
NZ_CM000951 _c1	unknown ribosomal peptide
NZ_DS999644_c1	unknown ribosomal peptide
NZ_DS999644_c2	unknown ribosomal peptide
NZ_DS999644_c3	unknown ribosomal peptide
NZ_DS999645_c1	unknown ribosomal peptide
NZ_GG657756_c1	unknown ribosomal peptide
NZ_GG753626_c1	unknown ribosomal peptide
CP000138_c1	vicibactin
